# Supplementary material for: TM3 and STM3 Promote Flowering Together with FUL2 and MBP20, but Act Antagonistically in Inflorescence Branching in Tomato
Source: Plants (Basel). 2023 Jul 25;12(15):2754. doi: 10.3390/plants12152754 (PMC10420972; doi:10.3390/plants12152754)
Supplement: Supplementary file 1 [file plants-12-02754-s001.zip]

Archive with 5 entries (5 files):
- RNA-Seq data_DEGs.xlsx
- RNA-Seq data_stringtie counts.xlsx
- Supplementary Figures.pdf
- Supplemetary Table primers.xlsx
- Tree_amino_acid_seqs.xlsx
