# Supplementary material for: TM3 and STM3 Promote Flowering Together with FUL2 and MBP20, but Act Antagonistically in Inflorescence Branching in Tomato
Source: Plants (Basel). 2023 Jul 25;12(15):2754. doi: 10.3390/plants12152754 (PMC10420972; doi:10.3390/plants12152754)
Supplement: Supplementary file 1 [file plants-12-02754-s001.zip › RNA-Seq data_DEGs.xlsx]

## Sheet: Overview
DEGs as calculated by DESEq2 in WT vs. mutant samples, in the stages VM/ TM/ FM-IM
1. DEGs in VM of tm3 stm3
2. DEGs in TM of tm3 stm3
3. DEGs in FM/IM of tm3 stm3
4. DEGs in VM of q-ful
5. DEGs in TM of q-ful
6. DEGs in FM/IM of q-ful
7. Overlap in DEGs of tm3 stm3 vs. q-ful, pooled over all stages and separated per developmental stage. Genes with a p adjusted value < 0.01 were selected as DEG.

## Sheet: DEGs VM_tm3 stm3
	baseMean	log2FoldChange	lfcSE	stat	pvalue	padj	Gene_id	description	abs l2FC
mRNA:Solyc12g049616.1.1	138.382	10.4514	1.22762	8.5135	1.69e-17	2.68e-14	Solyc12g049616		10.4514
mRNA:Solyc12g049618.1.1	118.534	10.2265	1.25367	8.15725	3.43e-16	4.48e-13	Solyc12g049618		10.2265
mRNA:Solyc08g059700.2.1	2264.57	7.2733	0.278971	26.0719	7.6e-150	1.69e-145	Solyc08g059700	Genomic DNA chromosome 3 P1 clone MUJ8 (Q9LRN2_ARATH)	7.2733
mRNA:Solyc12g040860.2.1	822.481	5.14065	0.334013	15.3906	1.89e-53	1.4e-49	Solyc12g040860	Glucan endo-1 3-beta-glucosidase (B6U1F1_MAIZE)	5.14065
mRNA:Solyc08g081360.3.1	21.3348	4.89017	1.19206	4.10229	4.09e-05	0.00643487	Solyc08g081360	MRNA clone RAFL21-79-C21 (Q8W458_ARATH)	4.89017
mRNA:Solyc12g150114.1.1	287.719	4.53125	0.314342	14.4151	4.16e-47	2.31e-43	Solyc12g150114		4.53125
mRNA:Solyc12g038125.1.1	44.6102	4.50446	1.07186	4.20248	2.64e-05	0.00441378	Solyc12g038125		4.50446
mRNA:Solyc04g009860.4.1	281.061	4.18205	0.433063	9.65691	4.6e-22	9.29e-19	Solyc04g009860	1-aminocyclopropane-1-carboxylate oxidase-like protein (Q9LTH8_ARATH)	4.18205
mRNA:Solyc11g071600.2.1	281.795	4.04154	0.447402	9.03335	1.66e-19	2.85e-16	Solyc11g071600	aldehyde oxidase 3 (manually curated)	4.04154
mRNA:Solyc01g111230.3.1	37.0692	4.02667	0.767835	5.24419	1.57e-07	5.13e-05	Solyc01g111230	Disease resistance response like protein (Q9SZP7_ARATH)	4.02667
mRNA:Solyc04g009850.4.1	79.9576	3.52818	0.868734	4.06128	4.88e-05	0.00722127	Solyc04g009850	1-aminocyclopropane-1-carboxylate oxidase-like protein (Q9LTH8_ARATH)	3.52818
mRNA:Solyc01g087810.2.1	530.469	3.52177	0.217798	16.1699	8.22e-59	9.14e-55	Solyc01g087810	Subtilisin-like protease (O82777_SOLLC)	3.52177
mRNA:Solyc06g009240.4.1	46.8894	3.49727	0.730295	4.78885	1.68e-06	0.000396788	Solyc06g009240	Cation/H(+) antiporter 15 (CHX15_ARATH)	3.49727
mRNA:Solyc10g150113.1.1	100.774	2.97013	0.370264	8.02167	1.04e-15	1.22e-12	Solyc10g150113		2.97013
mRNA:Solyc10g055790.1.1	37.8645	2.93108	0.739763	3.96218	7.43e-05	0.00977167	Solyc10g055790	Chitinase (Fragment) (Q38777_ALLSA)	2.93108
mRNA:Solyc10g055780.1.1	155.49	2.67694	0.342144	7.824	5.12e-15	4.95e-12	Solyc10g055780	Chitinase (B9VRK7_CAPAN)	2.67694
mRNA:Solyc10g049515.1.1	61.5425	2.65399	0.484426	5.47863	4.29e-08	1.67e-05	Solyc10g049515		2.65399
mRNA:Solyc05g005460.3.1	797.788	2.33078	0.240672	9.68447	3.51e-22	7.81e-19	Solyc05g005460	Nucleoredoxin 2 (A8I9J4_CHLRE)	2.33078
mRNA:Solyc08g082460.4.1	136.383	2.21654	0.287221	7.7172	1.19e-14	1.1e-11	Solyc08g082460	Receptor kinase (B6SS10_MAIZE)	2.21654
mRNA:Solyc01g007980.4.1	390.373	2.18536	0.213653	10.2285	1.48e-24	4.11e-21	Solyc01g007980	RLK, Receptor like protein, putative resistance protein with an antifungal domain	2.18536
mRNA:Solyc07g049600.4.1	50.1674	2.14684	0.539953	3.97597	7.01e-05	0.00944601	Solyc07g049600	Fimbrin-like potential actin filament bundling protein (Q5AC06_CANAL)	2.14684
mRNA:Solyc04g064770.1.1	5542.58	2.06556	0.157282	13.1328	2.14e-39	9.5e-36	Solyc04g064770	Zinc finger transcription factor 34 (manually curated)	2.06556
mRNA:Solyc04g009880.1.1	62.6952	2.03515	0.453956	4.48314	7.36e-06	0.00147346	Solyc04g009880	Unknown Protein	2.03515
mRNA:Solyc02g094110.1.1	45.0317	1.94693	0.48721	3.99607	6.44e-05	0.00888269	Solyc02g094110	Cytochrome P450	1.94693
mRNA:Solyc07g052220.1.1	231.202	1.93715	0.236518	8.19028	2.61e-16	3.62e-13	Solyc07g052220	Unknown Protein	1.93715
mRNA:Solyc12g049611.1.1	249.941	1.92214	0.296413	6.48467	8.89e-11	5.62e-08	Solyc12g049611		1.92214
mRNA:Solyc05g050360.3.1	492.415	1.91135	0.256423	7.45388	9.06e-14	7.46e-11	Solyc05g050360	Cyclic nucleotide gated channel (A9CRE4_MALDO)	1.91135
mRNA:Solyc05g009480.1.1	134.778	1.87995	0.414851	4.53163	5.85e-06	0.00121633	Solyc05g009480	Unknown Protein	1.87995
mRNA:Solyc09g075670.1.1	152.757	1.8776	0.307878	6.09852	1.07e-09	6.1e-07	Solyc09g075670	Gibberellin receptor GID1L2 (B6TIA5_MAIZE)	1.8776
mRNA:Solyc05g055330.3.1	371.747	1.81766	0.349479	5.20105	1.98e-07	6.21e-05	Solyc05g055330	ATP-binding cassette transporter (D8RL77_SELML)	1.81766
mRNA:Solyc01g080570.4.1	138.647	1.77777	0.376355	4.72365	2.32e-06	0.000525612	Solyc01g080570	Inosine-uridine preferring nucleoside hydrolase family protein (D7LYI5_ARALY)	1.77777
mRNA:Solyc03g112740.2.1	74.9774	1.77189	0.443686	3.99356	6.51e-05	0.00888269	Solyc03g112740	Homeobox transcription factor KN2 (Fragment) (Q0QV71_PICAB)	1.77189
mRNA:Solyc12g097000.2.1	132.566	1.73858	0.326613	5.32305	1.02e-07	3.55e-05	Solyc12g097000	Tir, resistance protein fragment	1.73858
mRNA:Solyc01g008800.3.1	370.889	1.73007	0.330268	5.23838	1.62e-07	5.22e-05	Solyc01g008800	Tir-nbs-lrr, resistance protein	1.73007
mRNA:Solyc10g055800.2.1	290.325	1.72949	0.35406	4.88474	1.04e-06	0.000260997	Solyc10g055800	Chitinase (B9VRK7_CAPAN)	1.72949
mRNA:Solyc07g008570.3.1	345.296	1.546	0.352957	4.38014	1.19e-05	0.00217953	Solyc07g008570	Purple acid phosphatase (B0WRM8_CULQU)	1.546
mRNA:Solyc08g080100.4.1	383.034	1.53081	0.275739	5.55166	2.83e-08	1.14e-05	Solyc08g080100	MADS box transcription factor (C3PTE7_POPTO)	1.53081
mRNA:Solyc05g041750.1.1	292.997	1.51497	0.225668	6.71326	1.9e-11	1.32e-08	Solyc05g041750	Unknown Protein	1.51497
mRNA:Solyc10g007800.3.1	10484.1	1.48087	0.189144	7.82933	4.9e-15	4.95e-12	Solyc10g007800	Meiosis 5 (B6T5X0_MAIZE)	1.48087
mRNA:Solyc11g007530.2.1	182.788	1.47651	0.274564	5.37764	7.55e-08	2.8e-05	Solyc11g007530	Ring H2 finger protein (D9ZHD8_HYPPE)	1.47651
mRNA:Solyc02g070280.3.1	265.903	1.46537	0.358453	4.08805	4.35e-05	0.0067174	Solyc02g070280	Amino acid transporter (D2B5D6_STRRD)	1.46537
mRNA:Solyc05g150111.1.1	318.577	1.42754	0.239166	5.96884	2.39e-09	1.24e-06	Solyc05g150111		1.42754
mRNA:Solyc05g050380.4.1	352.075	1.39312	0.270803	5.14441	2.68e-07	8.06e-05	Solyc05g050380	Cyclic nucleotide-gated ion channel 1 (B6U0R1_MAIZE)	1.39312
mRNA:Solyc10g080970.2.1	1342.9	1.36204	0.172247	7.90747	2.63e-15	2.78e-12	Solyc10g080970	FolD bifunctional protein (B6TJF9_MAIZE)	1.36204
mRNA:Solyc08g081350.2.1	190.599	1.34292	0.270288	4.96846	6.75e-07	0.000183003	Solyc08g081350	Constans-like protein (Q7Y1T8_BRANA)	1.34292
mRNA:Solyc09g075680.1.1	499.511	1.3219	0.220776	5.98749	2.13e-09	1.14e-06	Solyc09g075680	Gibberellin receptor GID1L2 (B6T2M3_MAIZE)	1.3219
mRNA:Solyc04g079660.2.1	497.39	1.30328	0.216508	6.01956	1.75e-09	9.72e-07	Solyc04g079660	Cytochrome P450	1.30328
mRNA:Solyc03g095770.3.1	856.302	1.29481	0.277999	4.6576	3.2e-06	0.000697431	Solyc03g095770	WRKY transcription factor 80 (manually curated)	1.29481
mRNA:Solyc03g121850.3.1	1843.68	1.23818	0.185947	6.65876	2.76e-11	1.81e-08	Solyc03g121850	Aleurone layer morphogenesis protein (Q7XZV4_ORYSJ)	1.23818
mRNA:Solyc06g065440.1.1	880.57	1.19776	0.145124	8.25335	1.54e-16	2.28e-13	Solyc06g065440	Zinc finger family protein (D7KK61_ARALY)	1.19776
mRNA:Solyc08g016583.1.1	1996.43	1.18372	0.242532	4.88067	1.06e-06	0.000261212	Solyc08g016583		1.18372
mRNA:Solyc08g016587.1.1	3188.62	1.15185	0.222313	5.18122	2.2e-07	6.71e-05	Solyc08g016587		1.15185
mRNA:Solyc02g066990.2.1	174.35	1.13309	0.237993	4.76101	1.93e-06	0.000450875	Solyc02g066990	Unknown Protein	1.13309
mRNA:Solyc08g078780.2.1	399.049	1.12917	0.197772	5.70946	1.13e-08	4.94e-06	Solyc08g078780	AT5g47580/MNJ7_17 (Q9FGJ9_ARATH)	1.12917
mRNA:Solyc06g059870.1.1	1072.11	1.10387	0.205966	5.35948	8.35e-08	3.04e-05	Solyc06g059870	Unknown Protein	1.10387
mRNA:Solyc01g108940.2.1	243.841	1.0897	0.269182	4.04821	5.16e-05	0.00741047	Solyc01g108940	B3 domain-containing protein Os11g0197600 (Y1176_ORYSJ)	1.0897
mRNA:Solyc06g054640.2.1	887.982	1.07299	0.165556	6.48109	9.11e-11	5.62e-08	Solyc06g054640	Plant-specific domain TIGR01615 family protein (B6TMA8_MAIZE)	1.07299
mRNA:Solyc02g091310.2.1	2269.34	1.00539	0.219983	4.57028	4.87e-06	0.00105152	Solyc02g091310	Copper chaperone (B6TJ24_MAIZE)	1.00539
mRNA:Solyc05g055343.2.1	471.524	1.00418	0.244826	4.10162	4.1e-05	0.00643487	Solyc05g055343		1.00418
mRNA:Solyc06g063330.3.1	912.675	0.983065	0.188874	5.20488	1.94e-07	6.17e-05	Solyc06g063330	V-type ATP synthase alpha chain (VATA_METKA)	0.983065
mRNA:Solyc02g082740.1.1	657.608	0.964899	0.132557	7.27913	3.36e-13	2.58e-10	Solyc02g082740	Dirigent-like protein 1 (D2DMN2_GOSHI)	0.964899
mRNA:Solyc06g076870.4.1	1562.69	0.960808	0.206164	4.66041	3.16e-06	0.000694769	Solyc06g076870	60S acidic ribosomal protein P0 (D7LEE5_ARALY)	0.960808
mRNA:Solyc04g006970.4.1	4863.39	0.953283	0.181653	5.24784	1.54e-07	5.11e-05	Solyc04g006970	Phosphoenolpyruvate carboxylase (A6YM33_RICCO)	0.953283
mRNA:Solyc02g071360.4.1	362.253	0.941886	0.181672	5.18453	2.17e-07	6.69e-05	Solyc02g071360	1-aminocyclopropane-1-carboxylate oxidase 1 (ACCO1_MALDO)	0.941886
mRNA:Solyc11g011920.2.1	1762.53	0.930609	0.155457	5.98628	2.15e-09	1.14e-06	Solyc11g011920	Glutamate decarboxylase (Q8LKR4_TOBAC)	0.930609
mRNA:Solyc06g075520.3.1	646.997	0.928195	0.186495	4.97705	6.46e-07	0.000177231	Solyc06g075520	Dehydroascorbate reductase 1 (Fragment) (B8YGQ8_SOLLC)	0.928195
mRNA:Solyc08g078950.3.1	1122.79	0.890004	0.195933	4.5424	5.56e-06	0.00116671	Solyc08g078950	NIT1 (manually curated)	0.890004
mRNA:Solyc12g009040.3.1	436.395	0.867398	0.217204	3.99347	6.51e-05	0.00888269	Solyc12g009040	Long-chain-fatty-acid--CoA ligase 4 (C0HA93_SALSA)	0.867398
mRNA:Solyc11g007350.1.1	459.047	0.806804	0.160492	5.02706	4.98e-07	0.000138434	Solyc11g007350	UDP-glucosyltransferase (Q8LKG3_STERE)	0.806804
mRNA:Solyc12g008900.2.1	3410.81	0.801124	0.135515	5.91171	3.39e-09	1.71e-06	Solyc12g008900	Cytokinin oxidase/dehydrogenase 2 (C0LPA7_SOLTU)	0.801124
mRNA:Solyc08g016160.3.1	1444.83	0.775164	0.140429	5.51997	3.39e-08	1.35e-05	Solyc08g016160	Cation/H(+) antiporter 15 (CHX15_ARATH)	0.775164
mRNA:Solyc01g108210.4.1	2971.49	0.774921	0.183707	4.21825	2.46e-05	0.0041475	Solyc01g108210	Cytochrome P450	0.774921
mRNA:Solyc11g007360.1.1	389.077	0.768742	0.162051	4.74383	2.1e-06	0.000485748	Solyc11g007360	Unknown Protein; contains Interpro domain(s) IPR013187 F-box associated type 3	0.768742
mRNA:Solyc06g062330.3.1	2070.36	0.760905	0.08142	9.34543	9.15e-21	1.7e-17	Solyc06g062330	UDP-glucosyltransferase HvUGT5876 (D3WYW1_HORVD)	0.760905
mRNA:Solyc02g071800.3.1	3584.7	0.756834	0.143044	5.29094	1.22e-07	4.16e-05	Solyc02g071800	Receptor like kinase, RLK	0.756834
mRNA:Solyc01g087990.3.1	929.076	0.744298	0.126184	5.8985	3.67e-09	1.81e-06	Solyc01g087990	MADS-box transcription factor 3 (D3U2H2_ORYSA)	0.744298
mRNA:Solyc04g081675.1.1	1357.16	0.734262	0.184196	3.98631	6.71e-05	0.0090989	Solyc04g081675		0.734262
mRNA:Solyc02g093150.3.1	6912.41	0.730352	0.116504	6.26892	3.64e-10	2.13e-07	Solyc02g093150	APETALA2c (manually curated)	0.730352
mRNA:Solyc08g082470.1.1	2905.75	0.728732	0.0908162	8.02425	1.02e-15	1.22e-12	Solyc08g082470	Harpin-induced protein (B6SQ86_MAIZE)	0.728732
mRNA:Solyc01g087790.2.1	992.013	0.705312	0.17375	4.05936	4.92e-05	0.00722127	Solyc01g087790	Subtilisin-like protease (O82006_SOLLC)	0.705312
mRNA:Solyc09g015085.1.1	544.556	0.687503	0.139405	4.9317	8.15e-07	0.000211304	Solyc09g015085		0.687503
mRNA:Solyc04g009960.3.1	1250.72	0.675369	0.133501	5.05892	4.22e-07	0.000120202	Solyc04g009960	L-allo-threonine aldolase (D7RJ69_CARPA)	0.675369
mRNA:Solyc04g071890.3.1	9492.27	0.666588	0.141713	4.70379	2.55e-06	0.00057358	Solyc04g071890	Peroxidase 4 (B7UCP4_LITCN)	0.666588
mRNA:Solyc12g005290.2.1	1122.95	0.666306	0.151197	4.40686	1.05e-05	0.00199323	Solyc12g005290	Receptor-like kinase (P93068_BRAOL)	0.666306
mRNA:Solyc07g005400.3.1	901.045	0.663961	0.115581	5.74453	9.22e-09	4.27e-06	Solyc07g005400	Transcription factor (D6MKM4_9ASPA)	0.663961
mRNA:Solyc05g055020.4.1	911.522	0.66044	0.114245	5.78092	7.43e-09	3.51e-06	Solyc05g055020	Light-dependent short hypocotyls 1 (D7M6V0_ARALY)	0.66044
mRNA:Solyc09g007890.1.1	6253.39	0.632974	0.155388	4.0735	4.63e-05	0.00705337	Solyc09g007890	Phenylalanine ammonia-lyase (B5LAW0_CAPAN)	0.632974
mRNA:Solyc08g007390.2.1	594.801	0.629131	0.146006	4.30894	1.64e-05	0.00289493	Solyc08g007390	Vesicle-associated membrane protein-associated protein (Q1ANA7_WHEAT)	0.629131
mRNA:Solyc09g007900.4.1	52761	0.601032	0.111642	5.38355	7.3e-08	2.75e-05	Solyc09g007900	Phenylalanine ammonia-lyase (B5LAW0_CAPAN)	0.601032
mRNA:Solyc08g041770.3.1	2894.5	0.599913	0.13273	4.51979	6.19e-06	0.00125132	Solyc08g041770	Os04g0226400 protein (Fragment) (C7J118_ORYSJ)	0.599913
mRNA:Solyc07g052670.3.1	701.782	0.599228	0.123679	4.84502	1.27e-06	0.000309353	Solyc07g052670	Transcription factor (Fragment) (D6MKL1_9ASPA)	0.599228
mRNA:Solyc09g007920.4.1	114086	0.593939	0.123496	4.80939	1.51e-06	0.000361966	Solyc09g007920	Phenylalanine ammonia-lyase (B5LAW0_CAPAN)	0.593939
mRNA:Solyc10g051140.3.1	7063.31	0.592273	0.116126	5.10027	3.39e-07	9.79e-05	Solyc10g051140	Genomic DNA chromosome 5 P1 clone MTE17 (Q9FJ71_ARATH)	0.592273
mRNA:Solyc12g009820.2.1	1070.95	0.588347	0.141783	4.14964	3.33e-05	0.0053656	Solyc12g009820	Processive diacylglycerol glucosyltransferase (C5NXP9_9BACL)	0.588347
mRNA:Solyc04g058180.4.1	2496.48	0.579927	0.113061	5.12934	2.91e-07	8.62e-05	Solyc04g058180	Dehydration-responsive family protein (D7LDR4_ARALY)	0.579927
mRNA:Solyc10g051150.3.1	2222.21	0.57335	0.135437	4.23333	2.3e-05	0.00393845	Solyc10g051150	Genomic DNA chromosome 5 P1 clone MDN11 (Q9FI29_ARATH)	0.57335
mRNA:Solyc06g072040.1.1	51666.1	0.554202	0.0748566	7.40351	1.33e-13	1.05e-10	Solyc06g072040	CONSTANS interacting protein 2a (manually curated)	0.554202
mRNA:Solyc01g005290.4.1	2343.04	0.51819	0.130669	3.96567	7.32e-05	0.00972768	Solyc01g005290	SEC14 cytosolic factor family protein (D7M8H6_ARALY)	0.51819
mRNA:Solyc02g083460.3.1	795.631	0.49958	0.126008	3.96468	7.35e-05	0.00972768	Solyc02g083460	Aspartyl protease family protein (D7LAA8_ARALY)	0.49958
mRNA:Solyc09g007910.4.1	11587.4	0.493943	0.11127	4.43916	9.03e-06	0.00174621	Solyc09g007910	Phenylalanine ammonia-lyase (B5LAW0_CAPAN)	0.493943
mRNA:Solyc06g068650.4.1	2637.16	0.486237	0.111314	4.36815	1.25e-05	0.00226529	Solyc06g068650	4-coumarate CoA ligase (Q0GZS1_9BORA)	0.486237
mRNA:Solyc02g086970.4.1	2730.61	0.482161	0.119155	4.0465	5.2e-05	0.00741047	Solyc02g086970	Aldehyde dehydrogenase 1 (Q84V96_LOTCO)	0.482161
mRNA:Solyc03g117660.4.1	4552.47	0.459284	0.108647	4.2273	2.37e-05	0.00401454	Solyc03g117660	Mandelonitrile lyase (B6SVJ2_MAIZE)	0.459284
mRNA:Solyc06g005000.3.1	2506.6	0.458132	0.0781874	5.85941	4.65e-09	2.25e-06	Solyc06g005000	IBR finger domain-containing protein (C1GML6_PARBD)	0.458132
mRNA:Solyc11g056650.2.1	8738.62	0.452862	0.0672312	6.73589	1.63e-11	1.17e-08	Solyc11g056650	BHLH transcription factor (B6TXR4_MAIZE)	0.452862
mRNA:Solyc05g050960.4.1	1215.42	0.43672	0.106943	4.08365	4.43e-05	0.00679868	Solyc05g050960	DNA repair and recombination protein radA (D0KRU5_SULS9)	0.43672
mRNA:Solyc03g117500.1.1	1886.44	0.3866	0.094264	4.10124	4.11e-05	0.00643487	Solyc03g117500	VQ motif-containing protein (D7KX58_ARALY)	0.3866
mRNA:Solyc06g083390.4.1	2756.15	0.343995	0.0866024	3.97212	7.12e-05	0.00954235	Solyc06g083390	RPM1 interacting protein 4 transcript 2 (D2J0Y3_9ASTR)	0.343995
mRNA:Solyc04g076220.3.1	12375.3	0.343956	0.0869407	3.95621	7.61e-05	0.00996	Solyc04g076220	AT-hook motif nuclear localized protein 17 (Q9LTA2_ARATH)	0.343956
mRNA:Solyc03g097380.4.1	22633	0.336867	0.0807358	4.17246	3.01e-05	0.00492681	Solyc03g097380	Heavy metal-associated domain containing protein expressed (Q7XG81_ORYSJ)	0.336867
mRNA:Solyc06g083410.4.1	4428.5	0.320593	0.065151	4.92077	8.62e-07	0.000220326	Solyc06g083410	Os04g0376600 protein (Fragment) (C7J0T0_ORYSJ)	0.320593
mRNA:Solyc01g094360.3.1	9816.77	0.306584	0.0687542	4.45913	8.23e-06	0.00161932	Solyc01g094360	MYB transcription factor (Q6R098_ARATH)	0.306584
mRNA:Solyc02g068790.4.1	7704.98	0.301801	0.0731321	4.1268	3.68e-05	0.00588453	Solyc02g068790	Lactosylceramide 4-alpha-galactosyltransferase (A4GAT_MOUSE)	0.301801
mRNA:Solyc10g079140.2.1	2825.02	0.29425	0.0724528	4.06126	4.88e-05	0.00722127	Solyc10g079140	Guanylate kinase (Q9FVC6_TOBAC)	0.29425
mRNA:Solyc05g007870.3.1	8141.24	0.289064	0.0676581	4.27241	1.93e-05	0.00333626	Solyc05g007870	R2R3MYB transcription factor 117 (manually curated)	0.289064
mRNA:Solyc09g090180.1.1	28476.8	0.282448	0.0695498	4.06109	4.88e-05	0.00722127	Solyc09g090180	Light-dependent short hypocotyls 1 (D7M6V0_ARALY)	0.282448
mRNA:Solyc03g078520.4.1	10356.1	0.275607	0.0617903	4.46036	8.18e-06	0.00161932	Solyc03g078520	Receptor like kinase, RLK	0.275607
mRNA:Solyc10g047130.2.1	16684.3	0.272991	0.05849	4.6673	3.05e-06	0.000678597	Solyc10g047130	RNA-binding protein RZ-1 (D0V0M9_CAPAN)	0.272991
mRNA:Solyc08g014480.4.1	14541.1	0.265347	0.051758	5.12668	2.95e-07	8.63e-05	Solyc08g014480	Beta Galactosidase-like protein (Q9M1I3_ARATH)	0.265347
mRNA:Solyc01g105050.3.1	11028.6	-0.226959	0.0531246	-4.2722	1.94e-05	0.00333626	Solyc01g105050	Chlorophyll a-b binding protein, chloroplastic (CB12_PETHY)	0.226959
mRNA:Solyc11g066390.2.1	17820.9	-0.295738	0.0736024	-4.01806	5.87e-05	0.00815508	Solyc11g066390	superoxide dismutase 3 (manually curated)	0.295738
mRNA:Solyc09g072880.3.1	3630.01	-0.33324	0.0671961	-4.95922	7.08e-07	0.000188409	Solyc09g072880	Chloroplast FLU-like protein (Fragment) (D2K2R8_PICAB)	0.33324
mRNA:Solyc04g005650.3.1	5344.35	-0.363501	0.0664895	-5.46705	4.58e-08	1.75e-05	Solyc04g005650	Mitochondrial carrier family (C1MWU5_MICPS)	0.363501
mRNA:Solyc11g069460.2.1	8098.49	-0.369638	0.0646958	-5.71348	1.11e-08	4.92e-06	Solyc11g069460	DsRNA-binding protein 2 (D7LHN0_ARALY)	0.369638
mRNA:Solyc02g080540.1.1	3627.94	-0.387148	0.095326	-4.0613	4.88e-05	0.00722127	Solyc02g080540	ATP synthase gamma chain (B7FIR4_MEDTR)	0.387148
mRNA:Solyc07g066310.3.1	19688	-0.414694	0.0916981	-4.52238	6.11e-06	0.00124742	Solyc07g066310	photosystem II polypeptide (Q6V7X5_TRIPR)	0.414694
mRNA:Solyc01g080280.3.1	11936.5	-0.418517	0.074802	-5.59499	2.21e-08	9.26e-06	Solyc01g080280	chloroplast glutamine synthetase (manually curated)	0.418517
mRNA:Solyc08g078750.4.1	2725.72	-0.446201	0.0849576	-5.25205	1.5e-07	5.07e-05	Solyc08g078750	DEAD-box ATP-dependent RNA helicase 41 (RH41_ORYSJ)	0.446201
mRNA:Solyc10g044520.3.1	8825.63	-0.457537	0.113048	-4.04727	5.18e-05	0.00741047	Solyc10g044520	Ferredoxin I (Q93XJ9_SOLTU)	0.457537
mRNA:Solyc04g008400.1.1	1106.93	-0.457849	0.10404	-4.40069	1.08e-05	0.00203342	Solyc04g008400	Serine/threonine-protein kinase receptor (B6U2B7_MAIZE)	0.457849
mRNA:Solyc03g114100.1.1	5643.23	-0.468825	0.0929399	-5.04439	4.55e-07	0.000128059	Solyc03g114100	AT3g15630/MSJ11_3 (Q9LW16_ARATH)	0.468825
mRNA:Solyc10g018300.3.1	12243.7	-0.471271	0.0955691	-4.9312	8.17e-07	0.000211304	Solyc10g018300	Transketolase 1 (O78327_CAPAN)	0.471271
mRNA:Solyc11g007990.2.1	8829.18	-0.481563	0.108268	-4.44789	8.67e-06	0.00169145	Solyc11g007990	chloroplast malate dehydrogenase (mdh) (manually curated)	0.481563
mRNA:Solyc10g054780.2.1	15755.7	-0.543544	0.0956155	-5.68468	1.31e-08	5.6e-06	Solyc10g054780	Acetyl esterase (AES_SHIFL)	0.543544
mRNA:Solyc07g005390.3.1	7529.05	-0.553203	0.113291	-4.88304	1.04e-06	0.000260997	Solyc07g005390	Aldehyde dehydrogenase (A7GLM2_BACCN)	0.553203
mRNA:Solyc12g019550.2.1	926.507	-0.558519	0.137759	-4.05431	5.03e-05	0.0073077	Solyc12g019550	Unknown Protein	0.558519
mRNA:Solyc02g065050.1.1	901.899	-0.578141	0.119912	-4.82138	1.43e-06	0.000344589	Solyc02g065050	Aspartic proteinase nepenthesin I (A9ZMF9_NEPAL)	0.578141
mRNA:Solyc04g074640.4.1	1391.2	-0.590509	0.145495	-4.05862	4.94e-05	0.00722127	Solyc04g074640	L-ascorbate peroxidase (A8JG56_CHLRE)	0.590509
mRNA:Solyc03g083380.4.1	2615.83	-0.600828	0.144512	-4.15762	3.22e-05	0.00521935	Solyc03g083380	Diacylglycerol O-acyltransferase (A5UWY0_ROSS1)	0.600828
mRNA:Solyc07g017600.3.1	557.878	-0.638161	0.145115	-4.39761	1.09e-05	0.00204514	Solyc07g017600	Pectinesterase (A9P7W7_POPTR)	0.638161
mRNA:Solyc04g081970.3.1	1323.46	-0.652307	0.114051	-5.71944	1.07e-08	4.85e-06	Solyc04g081970	Thioredoxin (D8U146_VOLCA)	0.652307
mRNA:Solyc02g083835.1.1	2008.82	-0.653415	0.122577	-5.33064	9.79e-08	3.45e-05	Solyc02g083835		0.653415
mRNA:Solyc02g068300.3.1	1030.72	-0.685216	0.169499	-4.04259	5.29e-05	0.00748717	Solyc02g068300	Receptor-like kinase (A7VM32_MARPO)	0.685216
mRNA:Solyc11g010340.2.1	1713.85	-0.719418	0.171898	-4.18514	2.85e-05	0.00469401	Solyc11g010340	BHLH transcription factor (Q401N4_9LILI)	0.719418
mRNA:Solyc01g111210.3.1	5027.36	-0.773509	0.0715234	-10.8148	2.93e-27	9.31e-24	Solyc01g111210	Glutamyl-tRNA(Gln) amidotransferase subunit A (B6JZE9_SCHJY)	0.773509
mRNA:Solyc04g082630.3.1	3631.99	-0.805614	0.185658	-4.33924	1.43e-05	0.00256386	Solyc04g082630	Glyceraldehyde-3-phosphate dehydrogenase B (B4F8L7_MAIZE)	0.805614
mRNA:Solyc10g075050.2.1	2516.52	-0.80679	0.188362	-4.28318	1.84e-05	0.00322577	Solyc10g075050	Non-specific lipid-transfer protein (A7UGG9_SOLTU)	0.80679
mRNA:Solyc07g006550.2.1	393.384	-0.896583	0.204435	-4.38566	1.16e-05	0.00214268	Solyc07g006550	Unknown Protein	0.896583
mRNA:Solyc09g009580.4.1	1476.37	-0.912566	0.141474	-6.45043	1.12e-10	6.7e-08	Solyc09g009580	Fatty acyl coA reductase (Q8L4M0_WHEAT)	0.912566
mRNA:Solyc09g090600.3.1	397.633	-0.921814	0.220088	-4.18839	2.81e-05	0.00466195	Solyc09g090600	Acid phosphatase-like protein (Q9M0F4_ARATH)	0.921814
mRNA:Solyc09g083130.3.1	276.852	-0.938059	0.207345	-4.52414	6.06e-06	0.00124742	Solyc09g083130	Peptidase S9 prolyl oligopeptidase active site domain protein (D1C565_SPHTD)	0.938059
mRNA:Solyc03g111710.3.1	1609.2	-0.972617	0.129156	-7.53056	5.05e-14	4.32e-11	Solyc03g111710	Speckle-type POZ protein (SPOP_XENTR)	0.972617
mRNA:Solyc01g093965.2.1	935.154	-1.03783	0.228206	-4.5478	5.42e-06	0.00115906	Solyc01g093965		1.03783
mRNA:Solyc11g073080.3.1	1195.19	-1.10003	0.137531	-7.99838	1.26e-15	1.4e-12	Solyc11g073080	Methyl binding domain protein (B9HPK6_POPTR)	1.10003
mRNA:Solyc03g031920.3.1	455.944	-1.13769	0.170777	-6.66183	2.7e-11	1.81e-08	Solyc03g031920	Yellow stripe-like protein 2.1 (Fragment) (B4ZYE4_BRAJU)	1.13769
mRNA:Solyc03g006780.2.1	367.398	-1.16813	0.289106	-4.04051	5.33e-05	0.00750616	Solyc03g006780	Serine/threonine kinase receptor (Q7DMS5_BRANA)	1.16813
mRNA:Solyc03g112540.4.1	750.154	-1.2205	0.22856	-5.33997	9.3e-08	3.33e-05	Solyc03g112540	Retinol dehydrogenase 12 (B6UB33_MAIZE)	1.2205
mRNA:Solyc09g082670.3.1	232.093	-1.2795	0.290329	-4.40707	1.05e-05	0.00199323	Solyc09g082670	SolycHsfA6a (manually curated)	1.2795
mRNA:Solyc10g007600.3.1	780.554	-1.31251	0.30427	-4.31363	1.61e-05	0.00285678	Solyc10g007600	glycolate oxidase (manually curated)	1.31251
mRNA:Solyc11g069430.2.1	1222.37	-1.38077	0.303765	-4.54552	5.48e-06	0.0011605	Solyc11g069430	plasma membrane intrinsic protein 2.6 (manually curated)	1.38077
mRNA:Solyc07g008430.2.1	162.916	-1.64124	0.400878	-4.09412	4.24e-05	0.00658963	Solyc07g008430	Unknown Protein	1.64124
mRNA:Solyc04g008330.1.1	138.276	-1.89899	0.433733	-4.37824	1.2e-05	0.00218057	Solyc04g008330	Glucosyltransferase (Q2VA65_SOYBN)	1.89899
mRNA:Solyc12g021330.1.1	230.65	-2.56597	0.636823	-4.02933	5.59e-05	0.00782273	Solyc12g021330	Unknown Protein	2.56597
mRNA:Solyc08g080860.4.1	83.2364	-3.03275	0.444416	-6.82412	8.85e-12	6.56e-09	Solyc08g080860	Unknown Protein	3.03275
mRNA:Solyc11g072110.2.1	136.246	-3.14209	0.414875	-7.57357	3.63e-14	3.23e-11	Solyc11g072110	1-AMINOCYCLOPROPANE-1-CARBOXYLATE OXIDASE-like protein (Q94CL5_ARATH)	3.14209
mRNA:Solyc07g005475.1.1	154.308	-3.31405	0.299978	-11.0476	2.25e-28	8.34e-25	Solyc07g005475		3.31405
mRNA:Solyc02g038680.1.1	105.98	-3.64374	0.37427	-9.73557	2.13e-22	5.25e-19	Solyc02g038680	Tetratricopeptide repeat protein 5 (TTC5_HUMAN)	3.64374
mRNA:Solyc09g065620.3.1	15.1449	-7.46596	1.57577	-4.73798	2.16e-06	0.000494822	Solyc09g065620	Chlorophyllase 1 (C1JZ61_9ROSI)	7.46596
mRNA:Solyc09g066050.2.1	24.1723	-8.149	1.64356	-4.95813	7.12e-07	0.000188409	Solyc09g066050	Homeodomain-containing transcription factor FWA (B5BQ02_ARASU)	8.149
mRNA:Solyc00g500039.1.1	18.2355	-21.8436	3.90948	-5.58733	2.31e-08	9.49e-06	Solyc00g500039		21.8436
mRNA:Solyc01g089910.4.1	5152.98	0.50095	0.126719	3.95322	7.71e-05	0.0100264	Solyc01g089910	Flotillin domain protein (B8M1F1_TALSN)	0.50095
mRNA:Solyc09g075140.3.1	3988.98	0.309805	0.0784294	3.95011	7.81e-05	0.0100985	Solyc09g075140	Lipase-like protein (Q9M3D1_ARATH)	0.309805
mRNA:Solyc04g016490.4.1	1120.31	-0.468359	0.118675	-3.94655	7.93e-05	0.0101907	Solyc04g016490	Icc family phosphohydrolase (C6IM14_9BACE)	0.468359
mRNA:Solyc09g090070.1.1	2173.03	0.679692	0.17239	3.94277	8.05e-05	0.0102344	Solyc09g090070	phosphate transporter 1 (manually curated)	0.679692
mRNA:Solyc09g005620.4.1	2428.2	-0.313674	0.0795451	-3.94334	8.04e-05	0.0102344	Solyc09g005620	Glutaredoxin (D7G070_ECTSI)	0.313674
mRNA:Solyc03g120360.1.1	763.669	0.677481	0.172324	3.93143	8.44e-05	0.010612	Solyc03g120360	Phospholipase like protein (Q9SZN4_ARATH)	0.677481
mRNA:Solyc01g067360.3.1	2483.11	0.514695	0.130921	3.93134	8.45e-05	0.010612	Solyc01g067360	CHY zinc finger family protein expressed (Q2QP88_ORYSJ)	0.514695
mRNA:Solyc12g087950.1.1	152.686	1.87047	0.476249	3.92751	8.58e-05	0.0107218	Solyc12g087950	AT-hook motif nuclear localized protein 17 (Q9LTA2_ARATH)	1.87047
mRNA:Solyc07g005710.3.1	2393.29	0.296927	0.075698	3.92252	8.76e-05	0.0108855	Solyc07g005710	Unknown Protein	0.296927
mRNA:Solyc02g070550.3.1	18810.2	0.228156	0.0582433	3.9173	8.95e-05	0.011062	Solyc02g070550	La-related protein 6 (LARP6_HUMAN)	0.228156
mRNA:Solyc10g082030.2.1	10960.8	-0.316747	0.0810409	-3.90848	9.29e-05	0.0114104	Solyc10g082030	Peroxiredoxin (Q9FE12_PHAVU)	0.316747
mRNA:Solyc01g097430.4.1	262.155	1.20908	0.309606	3.90522	9.41e-05	0.0114455	Solyc01g097430	ABC transporter G family member 2 (AB2G_ARATH)	1.20908
mRNA:Solyc05g013460.4.1	4434.21	0.366889	0.0939834	3.90376	9.47e-05	0.0114455	Solyc05g013460	Multidrug resistance protein mdtK (MDTK_YERP3)	0.366889
mRNA:Solyc03g115820.3.1	5504.3	-0.310417	0.0795006	-3.90459	9.44e-05	0.0114455	Solyc03g115820	Ribulose-5-phosphate-3-epimerase (Q8S4X2_PEA)	0.310417
mRNA:Solyc03g098210.4.1	3692.39	0.316142	0.0810323	3.90143	9.56e-05	0.0114936	Solyc03g098210	Cyclic nucleotide gated channel (A9CRE4_MALDO)	0.316142
mRNA:Solyc06g059860.3.1	37.5162	3.52783	0.904847	3.89882	9.67e-05	0.0115559	Solyc06g059860	Unknown Protein	3.52783
mRNA:Solyc02g062120.3.1	38.5442	2.57757	0.662553	3.89036	0.000100097	0.0119025	Solyc02g062120	Cation cation antiporter (B6T2U8_MAIZE)	2.57757
mRNA:Solyc06g076270.3.1	200.59	1.16752	0.300274	3.88819	0.000100993	0.0119451	Solyc06g076270	Telomere repeat-binding protein 5 (TRP5_ARATH)	1.16752
mRNA:Solyc04g054310.3.1	2002.62	-0.462971	0.119365	-3.87863	0.000105047	0.0123589	Solyc04g054310	Alanine-glyoxylate aminotransferase (D2KZ10_WHEAT)	0.462971
mRNA:Solyc05g005200.3.1	1062.8	0.763242	0.19688	3.87669	0.000105886	0.012392	Solyc05g005200	Pyrrolidone-carboxylate peptidase (B6SP89_MAIZE)	0.763242
mRNA:Solyc06g063120.4.1	987.246	0.526227	0.136014	3.86893	0.000109314	0.0127262	Solyc06g063120	Protein-O-fucosyltransferase-like protein (D8RI05_SELML)	0.526227
mRNA:Solyc03g123620.4.1	4526.09	0.292978	0.0757922	3.86554	0.000110842	0.0128368	Solyc03g123620	Pectinesterase (B9GXZ7_POPTR)	0.292978
mRNA:Solyc08g081930.3.1	3264.47	0.259139	0.0671781	3.8575	0.000114555	0.0131981	Solyc08g081930	Aldose 1-epimerase family protein (B2WS69_ARAHA)	0.259139
mRNA:Solyc07g047915.1.1	10.0969	6.67019	1.73641	3.84137	0.000122349	0.0137402	Solyc07g047915		6.67019
mRNA:Solyc02g090720.3.1	3324.49	-0.679172	0.176629	-3.84519	0.000120458	0.0137402	Solyc02g090720	Unknown Protein	0.679172
mRNA:Solyc06g074150.3.1	1345.47	0.653715	0.170123	3.8426	0.000121737	0.0137402	Solyc06g074150	LRR receptor-like serine/threonine-protein kinase, RLP	0.653715
mRNA:Solyc07g056470.3.1	2386.23	0.304872	0.0793244	3.84335	0.000121364	0.0137402	Solyc07g056470	Glutathione S-transferase-like protein (Q8GVD1_SOLLC)	0.304872
mRNA:Solyc01g103400.4.1	3719.93	-0.251702	0.0654997	-3.84279	0.000121644	0.0137402	Solyc01g103400	Unknown Protein	0.251702
mRNA:Solyc03g112750.4.1	1356.87	0.421492	0.10976	3.84011	0.000122979	0.0137415	Solyc03g112750	Leucine rich repeat containing proteins-like protein (B3G460_ADIVA)	0.421492
mRNA:Solyc12g082730.3.1	11.1662	6.8224	1.7811	3.83045	0.000127907	0.0140799	Solyc12g082730	Kinesin-like calmodulin binding protein (Q9FQL7_MAIZE)	6.8224
mRNA:Solyc10g049280.2.1	859.494	0.594337	0.155156	3.83057	0.000127845	0.0140799	Solyc10g049280	Nucleobase ascorbate transporter (B9HN10_POPTR)	0.594337
mRNA:Solyc11g010480.2.1	2843.52	-0.39482	0.103038	-3.8318	0.00012721	0.0140799	Solyc11g010480	Threonine endopeptidase (D7M9J7_ARALY)	0.39482
mRNA:Solyc06g068230.4.1	2361.68	-0.656357	0.171408	-3.82921	0.000128554	0.0140814	Solyc06g068230	Protein TIF31 homolog (TIF31_NEUCR)	0.656357
mRNA:Solyc10g076480.2.1	39.3811	2.97732	0.778442	3.82472	0.000130922	0.0141375	Solyc10g076480	Ammonium transporter (B9HCZ0_POPTR)	2.97732
mRNA:Solyc02g091920.3.1	235.177	-1.6833	0.440397	-3.82224	0.000132245	0.0141375	Solyc02g091920	xyloglucan endotransglucosylase-hydrolase 7 (manually curated)	1.6833
mRNA:Solyc08g076060.3.1	315.539	1.00254	0.262241	3.82296	0.000131857	0.0141375	Solyc08g076060	Serine/threonine kinase receptor (Q7DMS5_BRANA)	1.00254
mRNA:Solyc05g055160.3.1	89398.9	0.452697	0.1184	3.82346	0.000131591	0.0141375	Solyc05g055160	DNAJ chaperone (B0W7V8_CULQU)	0.452697
mRNA:Solyc01g102980.3.1	10434.1	0.361947	0.0946855	3.82262	0.000132041	0.0141375	Solyc01g102980	Zinc finger-homeodomain protein 1 (Fragment) (B0LK17_YUCFI)	0.361947
mRNA:Solyc11g066010.2.1	1108.02	-0.573902	0.150613	-3.81045	0.000138714	0.0147581	Solyc11g066010	CM0545.320.nc protein (B0BLB0_LOTJA)	0.573902
mRNA:Solyc06g072700.3.1	6957.58	0.393522	0.103471	3.80321	0.000142836	0.0151243	Solyc06g072700	Metal ion binding protein (B6U064_MAIZE)	0.393522
mRNA:Solyc01g007070.3.1	214.921	2.10384	0.553516	3.80086	0.000144195	0.0151958	Solyc01g007070	BEL1-like homeodomain protein 1 (BLH1_ARATH)	2.10384
mRNA:Solyc09g082690.3.1	5394.47	-0.606991	0.159823	-3.79789	0.000145932	0.0152345	Solyc09g082690	superoxide dismutase (manually curated)	0.606991
mRNA:Solyc05g007510.4.1	20707	0.46242	0.121754	3.79798	0.000145882	0.0152345	Solyc05g007510	RNA-directed RNA polymerase (manually curated)	0.46242
mRNA:Solyc03g114175.1.1	1364.48	0.443841	0.116931	3.79576	0.00014719	0.015294	Solyc03g114175		0.443841
mRNA:Solyc03g116970.3.1	1220.92	0.57301	0.151524	3.78165	0.000155794	0.0159642	Solyc03g116970	Sister chromatid cohesion protein pds5 (PDS5_SCHPO)	0.57301
mRNA:Solyc10g006560.4.1	38485.9	-0.35577	0.0940228	-3.78387	0.000154407	0.0159642	Solyc10g006560	Histone H2A (A9PCS9_POPTR)	0.35577
mRNA:Solyc07g055910.4.1	12273.9	0.285289	0.075425	3.78242	0.000155312	0.0159642	Solyc07g055910	Unknown Protein	0.285289
mRNA:Solyc06g068590.4.1	863.741	0.483702	0.128037	3.77782	0.000158207	0.0161372	Solyc06g068590	Serine/threonine protein kinase (Q16PN5_AEDAE)	0.483702
mRNA:Solyc03g118310.4.1	3062.09	0.299431	0.0793236	3.7748	0.000160138	0.0162595	Solyc03g118310	BHLH transcription factor (A9YWR2_MEDTR)	0.299431
mRNA:Solyc09g091400.4.1	1505.84	-0.643772	0.17073	-3.77071	0.000162781	0.0164527	Solyc09g091400	Receptor like kinase, RLK	0.643772
mRNA:Solyc02g086740.1.1	3496.08	-0.363535	0.096459	-3.76881	0.000164031	0.016504	Solyc02g086740	50S ribosomal protein L12-C (Q8LBJ7_ARATH)	0.363535
mRNA:Solyc08g005090.2.1	952.262	0.504788	0.133988	3.76741	0.000164948	0.0165215	Solyc08g005090	Unknown Protein	0.504788
mRNA:Solyc11g010810.1.1	312.995	1.09123	0.289807	3.76538	0.000166299	0.0165822	Solyc11g010810	Glucosyltransferase (A1YM58_IPOBA)	1.09123
mRNA:Solyc10g078970.1.1	8.02104	-6.55547	1.74384	-3.75922	0.000170442	0.0168442	Solyc10g078970	Zinc finger protein (B6SZ06_MAIZE)	6.55547
mRNA:Solyc02g086910.4.1	3571.85	-0.276666	0.0735771	-3.76022	0.000169764	0.0168442	Solyc02g086910	Peptidyl-prolyl cis-trans isomerase cyclophilin-type (A8IRU6_CHLRE)	0.276666
mRNA:Solyc12g014500.3.1	220.927	1.36886	0.364314	3.75737	0.000171709	0.0168943	Solyc12g014500	S-adenosyl-L-methionine salicylic acid carboxyl methyltransferase-like protein (Q9FLN8_ARATH)	1.36886
mRNA:Solyc01g079790.4.1	1195.69	-0.541887	0.144357	-3.7538	0.000174172	0.0170612	Solyc01g079790	ADP-glucose pyrophosphorylase large subunit 3 (manually curated)	0.541887
mRNA:Solyc01g067160.4.1	384.235	0.798613	0.212988	3.74956	0.000177143	0.0172761	Solyc01g067160	Unknown Protein	0.798613
mRNA:Solyc06g071580.3.1	4514.31	0.410827	0.109863	3.73946	0.000184417	0.017907	Solyc06g071580	MORC family CW-type zinc finger 3 (Q4VBZ9_HUMAN)	0.410827
mRNA:Solyc02g091560.3.1	2829.59	-0.595193	0.159342	-3.73532	0.000187478	0.0180898	Solyc02g091560	Serine hydroxymethyltransferase (C6ZJZ0_SOYBN)	0.595193
mRNA:Solyc08g062970.1.1	1601.06	0.36003	0.0964009	3.73472	0.000187926	0.0180898	Solyc08g062970	Glutaredoxin (B9H2P7_POPTR)	0.36003
mRNA:Solyc08g082630.3.1	10835.1	0.442377	0.118523	3.73243	0.000189643	0.0180982	Solyc08g082630	Auxin Response Factor 9A (manually curated)	0.442377
mRNA:Solyc01g109180.4.1	8344.14	-0.338728	0.0907467	-3.73267	0.000189458	0.0180982	Solyc01g109180	Long-chain-fatty-acid-CoA ligase (B2WS80_ARAHA)	0.338728
mRNA:Solyc03g007530.3.1	2187.24	0.603958	0.161897	3.73051	0.000191094	0.0181589	Solyc03g007530	Multidrug resistance protein ABC transporter family (B9GX56_POPTR)	0.603958
mRNA:Solyc08g078520.4.1	2859.13	-0.270463	0.0725343	-3.72876	0.000192426	0.0182076	Solyc08g078520	Os03g0859900 protein (Fragment) (Q0DLK3_ORYSJ)	0.270463
mRNA:Solyc07g009460.3.1	1800.5	-0.361277	0.096964	-3.72589	0.000194626	0.0183377	Solyc07g009460	Icc family phosphohydrolase (D1JJW8_9BACE)	0.361277
mRNA:Solyc01g079080.3.1	740.095	0.470848	0.126544	3.72081	0.000198586	0.0186319	Solyc01g079080	Coiled-coil protein (B9G5N1_ORYSJ)	0.470848
mRNA:Solyc06g064850.2.1	108.935	1.06576	0.286562	3.71912	0.000199915	0.0186778	Solyc06g064850	GTPase IMAP family member 7 (B9ENC9_SALSA)	1.06576
mRNA:Solyc08g068770.3.1	85.079	1.25118	0.336845	3.71443	0.000203666	0.0188824	Solyc08g068770		1.25118
mRNA:Solyc04g079250.3.1	756.343	0.93633	0.252091	3.71425	0.000203804	0.0188824	Solyc04g079250	Patatin-like protein 1 (Q9FZ09_TOBAC)	0.93633
mRNA:Solyc06g006110.3.1	13.4781	-7.31248	1.97194	-3.70826	0.000208686	0.0191749	Solyc06g006110	Calcium/proton exchanger (O59940_NEUCR)	7.31248
mRNA:Solyc12g013510.1.1	2742.57	-0.439634	0.118543	-3.70864	0.000208377	0.0191749	Solyc12g013510	Histone H2B (Q2XPW1_SOLTU)	0.439634
mRNA:Solyc09g097980.4.1	1455.59	0.333096	0.0898507	3.70722	0.00020955	0.0191751	Solyc09g097980	Aldo/keto reductase family protein (D7KWQ9_ARALY)	0.333096
mRNA:Solyc05g005090.4.1	7181.49	0.225026	0.0607626	3.70336	0.000212761	0.0193892	Solyc05g005090	LEU76408 knotted 3 (manually curated)	0.225026
mRNA:Solyc03g077930.3.1	46.3502	1.90277	0.51399	3.70196	0.000213942	0.0194172	Solyc03g077930	40S ribosomal protein S9 (D7MJG9_ARALY)	1.90277
mRNA:Solyc04g009020.4.1	2134.4	-0.463182	0.125275	-3.69733	0.000217883	0.0196148	Solyc04g009020	Pre-mRNA-splicing factor clf1 (B2VSG1_PYRTR)	0.463182
mRNA:Solyc12g010740.3.1	5583.03	0.288072	0.0779026	3.69785	0.000217432	0.0196148	Solyc12g010740	Receptor like kinase, RLK	0.288072
mRNA:Solyc07g052380.3.1	432.521	0.859372	0.23254	3.69559	0.000219377	0.0196696	Solyc07g052380	Multidrug resistance protein mdtK (MDTK_YERP3)	0.859372
mRNA:Solyc12g056150.2.1	1669.08	0.401358	0.108806	3.68874	0.000225369	0.0201257	Solyc12g056150	Peptidase C45 acyl-coenzyme A/6-aminopenicillanic acid acyl-transferase (B6THR2_MAIZE)	0.401358
mRNA:Solyc10g076915.1.1	35.0044	2.14713	0.582949	3.68323	0.000230298	0.0202437	Solyc10g076915		2.14713
mRNA:Solyc06g071780.4.1	876.904	0.510175	0.138514	3.68319	0.000230332	0.0202437	Solyc06g071780	Protein DEHYDRATION-INDUCED 19 homolog 5 (DI195_ORYSJ)	0.510175
mRNA:Solyc07g049300.3.1	1781.57	0.383037	0.103985	3.68357	0.000229995	0.0202437	Solyc07g049300	Endoglucanase 1 (B6U0J0_MAIZE)	0.383037
mRNA:Solyc12g088050.2.1	3235.89	0.333964	0.0906268	3.68505	0.000228656	0.0202437	Solyc12g088050	Rhamnogalacturonate lyase (A3XLZ2_LEEBM)	0.333964
mRNA:Solyc09g008780.4.1	1611.19	-0.355683	0.0968964	-3.67075	0.000241837	0.0211712	Solyc09g008780	Os01g0786800 protein (Fragment) (Q0JIP0_ORYSJ)	0.355683
mRNA:Solyc10g009550.3.1	498.703	-0.855979	0.233777	-3.66152	0.000250728	0.0218634	Solyc10g009550	WRKY transcription factor 42 (manually curated)	0.855979
mRNA:Solyc06g072600.3.1	3701.56	-0.469876	0.128418	-3.65897	0.000253229	0.0219953	Solyc06g072600	Mitochondrial import inner membrane translocase subunit Tim8 (B6SQH6_MAIZE)	0.469876
mRNA:Solyc05g054920.4.1	87359.9	0.156484	0.0428407	3.6527	0.000259496	0.0224519	Solyc05g054920	Splicing factor arginine/serine-rich 6 (B6T453_MAIZE)	0.156484
mRNA:Solyc09g074300.1.1	20080.6	-0.335358	0.0918379	-3.65163	0.00026058	0.0224584	Solyc09g074300	Histone H2A (B9REZ0_RICCO)	0.335358
mRNA:Solyc04g005550.2.1	86.1406	1.60515	0.440601	3.64308	0.000269395	0.0231285	Solyc04g005550	Cc-nbs-lrr, resistance protein	1.60515
mRNA:Solyc12g010050.2.1	3933.24	-0.311822	0.0856341	-3.64132	0.00027124	0.0231973	Solyc12g010050	DNA-3-methyladenine glycosylase I (B6U9I4_MAIZE)	0.311822
mRNA:Solyc09g057650.3.1	5974.72	-0.422698	0.116121	-3.64017	0.000272461	0.0232124	Solyc09g057650	40S ribosomal protein S8 (Q3HRZ6_SOLTU)	0.422698
mRNA:Solyc01g096260.4.1	75.2076	-1.4471	0.39781	-3.63766	0.000275127	0.0233501	Solyc01g096260	Unknown Protein	1.4471
mRNA:Solyc10g008410.1.1	2692.34	0.952135	0.262831	3.62262	0.000291633	0.0245117	Solyc10g008410	RING finger protein 5 (B6UBI0_MAIZE)	0.952135
mRNA:Solyc02g089690.3.1	788.993	-0.84552	0.233378	-3.62297	0.000291239	0.0245117	Solyc02g089690	Leaf senescence protein-like (Q8RV74_ORYSJ)	0.84552
mRNA:Solyc12g009050.3.1	7369.42	0.605559	0.16718	3.62219	0.000292121	0.0245117	Solyc12g009050	Nuclear transcription factor Y subunit A-3 (B6TQI5_MAIZE)	0.605559
mRNA:Solyc08g079820.3.1	3619.08	0.251433	0.0694395	3.6209	0.000293586	0.024542	Solyc08g079820	ADP-ribose pyrophosphatase (B2GB88_LACF3)	0.251433
mRNA:Solyc12g011455.1.1	8530.37	-0.517253	0.143159	-3.61313	0.000302518	0.025194	Solyc12g011455		0.517253
mRNA:Solyc05g011970.3.1	463.674	0.645038	0.178724	3.60912	0.000307239	0.0254547	Solyc05g011970	Cytochrome P450	0.645038
mRNA:Solyc08g082250.3.1	13115.3	-0.380407	0.105419	-3.60853	0.000307938	0.0254547	Solyc08g082250	endo-beta-1,4-D-glucanase (Cel8) (manually curated)	0.380407
mRNA:Solyc01g079170.3.1	125.442	1.15672	0.321959	3.59276	0.000327193	0.0269461	Solyc01g079170	Galactinol synthase (D6QSF5_BRANA)	1.15672
mRNA:Solyc06g048930.4.1	2064.38	-0.882542	0.245959	-3.58817	0.000333008	0.0273239	Solyc06g048930	Tomato Response regulator 16,17 (manually curated)	0.882542
mRNA:Solyc03g095500.3.1	31.8138	-1.94522	0.542655	-3.58463	0.000337551	0.0275948	Solyc03g095500	Thioredoxin h-like protein (Q8H6X3_TOBAC)	1.94522
mRNA:Solyc05g005480.2.1	3309.22	-0.398222	0.111188	-3.58153	0.000341582	0.0277365	Solyc05g005480	Oxidoreductase zinc-binding dehydrogenase (C2RQQ3_BACCE)	0.398222
mRNA:Solyc01g103590.4.1	7167.39	-0.350581	0.0978897	-3.58138	0.000341779	0.0277365	Solyc01g103590	Glyoxalase/bleomycin resistance protein/dioxygenase (Q2HVV5_MEDTR)	0.350581
mRNA:Solyc12g089050.3.1	537.535	-0.815891	0.227878	-3.58038	0.000343092	0.0277418	Solyc12g089050	Wax synthase isoform 1 (Q84XY9_VITVI)	0.815891
mRNA:Solyc06g075690.3.1	2954.31	-0.385192	0.10771	-3.57618	0.000348649	0.0279876	Solyc06g075690	auxin-regulated protein AF416289 (manually curated)	0.385192
mRNA:Solyc08g078010.3.1	4303.58	-0.301478	0.0842856	-3.57687	0.000347738	0.0279876	Solyc08g078010	50S ribosomal protein L19 (B6T8M1_MAIZE)	0.301478
mRNA:Solyc01g068080.4.1	552.716	-0.841802	0.236889	-3.55357	0.000380037	0.0303975	Solyc01g068080	Dihydroflavonol 4-reductase family (D7MD06_ARALY)	0.841802
mRNA:Solyc10g085830.2.1	388.876	-1.04738	0.294975	-3.55074	0.000384143	0.0305214	Solyc10g085830	O-methyltransferase 1 (D7MTQ7_ARALY)	1.04738
mRNA:Solyc04g082090.3.1	2214.45	0.306383	0.0862902	3.55062	0.000384331	0.0305214	Solyc04g082090	Alpha-amylase (D1MEA8_SOLTU)	0.306383
mRNA:Solyc08g005655.1.1	90.9794	-1.25804	0.35445	-3.54928	0.00038629	0.0305677	Solyc08g005655		1.25804
mRNA:Solyc03g121070.3.1	9285.41	-0.201458	0.0567758	-3.54831	0.000387716	0.0305718	Solyc03g121070	hexokinase (manually curated)	0.201458
mRNA:Solyc10g007320.3.1	5108.96	-0.301866	0.0851104	-3.54675	0.00039001	0.030644	Solyc10g007320	Uroporphyrinogen decarboxylase (D7L387_ARALY)	0.301866
mRNA:Solyc06g076020.3.1	302.154	-0.948098	0.268181	-3.53529	0.000407333	0.0318925	Solyc06g076020	heat shock protein 70 kD (manually curated)	0.948098
mRNA:Solyc03g025320.4.1	25168.5	-0.328518	0.093001	-3.53242	0.000411779	0.0321274	Solyc03g025320	Hydroxycinnamoyl transferase (D2XJ64_9MAGN)	0.328518
mRNA:Solyc11g010960.2.1	7402.09	-0.42371	0.120001	-3.53088	0.000414181	0.0322018	Solyc11g010960	Alcohol dehydrogenase (ADH2_BACST)	0.42371
mRNA:Solyc02g082050.3.1	136.65	1.22275	0.346781	3.526	0.000421885	0.0326865	Solyc02g082050	Tir-nbs-lrr, resistance protein	1.22275
mRNA:Solyc08g074680.3.1	466.463	-1.48377	0.421272	-3.52213	0.000428102	0.0330036	Solyc08g074680	partialpolyphenol oxidase A (manually curated)	1.48377
mRNA:Solyc04g073980.3.1	604.2	0.722144	0.205061	3.5216	0.000428946	0.0330036	Solyc04g073980	Pumilio family protein (D8U4V9_VOLCA)	0.722144
mRNA:Solyc05g017950.3.1	24878.2	-0.230332	0.0654377	-3.51987	0.000431759	0.0331055	Solyc05g017950	anion:sodium symporter (manually curated)	0.230332
mRNA:Solyc03g005780.3.1	2260.12	-0.780876	0.222031	-3.51697	0.000436502	0.0331326	Solyc03g005780	Chlorophyll a-b binding protein 3C-like (Q2XTE0_SOLTU)	0.780876
mRNA:Solyc06g065340.1.1	445.084	0.499315	0.141975	3.51692	0.000436583	0.0331326	Solyc06g065340	Unknown Protein	0.499315
mRNA:Solyc05g014030.3.1	5741.93	0.404163	0.114915	3.51705	0.000436366	0.0331326	Solyc05g014030	Regulator of chromosome condensation domain-containing protein (Q8MP76_DICDI)	0.404163
mRNA:Solyc04g051280.4.1	9543.38	0.676806	0.192838	3.50971	0.00044859	0.0339281	Solyc04g051280	F16G16.9 protein (Fragment) (Q9SS51_ARATH)	0.676806
mRNA:Solyc07g044990.3.1	393.105	0.731459	0.208618	3.50621	0.000454535	0.0341454	Solyc07g044990	Transmembrane protein 56 (B6TI82_MAIZE)	0.731459
mRNA:Solyc12g088410.3.1	2263.49	0.37685	0.107461	3.50684	0.000453454	0.0341454	Solyc12g088410	Unknown Protein; contains Interpro domain(s) IPR001944 Glycoside hydrolase, family 35	0.37685
mRNA:Solyc09g014610.4.1	86.867	-1.11812	0.319316	-3.5016	0.00046248	0.034535	Solyc09g014610	C4-dicarboxylate transporter/malic acid transport family protein (D7M2F7_ARALY)	1.11812
mRNA:Solyc01g098910.3.1	1045.66	-0.367742	0.105027	-3.5014	0.000462827	0.034535	Solyc01g098910	Mitochondrial carrier protein (C5P0Z3_COCP7)	0.367742
mRNA:Solyc01g087180.4.1	10.4761	6.73009	1.92601	3.49432	0.000475271	0.0353449	Solyc01g087180	Unknown Protein	6.73009
mRNA:Solyc04g077860.4.1	643.643	-0.443411	0.126977	-3.49206	0.000479316	0.0355269	Solyc04g077860	Hydrolase alpha/beta fold family protein expressed (Q10J20_ORYSJ)	0.443411
mRNA:Solyc07g053550.3.1	186.815	0.91232	0.26139	3.49026	0.000482552	0.0355299	Solyc07g053550	Glutaredoxin (B9HGW6_POPTR)	0.91232
mRNA:Solyc06g064840.4.1	4237.18	0.458176	0.131266	3.49043	0.000482252	0.0355299	Solyc06g064840	Agamous MADS-box transcription factor (B2CDE2_9ASPA)	0.458176
mRNA:Solyc09g065565.1.1	7.38791	6.22117	1.78602	3.48326	0.000495356	0.0362327	Solyc09g065565		6.22117
mRNA:Solyc02g089940.4.1	493.897	-0.826878	0.237332	-3.48405	0.00049388	0.0362327	Solyc02g089940	BEL1-like homeodomain protein 2 (BLH2_ARATH)	0.826878
mRNA:Solyc11g007930.1.1	13713.9	-0.41955	0.120597	-3.47894	0.00050341	0.0367011	Solyc11g007930	Histone H2B (D7KHV7_ARALY)	0.41955
mRNA:Solyc03g019760.4.1	10186.5	-0.287736	0.0827583	-3.47682	0.000507389	0.0368703	Solyc03g019760	ABC transporter G family member 11 (AB11G_ARATH)	0.287736
mRNA:Solyc03g114530.4.1	44.4628	-3.78955	1.09135	-3.47236	0.000515904	0.0371881	Solyc03g114530	Strictosidine synthase family protein (D7LVM7_ARALY)	3.78955
mRNA:Solyc01g007200.2.1	13267.1	0.459623	0.132384	3.4719	0.000516781	0.0371881	Solyc01g007200	Unknown Protein	0.459623
mRNA:Solyc06g005570.4.1	10586.3	0.262365	0.0755309	3.47361	0.000513501	0.0371881	Solyc06g005570	Genomic DNA chromosome 5 TAC clone K22G18 (Q9FH52_ARATH)	0.262365
mRNA:Solyc05g050980.3.1	7068.88	-0.21031	0.0606397	-3.46818	0.000523987	0.0375851	Solyc05g050980	3-phosphoshikimate 1-carboxyvinyltransferase (Q30CZ8_FAGSY)	0.21031
mRNA:Solyc10g085740.2.1	120.932	-1.52231	0.439157	-3.46643	0.000527419	0.0377096	Solyc10g085740	GDSL esterase/lipase At5g03820 (GDL73_ARATH)	1.52231
mRNA:Solyc02g069460.3.1	7663.88	-0.346399	0.100022	-3.46322	0.000533753	0.0380402	Solyc02g069460	Photosystem I reaction center subunit III (Q9XQB4_PHAAU)	0.346399
mRNA:Solyc03g114960.4.1	28803.9	0.257885	0.0745013	3.46149	0.000537201	0.0381636	Solyc03g114960	Kelch-like protein 20 (KLH20_HUMAN)	0.257885
mRNA:Solyc09g065860.3.1	1466.03	0.338271	0.0980138	3.45126	0.000557971	0.0395129	Solyc09g065860	Uridine kinase (A9T6I2_PHYPA)	0.338271
mRNA:Solyc11g012360.2.1	178.436	-1.70904	0.496243	-3.44395	0.000573272	0.0400857	Solyc11g012360	Sodium-dependent dicarboxylate transporter (O35055_RAT)	1.70904
mRNA:Solyc08g080453.1.1	783.101	-0.932628	0.270636	-3.44606	0.00056882	0.0400857	Solyc08g080453		0.932628
mRNA:Solyc05g013450.4.1	1218.68	-0.45911	0.133302	-3.44414	0.00057287	0.0400857	Solyc05g013450	Mate efflux family protein (D7LR70_ARALY)	0.45911
mRNA:Solyc11g073220.3.1	1643.65	0.290781	0.0843941	3.44551	0.000569989	0.0400857	Solyc11g073220	Rad51 DNA recombination/repair protein (B7GAG1_PHATR)	0.290781
mRNA:Solyc03g034000.3.1	325.467	-0.864889	0.251281	-3.44192	0.000577597	0.0401358	Solyc03g034000	Transcription factor (D6MKM4_9ASPA)	0.864889
mRNA:Solyc10g008600.3.1	4342.91	-0.241528	0.0701603	-3.44251	0.000576342	0.0401358	Solyc10g008600	Unknown Protein	0.241528
mRNA:Solyc03g034220.3.1	28450.7	-0.474166	0.137826	-3.44033	0.000581008	0.0402471	Solyc03g034220	Tomato RuBP carboxylase small subunit (manually curated)	0.474166
mRNA:Solyc01g106620.2.1	8.33508	6.39909	1.86051	3.43943	0.000582937	0.0402553	Solyc01g106620	Pathogenesis-related protein 1a (Q00MX6_MALDO)	6.39909
mRNA:Solyc07g049430.3.1	1345.36	-0.410167	0.119305	-3.43797	0.000586096	0.0403481	Solyc07g049430	GDSL esterase/lipase At2g42990 (GDL48_ARATH)	0.410167
mRNA:Solyc06g065445.1.1	88.3654	1.19466	0.347652	3.43635	0.000589606	0.0404581	Solyc06g065445		1.19466
mRNA:Solyc05g007780.3.1	196.863	-0.916438	0.266751	-3.43556	0.000591334	0.0404581	Solyc05g007780	Oxygen evolving enhancer protein 3 (B6SZC8_MAIZE)	0.916438
mRNA:Solyc09g011810.3.1	589.584	-0.99316	0.289573	-3.42974	0.000604162	0.041083	Solyc09g011810	Fructose-1 6-bisphosphatase class 1 (D0MHZ8_RHOM4)	0.99316
mRNA:Solyc01g006930.3.1	2674.45	0.630047	0.183684	3.43007	0.000603434	0.041083	Solyc01g006930	Nuclear transcription factor Y subunit A-2 (B6SM21_MAIZE)	0.630047
mRNA:Solyc02g082680.4.1	736.033	0.516409	0.150791	3.42468	0.000615528	0.0413501	Solyc02g082680	Unknown Protein	0.516409
mRNA:Solyc05g056360.2.1	10733.1	0.427716	0.124869	3.42532	0.000614085	0.0413501	Solyc05g056360	MEI2-like RNA binding protein (Q652K6_ORYSJ)	0.427716
mRNA:Solyc01g096660.3.1	2379.34	-0.373286	0.108977	-3.42537	0.000613972	0.0413501	Solyc01g096660	Genomic DNA chromosome 5 P1 clone MOJ9 (Q9FL44_ARATH)	0.373286
mRNA:Solyc08g013670.3.1	4263.96	-0.353151	0.103082	-3.42592	0.000612716	0.0413501	Solyc08g013670	Photosystem I reaction center subunit (D2K7Z2_TOBAC)	0.353151
mRNA:Solyc02g083810.4.1	5813.28	-0.268732	0.0786211	-3.41807	0.000630663	0.0422393	Solyc02g083810	Ferredoxin--NADP reductase (D7MN04_ARALY)	0.268732
mRNA:Solyc02g086180.4.1	16370.2	0.593333	0.17391	3.41172	0.000645534	0.0431054	Solyc02g086180	Sterol C-5 desaturase (D7FW86_ECTSI)	0.593333
mRNA:Solyc03g112590.4.1	3816.58	0.745417	0.218735	3.40785	0.000654771	0.0435913	Solyc03g112590	Cell division protease ftsH homolog (FTSH_ODOSI)	0.745417
mRNA:Solyc10g050440.2.1	2284.62	-0.564495	0.165802	-3.40463	0.000662548	0.0439774	Solyc10g050440	Unknown Protein	0.564495
mRNA:Solyc01g074030.3.1	3234.31	-0.873048	0.256509	-3.40357	0.000665112	0.0440162	Solyc01g074030	Beta-glucosidase 01 (B5M9E4_SOLLC)	0.873048
mRNA:Solyc05g052600.4.1	1646.99	-0.652157	0.191785	-3.40046	0.000672715	0.0442559	Solyc05g052600	Fructose-1 6-bisphosphatase class 1 (B9M1N3_GEOSF)	0.652157
mRNA:Solyc01g073970.3.1	12495.9	-0.258435	0.0759952	-3.40067	0.000672202	0.0442559	Solyc01g073970	Histone H3 (D8L9K7_WHEAT)	0.258435
mRNA:Solyc02g069810.3.1	1421.45	0.665121	0.195693	3.39881	0.000676809	0.0443939	Solyc02g069810	Unknown Protein; contains Interpro domain(s) IPR001025 Bromo adjacent region	0.665121
mRNA:Solyc08g075490.4.1	231.186	1.22358	0.360253	3.39644	0.000682691	0.044598	Solyc08g075490	Carotenoid cleavage dioxygenase 4B	1.22358
mRNA:Solyc06g062340.3.1	519.945	0.741789	0.218434	3.39594	0.000683932	0.044598	Solyc06g062340	Unknown Protein	0.741789
mRNA:Solyc10g011660.3.1	939.257	0.648973	0.191403	3.39061	0.000697379	0.0453419	Solyc10g011660	GH3 family protein (B9GQG9_POPTR)	0.648973
mRNA:Solyc08g074620.3.1	134283	-0.460367	0.135853	-3.38871	0.00070222	0.0455235	Solyc08g074620	Polyphenol oxidase (Q41428_SOLTU)	0.460367
mRNA:Solyc09g065870.4.1	1196.69	0.69576	0.205633	3.38351	0.000715653	0.0461254	Solyc09g065870	Copine I-like (Q5JMT9_ORYSJ)	0.69576
mRNA:Solyc09g010930.4.1	9537.09	-0.241851	0.0714692	-3.38399	0.000714408	0.0461254	Solyc09g010930	NAD-dependent epimerase/dehydratase (B6T962_MAIZE)	0.241851
mRNA:Solyc12g087980.3.1	44.6365	2.19561	0.649877	3.3785	0.000728818	0.0468381	Solyc12g087980	Hydroxycinnamoyl CoA quinate transferase 2 (D8L7F0_CYNSC)	2.19561
mRNA:Solyc02g081480.4.1	473.505	1.01997	0.302141	3.37583	0.000735941	0.0468894	Solyc02g081480	Receptor kinase (Q9SWF1_ORYSA)	1.01997
mRNA:Solyc01g006650.2.1	581.167	0.451354	0.133691	3.37609	0.000735244	0.0468894	Solyc01g006650	Ethylene insensitive 3 class transcription factor (D5L144_MALDO)	0.451354
mRNA:Solyc11g011533.1.1	1429.01	-0.348668	0.103278	-3.37602	0.000735424	0.0468894	Solyc11g011533		0.348668
mRNA:Solyc01g103530.3.1	841.851	-0.814586	0.241963	-3.36658	0.000761077	0.0483523	Solyc01g103530	Receptor like kinase, RLK	0.814586
mRNA:Solyc02g084640.4.1	6304.64	-0.457321	0.135893	-3.3653	0.000764605	0.0484381	Solyc02g084640	Aldehyde dehydrogenase (Q71LY7_ORYSI)	0.457321
mRNA:Solyc08g029050.4.1	1217.41	0.591212	0.175783	3.36331	0.000770146	0.0486505	Solyc08g029050	TOPLESS 6 (manually curated)	0.591212
mRNA:Solyc09g011080.3.1	211.243	-2.34741	0.698627	-3.36003	0.000779342	0.0490686	Solyc09g011080	Ribulose-1 5-bisphosphate carboxylase/oxygenase activase 1 (Q9AXG1_GOSHI)	2.34741
mRNA:Solyc01g104020.2.1	2023.27	-0.304267	0.0905933	-3.3586	0.000783385	0.0490686	Solyc01g104020	Embryo-specific 3 (Q2HUA9_MEDTR)	0.304267
mRNA:Solyc12g056940.2.1	27709.3	-0.283397	0.0843752	-3.35878	0.000782879	0.0490686	Solyc12g056940	Acetyl-CoA carboxylase (D2CFN2_9ROSI)	0.283397
mRNA:Solyc03g119920.1.1	3429.81	-0.241917	0.0720715	-3.35663	0.000788989	0.0492808	Solyc03g119920	Unknown Protein	0.241917
mRNA:Solyc02g080080.3.1	562.452	0.580095	0.172877	3.35553	0.000792136	0.0493387	Solyc02g080080	RLK, Receptor like protein, putative resistance protein with an antifungal domain	0.580095
mRNA:Solyc07g065290.3.1	206.669	1.01501	0.302772	3.35241	0.000801121	0.049759	Solyc07g065290	Zinc finger transcription factor 51 (manually curated)	1.01501
mRNA:Solyc06g072520.2.1	1326.21	-0.801065	0.239036	-3.35123	0.000804525	0.0498312	Solyc06g072520	bHLH transcription factor GBOF-1 (manually curated)	0.801065
mRNA:Solyc02g082290.4.1	4249.01	0.356025	0.106317	3.34872	0.000811873	0.0501467	Solyc02g082290	MORC family CW-type zinc finger 3 (Q4VBZ9_HUMAN)	0.356025
mRNA:Solyc07g054850.3.1	44498.4	0.234445	0.0700623	3.34623	0.000819183	0.0503187	Solyc07g054850	Uncharacterized GPI-anchored protein At4g28100 (UGPI7_ARATH)	0.234445
mRNA:Solyc03g118240.4.1	4203.06	-0.217562	0.0650152	-3.34633	0.000818897	0.0503187	Solyc03g118240	Magnesium-protoporphyrin ix methyltransferase (D7MGJ7_ARALY)	0.217562
mRNA:Solyc03g116670.3.1	5054.82	0.417002	0.124739	3.343	0.00082879	0.0507685	Solyc03g116670		0.417002
mRNA:Solyc04g077320.2.1	22.5465	-3.10897	0.931407	-3.33793	0.000844059	0.05128	Solyc04g077320	S-locus glycoprotein (Fragment) (D7RJY4_OLEEU)	3.10897
mRNA:Solyc06g062660.4.1	7259.66	0.263533	0.0789354	3.33858	0.000842068	0.05128	Solyc06g062660	Beta-galactosidase (D7KR60_ARALY)	0.263533
mRNA:Solyc07g008460.3.1	9397.86	0.176521	0.0528755	3.33842	0.00084256	0.05128	Solyc07g008460	Histone-lysine N-methyltransferase (B2W0G7_PYRTR)	0.176521
mRNA:Solyc00g500294.1.1	6.30905	-6.20676	1.86034	-3.33636	0.000848845	0.0512905	Solyc00g500294		6.20676
mRNA:Solyc02g068090.3.1	6577.49	-0.30495	0.0913846	-3.33699	0.00084691	0.0512905	Solyc02g068090	30S ribosomal protein S21, chloroplastic (Fragment) (RR21_SPIOL)	0.30495
mRNA:Solyc12g013600.3.1	462.679	1.26714	0.380003	3.33456	0.000854347	0.0513644	Solyc12g013600	TPR and ankyrin repeat-containing protein 1 (TRNK1_HUMAN)	1.26714
mRNA:Solyc12g098450.2.1	391.839	0.709614	0.212813	3.33445	0.000854687	0.0513644	Solyc12g098450	DUF803 domain membrane protein (Q4WRL6_ASPFU)	0.709614
mRNA:Solyc08g066660.1.1	142.183	-0.897595	0.269405	-3.33177	0.000862969	0.0516001	Solyc08g066660	Ethylene-responsive transcription factor 1 (ERF1_ORYSJ)	0.897595
mRNA:Solyc04g078210.3.1	424.412	0.715991	0.214953	3.33092	0.000865582	0.0516001	Solyc04g078210	Pumilio (Q16M53_AEDAE)	0.715991
mRNA:Solyc12g013700.2.1	12013.7	-0.584408	0.175435	-3.33119	0.000864769	0.0516001	Solyc12g013700	Aluminum-induced protein-like protein (Q8S2R9_THEHA)	0.584408
mRNA:Solyc08g005800.4.1	9683.2	-0.379886	0.114074	-3.33018	0.000867891	0.0516001	Solyc08g005800	Pectinacetylesterase like protein (Fragment) (Q56WP8_ARATH)	0.379886
mRNA:Solyc01g006450.4.1	12292.6	-0.239786	0.0720751	-3.32688	0.000878231	0.0520756	Solyc01g006450	Enoyl reductase (P93062_BRANA)	0.239786
mRNA:Solyc05g009990.4.1	4863.78	-0.684642	0.205994	-3.3236	0.000888634	0.0525523	Solyc05g009990	LRR receptor-like serine/threonine-protein kinase, RLP	0.684642
mRNA:Solyc08g076220.3.1	2315.62	-0.684897	0.20632	-3.31959	0.000901512	0.0531724	Solyc08g076220	Phosphoribulokinase/uridine kinase (B7KI62_CYAP7)	0.684897
mRNA:Solyc02g072500.3.1	15485.8	-0.256677	0.077365	-3.31774	0.000907474	0.0533825	Solyc02g072500	Nucleobase ascorbate transporter (B9I1J7_POPTR)	0.256677
mRNA:Solyc03g121000.3.1	889.812	-0.607038	0.183045	-3.31634	0.000912055	0.0535104	Solyc03g121000	Unknown Protein	0.607038
mRNA:Solyc10g074880.3.1	1528.54	0.453366	0.137078	3.30735	0.000941841	0.0551126	Solyc10g074880	Homology to unknown gene (Fragment) (Q015C3_OSTTA)	0.453366
mRNA:Solyc10g085750.2.1	1613.73	0.418279	0.126602	3.30389	0.000953532	0.0556502	Solyc10g085750	Polyadenylate-binding protein 1 (Q6DF12_XENTR)	0.418279
mRNA:Solyc05g055260.4.1	15427.4	-0.231496	0.0701487	-3.30008	0.000966582	0.0562642	Solyc05g055260	Small nuclear ribonucleoprotein G (B6SK31_MAIZE)	0.231496
mRNA:Solyc04g079980.3.1	4594.6	0.248273	0.0752945	3.29736	0.00097598	0.0566629	Solyc04g079980	BES1/BZR1 homolog protein 2 (BEH2_ARATH)	0.248273
mRNA:Solyc01g111630.3.1	7434.86	-0.292645	0.0887734	-3.29654	0.000978839	0.0566809	Solyc01g111630	Glyoxylate/hydroxypyruvate reductase B (GHRB_YERPS)	0.292645
mRNA:Solyc02g092210.1.1	388.71	-1.28156	0.388862	-3.29565	0.000981931	0.0567123	Solyc02g092210	Alpha-6-galactosyltransferase (Q5TIN2_SOLTU)	1.28156
mRNA:Solyc06g068350.2.1	1504.26	-0.489969	0.148839	-3.29194	0.000994988	0.0571942	Solyc06g068350	Unknown Protein	0.489969
mRNA:Solyc09g011770.3.1	6073.42	0.316389	0.0961137	3.29182	0.00099542	0.0571942	Solyc09g011770	Zinc finger family protein (Fragment) (D7M766_ARALY)	0.316389
mRNA:Solyc01g098400.3.1	5495.14	-0.455954	0.138625	-3.28911	0.00100504	0.0575983	Solyc01g098400	Histidine phosphotransfer protein (B9I823_POPTR)	0.455954
mRNA:Solyc07g054210.3.1	10029.5	-0.269168	0.0818735	-3.28761	0.00101043	0.0577579	Solyc07g054210	light dependent NADH:protochlorophyllide oxidoreductase 2 (manually curated)	0.269168
mRNA:Solyc05g054030.3.1	917.391	-1.05153	0.320404	-3.28189	0.00103115	0.0584965	Solyc05g054030	C2H2L domain class transcription factor (D9ZIU3_MALDO)	1.05153
mRNA:Solyc02g071940.1.1	1179.91	-0.400581	0.122036	-3.28247	0.00102902	0.0584965	Solyc02g071940	Unknown Protein	0.400581
mRNA:Solyc02g093080.3.1	4152.92	0.324639	0.0989192	3.28186	0.00103124	0.0584965	Solyc02g093080	1-aminocyclopropane-1-carboxylate oxidase (ACCO1_DICMU)	0.324639
mRNA:Solyc08g067210.3.1	10343.3	0.294226	0.0896779	3.28092	0.00103468	0.0585425	Solyc08g067210	Dicer-like 3 (manually curated)	0.294226
mRNA:Solyc08g014230.4.1	14.7631	3.38697	1.0331	3.27845	0.00104379	0.058908	Solyc08g014230	2-isopropylmalate synthase (B2D157_BRAOL)	3.38697
mRNA:Solyc12g094650.3.1	252.392	1.11276	0.339754	3.2752	0.00105587	0.0594391	Solyc12g094650	Genomic DNA chromosome 5 P1 clone MFC19 (Q9FHI2_ARATH)	1.11276
mRNA:Solyc02g092770.3.1	29.8491	1.84788	0.565811	3.26589	0.00109121	0.061119	Solyc02g092770	Hydrolase alpha/beta fold family protein expressed (Q10J20_ORYSJ)	1.84788
mRNA:Solyc10g078420.2.1	1474.55	-0.319311	0.0977569	-3.26638	0.00108931	0.061119	Solyc10g078420	Unknown Protein	0.319311
mRNA:Solyc08g006280.2.1	327.636	-1.6403	0.502763	-3.26257	0.00110406	0.0614844	Solyc08g006280	Transcriptional factor B3 family protein (D7LIB2_ARALY)	1.6403
mRNA:Solyc04g015460.4.1	181.435	0.93197	0.285699	3.26207	0.00110603	0.0614844	Solyc04g015460	S-receptor kinase (Q9FZP3_ARATH)	0.93197
mRNA:Solyc12g088010.2.1	1535.2	0.396398	0.121505	3.26241	0.00110469	0.0614844	Solyc12g088010	Aberrant pollen transmission 1 (Q4JQG0_MAIZE)	0.396398
mRNA:Solyc05g026570.3.1	70.2715	-1.18343	0.363219	-3.25817	0.00112131	0.0621783	Solyc05g026570	Unknown Protein	1.18343
mRNA:Solyc02g092450.3.1	25.6709	-2.90339	0.892046	-3.25475	0.00113491	0.0627577	Solyc02g092450	Calcium-transporting ATPase 1 (Q7XBH9_CERRI)	2.90339
mRNA:Solyc08g066840.3.1	183.067	-1.73838	0.534209	-3.25413	0.00113741	0.0627577	Solyc08g066840	tonoplast intrinsic protein 4.1 (manually curated)	1.73838
mRNA:Solyc08g081810.3.1	78.8751	1.26939	0.390378	3.25169	0.00114721	0.06279	Solyc08g081810	Cation/H(+) antiporter 18 (CHX18_ARATH)	1.26939
mRNA:Solyc06g050280.1.1	485.783	0.581503	0.17876	3.25299	0.00114198	0.06279	Solyc06g050280	CBL-interacting protein kinase 13 (C4P7W2_VITVI)	0.581503
mRNA:Solyc06g074820.3.1	75476.2	-0.422468	0.129943	-3.25118	0.00114929	0.06279	Solyc06g074820	tonoplast intrinsic protein 1.1 (manually curated)	0.422468
mRNA:Solyc01g060130.3.1	1534.75	-0.36154	0.111196	-3.25138	0.00114846	0.06279	Solyc01g060130	TOMGTPASE Mill. GTPase (manually curated)	0.36154
mRNA:Solyc01g099680.3.1	12552	0.172347	0.0530534	3.24855	0.00115996	0.063218	Solyc01g099680	REF-like stress related protein 1 (Q6XNP4_HEVBR)	0.172347
mRNA:Solyc03g120060.2.1	18.3324	-4.63942	1.42891	-3.24682	0.00116702	0.0632926	Solyc03g120060	castasterone 26-hydroxylase (manually curated)	4.63942
mRNA:Solyc08g008310.3.1	2236.7	-0.49903	0.153665	-3.24751	0.00116419	0.0632926	Solyc08g008310	Long-chain-fatty-acid-CoA ligase (B2WS80_ARAHA)	0.49903
mRNA:Solyc07g006000.3.1	4542.44	-0.335696	0.103449	-3.24504	0.00117435	0.0633993	Solyc07g006000	50S ribosomal protein L35 (D7LGR4_ARALY)	0.335696
mRNA:Solyc05g014560.3.1	4440.01	0.31842	0.0981278	3.24495	0.00117469	0.0633993	Solyc05g014560	3-oxoacyl-reductase (B6THT6_MAIZE)	0.31842
mRNA:Solyc04g005070.3.1	7578.44	0.48181	0.148518	3.24411	0.00117819	0.0634339	Solyc04g005070	Peptide transporter (A6YJX4_9MAGN)	0.48181
mRNA:Solyc08g007630.1.1	15.5093	7.29211	2.24991	3.24107	0.00119083	0.0639484	Solyc08g007630	Cc-nbs-lrr, resistance protein	7.29211
mRNA:Solyc01g095720.3.1	1182.22	0.475807	0.146834	3.24043	0.0011935	0.0639484	Solyc01g095720	Lipase (C1FIH0_9CHLO)	0.475807
mRNA:Solyc04g054790.2.1	2432.59	0.533872	0.164952	3.23654	0.00120989	0.0646366	Solyc04g054790	Auxin-regulated protein (Q945F5_SOLLC)	0.533872
mRNA:Solyc10g076920.3.1	1824.65	0.281777	0.0870756	3.236	0.00121215	0.0646366	Solyc10g076920	BZIP transcription factor (Q32WR6_MALDO)	0.281777
mRNA:Solyc10g084380.1.1	725.731	-0.678182	0.209675	-3.23444	0.00121881	0.064836	Solyc10g084380	WRKY transcription factor 44 (manually curated)	0.678182
mRNA:Solyc04g082250.3.1	18026.7	-0.237514	0.0734606	-3.23322	0.00122405	0.0649593	Solyc04g082250	FtsH-like protein precursor (manually curated)	0.237514
mRNA:Solyc10g081640.3.1	297.794	-0.712886	0.220552	-3.23228	0.00122808	0.0650182	Solyc10g081640	Calcium dependent protein kinase 2 (B9H9N5_POPTR)	0.712886
mRNA:Solyc03g120850.4.1	11711	-0.358516	0.11099	-3.23017	0.00123717	0.0653437	Solyc03g120850	chaperonin (B2IXD2_NOSP7)	0.358516
mRNA:Solyc06g061010.4.1	566.741	-0.706214	0.218682	-3.22941	0.00124044	0.0653611	Solyc06g061010	Os04g0585900 protein (Fragment) (Q0JAP2_ORYSJ)	0.706214
mRNA:Solyc03g013305.1.1	175.118	0.798898	0.247462	3.22836	0.00124501	0.0654471	Solyc03g013305		0.798898
mRNA:Solyc11g020570.1.1	594.02	-2.26318	0.701869	-3.2245	0.00126193	0.0658694	Solyc11g020570	Unknown Protein	2.26318
mRNA:Solyc07g038160.4.1	158.062	-1.16329	0.360656	-3.22549	0.00125758	0.0658694	Solyc07g038160	GATA transcription factor 20 (B6SS40_MAIZE)	1.16329
mRNA:Solyc12g010590.3.1	3848.07	-0.463273	0.143672	-3.22451	0.00126191	0.0658694	Solyc12g010590	O-acyltransferase WSD1 (WSD1_ARATH)	0.463273
mRNA:Solyc07g006300.4.1	2287.54	-0.475592	0.147555	-3.22316	0.00126785	0.066023	Solyc07g006300	CER1 protein (Fragment) (Q0WLZ2_ARATH)	0.475592
mRNA:Solyc05g056000.3.1	2429.51	-0.291803	0.0905783	-3.22156	0.00127497	0.0662388	Solyc05g056000	Lipase-like protein (Q9M3D1_ARATH)	0.291803
mRNA:Solyc10g150108.1.1	32.0795	2.8281	0.878197	3.22035	0.00128034	0.0663628	Solyc10g150108		2.8281
mRNA:Solyc02g038690.1.1	7646.42	-0.410377	0.127512	-3.21835	0.0012893	0.0666152	Solyc02g038690	Histone H2B (A2IBL2_NICBE)	0.410377
mRNA:Solyc04g063230.3.1	11217.4	-0.249031	0.0773885	-3.21793	0.0012912	0.0666152	Solyc04g063230	Dehydration-responsive family protein (D7LF23_ARALY)	0.249031
mRNA:Solyc01g109040.4.1	1928.6	-0.50625	0.157415	-3.21603	0.00129977	0.0667856	Solyc01g109040	Plastoquinol-plastocyanin reductase (B6SRD7_MAIZE)	0.50625
mRNA:Solyc09g083100.1.1	2308.93	0.469213	0.145905	3.21587	0.00130051	0.0667856	Solyc09g083100	CBL-interacting protein kinase 20 (C4P7W9_VITVI)	0.469213
mRNA:Solyc10g086570.3.1	832.961	-0.946023	0.294251	-3.21502	0.00130434	0.0668281	Solyc10g086570	Palmitoyltransferase PFA4 (B6TA04_MAIZE)	0.946023
mRNA:Solyc00g500226.1.1	14.2429	7.17243	2.23197	3.2135	0.0013113	0.0670299	Solyc00g500226		7.17243
mRNA:Solyc07g042500.4.1	1211.44	0.425603	0.132643	3.20862	0.00133372	0.0680196	Solyc07g042500	Abhydrolase domain containing 3 (Q66HU2_DANRE)	0.425603
mRNA:Solyc10g012050.3.1	274.306	-0.656258	0.204903	-3.20277	0.00136112	0.0691576	Solyc10g012050	Small conductance mechanosensitive ion channel family protein (D1RMD4_LEGLO)	0.656258
mRNA:Solyc05g006620.3.1	1445.66	0.509666	0.159177	3.20188	0.00136535	0.0691576	Solyc05g006620	Tir-nbs-lrr, resistance protein	0.509666
mRNA:Solyc01g098760.4.1	46007.5	0.276349	0.0863086	3.20188	0.00136536	0.0691576	Solyc01g098760	Heavy metal-associated domain containing protein expressed (Q2RAL3_ORYSJ)	0.276349
mRNA:Solyc07g049700.1.1	56.1283	1.94249	0.606875	3.2008	0.00137046	0.0692517	Solyc07g049700	Cc-nbs-lrr, resistance protein	1.94249
mRNA:Solyc09g082190.1.1	88.5308	1.61678	0.505316	3.19954	0.00137645	0.0692517	Solyc09g082190	Unknown Protein; contains Interpro domain(s) IPR012876 Protein of unknown function DUF1677, plant	1.61678
mRNA:Solyc01g067780.1.1	363.337	0.803364	0.251283	3.19705	0.00138839	0.0692517	Solyc01g067780	Chaperone protein dnaJ 49 (DNJ49_ARATH)	0.803364
mRNA:Solyc05g053120.1.1	527.097	0.75684	0.236629	3.19842	0.00138183	0.0692517	Solyc05g053120	Glucosyltransferase (A7M6J9_9ERIC)	0.75684
mRNA:Solyc07g042440.3.1	3005.3	-0.343576	0.107471	-3.19692	0.00138902	0.0692517	Solyc07g042440	Alkyl hydroperoxide reductase/Thiol specific antioxidant family protein (B0C2Q1_ACAM1)	0.343576
mRNA:Solyc11g006460.3.1	120341	0.289348	0.0904668	3.19839	0.00138196	0.0692517	Solyc11g006460	DNAJ chaperone (B0W7V8_CULQU)	0.289348
mRNA:Solyc06g074780.1.1	34309.8	-0.240365	0.0751563	-3.19821	0.00138285	0.0692517	Solyc06g074780	Histone H2B (Q2XTD8_SOLTU)	0.240365
mRNA:Solyc01g109010.3.1	186.459	-1.15015	0.360153	-3.1935	0.00140559	0.0696162	Solyc01g109010	Unknown Protein	1.15015
mRNA:Solyc01g105770.2.1	443.836	0.698436	0.218872	3.19107	0.00141748	0.0696162	Solyc01g105770	Unknown Protein	0.698436
mRNA:Solyc04g079190.4.1	408.613	-0.584597	0.183155	-3.19182	0.00141377	0.0696162	Solyc04g079190	Gibberellin receptor GID1L2 (B6TRC0_MAIZE)	0.584597
mRNA:Solyc01g103460.2.1	1470.87	0.445631	0.139656	3.19091	0.00141825	0.0696162	Solyc01g103460	3&apos-5&apos exonuclease (B0WTA6_CULQU)	0.445631
mRNA:Solyc07g062870.3.1	4505.94	-0.32587	0.10205	-3.19325	0.00140682	0.0696162	Solyc07g062870	30S ribosomal protein S20 (RS20_THEEB)	0.32587
mRNA:Solyc04g079790.3.1	7744.3	-0.208937	0.0654503	-3.19229	0.00141149	0.0696162	Solyc04g079790	30S ribosomal protein S9 (B6SZ34_MAIZE)	0.208937
mRNA:Solyc01g111650.3.1	44712.3	0.189704	0.0594194	3.19262	0.00140987	0.0696162	Solyc01g111650	Skp1 (Q49HP3_CAPAN)	0.189704
mRNA:Solyc03g006770.4.1	210.985	-0.82004	0.257354	-3.18643	0.00144042	0.0705488	Solyc03g006770	Serine/threonine kinase receptor (Q7DMS5_BRANA)	0.82004
mRNA:Solyc01g102710.2.1	1447.47	0.634852	0.199654	3.17976	0.00147397	0.0712504	Solyc01g102710	Receptor like kinase, RLK	0.634852
mRNA:Solyc09g091960.3.1	7644.88	0.446829	0.14042	3.18208	0.00146221	0.0712504	Solyc09g091960	High mobility group family protein (D7KE87_ARALY)	0.446829
mRNA:Solyc01g100200.3.1	3099.43	0.414296	0.130199	3.18201	0.00146257	0.0712504	Solyc01g100200	gras4 (manually curated)	0.414296
mRNA:Solyc12g089040.3.1	14557.6	0.238947	0.0751092	3.18132	0.00146604	0.0712504	Solyc12g089040	mature anther-specific protein LAT61 (manually curated)	0.238947
mRNA:Solyc12g089060.2.1	2428.19	0.230691	0.0725272	3.18075	0.00146894	0.0712504	Solyc12g089060	PPPDE peptidase domain-containing protein 1 (PPDE1_DANRE)	0.230691
mRNA:Solyc05g006880.1.1	4304.58	0.213383	0.0671033	3.17992	0.00147315	0.0712504	Solyc05g006880	Unknown Protein	0.213383
mRNA:Solyc06g073760.3.1	2997.02	0.31065	0.0978534	3.17465	0.00150017	0.0720469	Solyc06g073760	Beta-D-glucosidase (O82074_TROMA)	0.31065
mRNA:Solyc07g066470.3.1	12140.9	-0.240298	0.0756829	-3.17506	0.00149807	0.0720469	Solyc07g066470	Porphobilinogen deaminase (B6TVP0_MAIZE)	0.240298
mRNA:Solyc09g011450.4.1	9575.32	0.235877	0.0742923	3.17498	0.00149845	0.0720469	Solyc09g011450	cDNA clone J075093E01 full insert sequence (B7F961_ORYSJ)	0.235877
mRNA:Solyc06g053830.3.1	2167.27	-0.678721	0.213944	-3.17242	0.00151175	0.0724468	Solyc06g053830	auxin-regulated IAA7 (manually curated)	0.678721
mRNA:Solyc07g008470.3.1	1185.01	-0.319857	0.100862	-3.17124	0.0015179	0.0725849	Solyc07g008470	Macrophage migration inhibitory factor family protein (D7MMS4_ARALY)	0.319857
mRNA:Solyc06g063170.3.1	2759.14	0.268778	0.0847764	3.17043	0.00152215	0.0726319	Solyc06g063170	ob26878-Solyc06g063170 (manually curated)	0.268778
mRNA:Solyc02g065020.2.1	662.789	-0.743561	0.234649	-3.16883	0.00153055	0.072724	Solyc02g065020	Unknown Protein	0.743561
mRNA:Solyc12g005270.2.1	76857.2	-0.170663	0.0538571	-3.16881	0.00153062	0.072724	Solyc12g005270	Histone H2A (D7KGW6_ARALY)	0.170663
mRNA:Solyc04g072030.1.1	1647.59	0.532099	0.168197	3.16355	0.00155856	0.0731824	Solyc04g072030	Interferon-induced GTP-binding protein Mx (Fragment) (MX_PERFL)	0.532099
mRNA:Solyc07g047840.2.1	1006.14	-0.432178	0.136564	-3.16465	0.00155268	0.0731824	Solyc07g047840	Unknown Protein	0.432178
mRNA:Solyc04g072160.3.1	7241.52	-0.410684	0.12971	-3.16616	0.00154463	0.0731824	Solyc04g072160	ripening regulated protein DDTFR8 (manually curated)	0.410684
mRNA:Solyc11g033283.1.1	4223.11	-0.352459	0.111422	-3.16328	0.00156001	0.0731824	Solyc11g033283		0.352459
mRNA:Solyc03g044150.4.1	19817.1	-0.260239	0.0822483	-3.16406	0.00155582	0.0731824	Solyc03g044150	Subtilisin-like protease (A9XG40_TOBAC)	0.260239
mRNA:Solyc10g079430.2.1	7445.41	-0.256144	0.0809413	-3.16456	0.00155316	0.0731824	Solyc10g079430	U3 small nucleolar RNA-associated protein 11 (B6TNQ8_MAIZE)	0.256144
mRNA:Solyc04g076680.2.1	113.353	0.961822	0.304421	3.15951	0.00158032	0.0739791	Solyc04g076680	MADS-box transcription factor-like protein (Q9M2M4_ARATH)	0.961822
mRNA:Solyc03g098110.4.1	4238.36	0.269093	0.085237	3.157	0.00159402	0.0744634	Solyc03g098110	Genome sequencing data contig C315 (A8YHW9_MICAE)	0.269093
mRNA:Solyc11g069790.2.1	64254.3	-0.3067	0.0971841	-3.15587	0.00160021	0.0745959	Solyc11g069790	chaperonin (B2IXD2_NOSP7)	0.3067
mRNA:Solyc05g053860.4.1	12.6237	-4.3593	1.38251	-3.15318	0.00161503	0.0751295	Solyc05g053860	Solute carrier family 22 member 5 (Predicted) (B3RF59_SORAR)	4.3593
mRNA:Solyc01g106360.3.1	11428	-0.27995	0.088837	-3.15128	0.00162557	0.075462	Solyc01g106360	Glutamyl-tRNA(Gln) amidotransferase subunit A (C5FFK2_NANOT)	0.27995
mRNA:Solyc09g009250.3.1	587.603	0.694669	0.220555	3.14963	0.00163476	0.0757301	Solyc09g009250	Trihelix transcription factor (Q6Q6T0_ARATH)	0.694669
mRNA:Solyc06g071290.3.1	2200.1	-0.51672	0.16417	-3.14747	0.00164687	0.0759748	Solyc06g071290	Betaine aldehyde dehydrogenase (D2DEK8_LYCBA)	0.51672
mRNA:Solyc06g060910.2.1	687.596	0.467548	0.148524	3.14796	0.00164417	0.0759748	Solyc06g060910	Glycerol-3-phosphate transporter (B0SG38_LEPBA)	0.467548
mRNA:Solyc12g045035.1.1	1489.63	0.479392	0.152386	3.14591	0.00165571	0.0762244	Solyc12g045035		0.479392
mRNA:Solyc07g018240.1.1	6113.14	-0.439248	0.139735	-3.14345	0.00166971	0.0767101	Solyc07g018240	Elongation of very long chain fatty acids protein 4 (B0W9Y0_CULQU)	0.439248
mRNA:Solyc06g050980.3.1	45396.1	0.316324	0.100716	3.14074	0.00168523	0.0772633	Solyc06g050980	Ferritin (Q308A9_SOLTU)	0.316324
mRNA:Solyc05g008210.4.1	6.289	5.98724	1.91092	3.13318	0.00172926	0.0781779	Solyc05g008210	Unknown Protein	5.98724
mRNA:Solyc07g043130.3.1	475.775	-1.17529	0.375123	-3.13309	0.00172979	0.0781779	Solyc07g043130	Os12g0117400 protein (Fragment) (Q0IQJ6_ORYSJ)	1.17529
mRNA:Solyc09g075750.1.1	1483.78	-0.71918	0.229308	-3.13631	0.00171087	0.0781779	Solyc09g075750	Unknown Protein	0.71918
mRNA:Solyc08g077510.4.1	1241.16	-0.463145	0.147816	-3.13325	0.00172884	0.0781779	Solyc08g077510	Poly(U)-specific endoribonuclease-A (ENDUA_XENLA)	0.463145
mRNA:Solyc03g113770.3.1	1444.71	0.45067	0.143816	3.13365	0.00172645	0.0781779	Solyc03g113770	Pyridoxine/pyridoxamine 5&apos-phosphate oxidase (D7BCS8_MEISD)	0.45067
mRNA:Solyc03g093990.4.1	7304.43	0.239716	0.0764606	3.13515	0.00171766	0.0781779	Solyc03g093990	Hypothetical integral membrane protein conserved (B9WBN5_CANDC)	0.239716
mRNA:Solyc01g095410.3.1	13540.2	-0.221092	0.0705055	-3.13582	0.00171376	0.0781779	Solyc01g095410	Eukaryotic translation initiation factor 1A (Q7Y1V3_ORYSJ)	0.221092
mRNA:Solyc09g010090.5.1.1	7348.27	-0.32236	0.102957	-3.13103	0.00174193	0.078567	Solyc09g010090	invertase 7 (manually curated)	0.32236
mRNA:Solyc11g071240.2.1	6125.06	0.343354	0.109838	3.12602	0.00177191	0.0797573	Solyc11g071240	U-box domain-containing protein (A8IXJ0_BRACM)	0.343354
mRNA:Solyc08g081960.3.1	2438.54	-0.308477	0.0987204	-3.12475	0.00177953	0.0797776	Solyc08g081960	Solanum Lycopersicum Cytokinin Response Factor 2 (manually curated)	0.308477
mRNA:Solyc07g150145.1.1	24416.7	0.275263	0.0880773	3.12524	0.00177659	0.0797776	Solyc07g150145		0.275263
mRNA:Solyc09g075650.3.1	198.867	0.830349	0.265787	3.12412	0.00178339	0.0797895	Solyc09g075650	Unknown Protein	0.830349
mRNA:Solyc06g074850.3.1	394.616	0.636198	0.203947	3.11944	0.00181198	0.0804616	Solyc06g074850	Serine carboxypeptidase (Q2Z1Y2_PRUMU)	0.636198
mRNA:Solyc01g087570.2.1	5419.58	-0.353834	0.113373	-3.12097	0.00180259	0.0804616	Solyc01g087570	Unknown Protein	0.353834
mRNA:Solyc02g082400.4.1	4848.97	0.3056	0.0979566	3.11975	0.00181004	0.0804616	Solyc02g082400	Lysine-specific demethylase 3A (KDM3A_HUMAN)	0.3056
mRNA:Solyc12g094440.2.1	14336.2	0.265415	0.0850883	3.11929	0.00181288	0.0804616	Solyc12g094440	High mobility group family (Fragment) (B9GFX2_POPTR)	0.265415
mRNA:Solyc09g011550.3.1	63.1716	1.39981	0.448975	3.1178	0.00182209	0.0807092	Solyc09g011550	Glutathione S-transferase-like protein (A8DUB0_SOLLC)	1.39981
mRNA:Solyc10g008740.3.1	10741.9	-0.27643	0.088685	-3.11699	0.0018271	0.0807702	Solyc10g008740	Magnesium chelatase ATPase subunit I (Q53RM0_ORYSJ)	0.27643
mRNA:Solyc03g078100.3.1	1697.83	0.326147	0.104845	3.11076	0.00186605	0.0823284	Solyc03g078100	Pectinesterase family protein (D7MRW1_ARALY)	0.326147
mRNA:Solyc07g005770.2.1	175.589	1.04095	0.334814	3.10906	0.00187686	0.0825168	Solyc07g005770	Cc-nbs-lrr, resistance protein	1.04095
mRNA:Solyc03g120930.1.1	957.623	-0.416793	0.134089	-3.10833	0.00188145	0.0825168	Solyc03g120930	Avr9/Cf-9 rapidly elicited protein 146 (Q9FQZ6_TOBAC)	0.416793
mRNA:Solyc12g056250.2.1	1654.81	0.318945	0.102597	3.1087	0.0018791	0.0825168	Solyc12g056250	Glutathione S-transferase (Q9M558_EUPES)	0.318945
mRNA:Solyc03g098710.1.1	95.0942	-2.55428	0.822413	-3.10584	0.00189741	0.0830526	Solyc03g098710	Kunitz-type proteinase inhibitor A4 (Fragment) (C5IWR3_SOLBR)	2.55428
mRNA:Solyc05g055650.3.1	201.206	0.913336	0.294288	3.10355	0.00191216	0.0832072	Solyc05g055650	Polyvinylalcohol dehydrogenase (D4T9G5_9XANT)	0.913336
mRNA:Solyc02g069510.1.1	1174.89	0.635545	0.204747	3.10405	0.00190891	0.0832072	Solyc02g069510	Light-dependent short hypocotyls 1 (D7M6V0_ARALY)	0.635545
mRNA:Solyc12g098990.2.1	3218.57	-0.275363	0.0886932	-3.10467	0.00190493	0.0832072	Solyc12g098990	Pentatricopeptide repeat-containing protein (D7MMK8_ARALY)	0.275363
mRNA:Solyc03g122080.3.1	57.6535	1.71452	0.552964	3.1006	0.00193128	0.0837452	Solyc03g122080	Legume lectin beta domain (A2Q3C0_MEDTR)	1.71452
mRNA:Solyc10g081660.2.1	3492.58	-0.22255	0.0717792	-3.10048	0.00193206	0.0837452	Solyc10g081660	sucrose phosphatase AF493563 (manually curated)	0.22255
mRNA:Solyc03g006760.4.1	48.2835	-1.85985	0.600474	-3.0973	0.0019529	0.0841156	Solyc03g006760	Lrr, resistance protein fragment	1.85985
mRNA:Solyc08g077100.3.1	157.38	0.977307	0.315696	3.09573	0.0019633	0.0841156	Solyc08g077100	Baculoviral IAP repeat-containing protein 3 (BIRC3_MOUSE)	0.977307
mRNA:Solyc01g090180.4.1	3977.02	0.361616	0.116799	3.09605	0.0019612	0.0841156	Solyc01g090180	Extradiol ring-cleavage dioxygenase class III protein subunit B (B8GF38_METPE)	0.361616
mRNA:Solyc10g045290.2.1	3906.06	-0.30494	0.0984835	-3.09636	0.00195912	0.0841156	Solyc10g045290	Kinase interacting family protein (D7KCB2_ARALY)	0.30494
mRNA:Solyc06g065390.4.1	5946.21	-0.257759	0.0832035	-3.09794	0.00194874	0.0841156	Solyc06g065390	50S ribosomal protein L21 (B6U3Z0_MAIZE)	0.257759
mRNA:Solyc01g096240.4.1	9402.21	-0.175898	0.0568041	-3.09657	0.00195773	0.0841156	Solyc01g096240	Homology to unknown gene (Q01FV7_OSTTA)	0.175898
mRNA:Solyc12g056800.2.1	9301.37	-0.294381	0.0952732	-3.08986	0.00200252	0.0856308	Solyc12g056800	Oxidoreductase family protein (D7LXC3_ARALY)	0.294381
mRNA:Solyc08g061010.4.1	704.761	-0.678736	0.219952	-3.08583	0.00202982	0.0866315	Solyc08g061010	Nitrate transporter (Q9SZY4_ARATH)	0.678736
mRNA:Solyc10g007040.3.1	108.924	1.03781	0.33649	3.08421	0.00204095	0.08694	Solyc10g007040	Beta-1,3-galactosyl-O-glycosyl-glycoprotein beta-1,6-N-acetylglucosaminyltransferase (GCNT3_BHV4L)	1.03781
mRNA:Solyc11g056680.1.1	2434	-0.455249	0.147746	-3.08129	0.00206104	0.0876276	Solyc11g056680	LRR receptor-like serine/threonine-protein kinase, RLP	0.455249
mRNA:Solyc11g006830.2.1	3285.46	-0.442632	0.143818	-3.07773	0.00208586	0.0885135	Solyc11g006830	Unknown Protein; contains Interpro domain(s) IPR012312 Haemerythrin/HHE cation-binding motif	0.442632
mRNA:Solyc07g006220.2.1	2895.67	-0.408973	0.13301	-3.07476	0.00210674	0.0888906	Solyc07g006220	UDP-D-glucuronate 4-epimerase 1 (D7MBW0_ARALY)	0.408973
mRNA:Solyc06g007760.4.1	3813.62	-0.363406	0.118172	-3.07522	0.00210349	0.0888906	Solyc06g007760	Ycf54 protein (Q8DIT2_THEEB)	0.363406
mRNA:Solyc03g116740.3.1	6647.94	0.250992	0.0816242	3.07497	0.00210524	0.0888906	Solyc03g116740	Genomic DNA chromosome 3 P1 clone MSJ11 (Q9LVZ7_ARATH)	0.250992
mRNA:Solyc09g010400.3.1	109634	-0.211686	0.0688787	-3.07331	0.00211698	0.0891537	Solyc09g010400	Histone H2A (B9T4D3_RICCO)	0.211686
mRNA:Solyc02g085490.2.1	343.252	-1.07508	0.349886	-3.07264	0.00212171	0.089184	Solyc02g085490	Os12g0581300 protein (Fragment) (Q0IMB2_ORYSJ)	1.07508
mRNA:Solyc07g017780.4.1	1270.28	-1.04156	0.339387	-3.06894	0.00214817	0.0895648	Solyc07g017780	(DB226) meloidogyne-induced giant cell protein (manually curated)	1.04156
mRNA:Solyc08g048540.2.1	961.048	-0.415534	0.135419	-3.0685	0.00215136	0.0895648	Solyc08g048540	Small nuclear ribonucleoprotein-associated protein B (RSMB_DICDI)	0.415534
mRNA:Solyc02g070600.3.1	4759.84	0.344687	0.112247	3.07078	0.00213499	0.0895648	Solyc02g070600	F-box family protein (B9GFB6_POPTR)	0.344687
mRNA:Solyc02g063450.4.1	21561.4	0.300004	0.0977848	3.068	0.00215494	0.0895648	Solyc02g063450	Hypothetical YFW family protein 5 (Q5AP84_CANAL)	0.300004
mRNA:Solyc03g097670.4.1	11925.1	0.259661	0.0846134	3.06879	0.00214928	0.0895648	Solyc03g097670	ATP binding protein (D7LS09_ARALY)	0.259661
mRNA:Solyc03g007520.3.1	8705.24	0.211162	0.0688044	3.06901	0.00214766	0.0895648	Solyc03g007520	Proline-rich cell wall protein-like (Q8LG11_ARATH)	0.211162
mRNA:Solyc11g008620.2.1	2863.11	-0.37912	0.123652	-3.06603	0.00216919	0.0899889	Solyc11g008620	Phosphoglycolate phosphatase (C1FHY2_9CHLO)	0.37912
mRNA:Solyc02g021410.4.1	195.838	0.809741	0.264203	3.06484	0.00217783	0.0901297	Solyc02g021410	Cation/H(+) antiporter 15 (CHX15_ARATH)	0.809741
mRNA:Solyc02g090820.3.1	1732.18	-0.44883	0.146463	-3.06445	0.00218069	0.0901297	Solyc02g090820	SolycHsfB1 (manually curated)	0.44883
mRNA:Solyc06g072350.3.1	47.8383	-3.62698	1.18401	-3.06329	0.00218915	0.090142	Solyc06g072350	UPF0497 membrane protein 17 (U497H_RICCO)	3.62698
mRNA:Solyc04g064610.3.1	376.202	-1.05113	0.3432	-3.06275	0.00219315	0.090142	Solyc04g064610	RAG1-activating protein 1 homolog (R1AP1_DROPS)	1.05113
mRNA:Solyc10g079610.2.1	4815.41	-0.23661	0.0772436	-3.06316	0.00219013	0.090142	Solyc10g079610	Strictosidine synthase family protein (D7LVM7_ARALY)	0.23661
mRNA:Solyc08g006765.1.1	20.8155	4.08231	1.33315	3.06214	0.00219758	0.0901575	Solyc08g006765		4.08231
mRNA:Solyc06g074160.3.1	2644.88	0.382283	0.12488	3.06121	0.00220442	0.0902717	Solyc06g074160	B3 domain-containing protein Os03g0212300 (Y3123_ORYSJ)	0.382283
mRNA:Solyc03g112735.1.1	126.057	1.53631	0.50225	3.05886	0.00222182	0.0908167	Solyc03g112735		1.53631
mRNA:Solyc12g055840.2.1	17761.4	-0.220813	0.0722782	-3.05504	0.00225032	0.0918128	Solyc12g055840	Glucan endo-1 3-beta-glucosidase 7 (B6T478_MAIZE)	0.220813
mRNA:Solyc03g111610.3.1	187.613	-0.998334	0.326846	-3.05445	0.00225474	0.091825	Solyc03g111610	HAD-superfamily hydrolase subfamily IA variant 3 containing protein expressed (Q10I42_ORYSJ)	0.998334
mRNA:Solyc07g006380.3.1	34034.4	-1.41973	0.465051	-3.05285	0.00226682	0.0918709	Solyc07g006380	Defensin-like protein (Q948T3_PYRPY)	1.41973
mRNA:Solyc08g075870.3.1	1640.45	-0.417466	0.136755	-3.05266	0.00226826	0.0918709	Solyc08g075870	Dehydration-responsive family protein-like (Q6EP94_ORYSJ)	0.417466
mRNA:Solyc11g066410.2.1	4367.5	-0.285091	0.0933661	-3.05347	0.00226208	0.0918709	Solyc11g066410	50S ribosomal protein L9 (B4FU53_MAIZE)	0.285091
mRNA:Solyc09g009590.1.1	23.1494	2.35731	0.773954	3.0458	0.00232061	0.0926686	Solyc09g009590	Zinc finger A20 and AN1 domain-containing stress-associated protein 4 (SAP4_ARATH)	2.35731
mRNA:Solyc03g093760.1.1	107.373	0.98641	0.323806	3.0463	0.00231678	0.0926686	Solyc03g093760	Histone-lysine N-methyltransferase-like protein (Q6ZJS5_ORYSJ)	0.98641
mRNA:Solyc07g048110.4.1	3643.84	0.32724	0.107342	3.04857	0.00229934	0.0926686	Solyc07g048110	Uncharacterized membrane protein C24H6.13 (YA7D_SCHPO)	0.32724
mRNA:Solyc03g082540.4.1	4743.11	0.312324	0.102471	3.04792	0.00230431	0.0926686	Solyc03g082540	Unknown Protein	0.312324
mRNA:Solyc06g005890.3.1	5009.46	0.278012	0.0912622	3.0463	0.00231679	0.0926686	Solyc06g005890	Unknown Protein; contains Interpro domain(s) IPR007750 Protein of unknown function DUF674	0.278012
mRNA:Solyc01g108280.3.1	4979.88	0.266964	0.0876524	3.04571	0.0023213	0.0926686	Solyc01g108280	Serine/threonine protein kinase (Q0PL87_CAMSI)	0.266964
mRNA:Solyc08g080690.4.1	19186.7	0.221225	0.0725946	3.04741	0.00230825	0.0926686	Solyc08g080690	Methyl binding domain protein (B9I4C0_POPTR)	0.221225
mRNA:Solyc01g079350.3.1	10261.7	0.21911	0.0718838	3.04811	0.00230285	0.0926686	Solyc01g079350	PAPA-1-like conserved region family protein expressed (Q2QNL7_ORYSJ)	0.21911
mRNA:Solyc06g030470.4.1	921.499	-0.611865	0.20109	-3.04274	0.00234431	0.09299	Solyc06g030470	Auxin-regulated protein (Q945F5_SOLLC)	0.611865
mRNA:Solyc07g062490.1.1	1344.58	-0.540405	0.17753	-3.04403	0.00233434	0.09299	Solyc07g062490	S-locus-specific glycoprotein (SLSG0_BRAOA)	0.540405
mRNA:Solyc06g030540.4.1	1076.39	0.345139	0.113439	3.04252	0.00234608	0.09299	Solyc06g030540	Unknown Protein; contains Interpro domain(s) IPR018848 WIYLD domain	0.345139
mRNA:Solyc12g005660.2.1	2295.31	-0.331866	0.109046	-3.04334	0.00233964	0.09299	Solyc12g005660	CONSTANS-like zinc finger protein (D0EP04_SOYBN)	0.331866
mRNA:Solyc06g083650.3.1	20.0036	-4.78564	1.5735	-3.04139	0.00235487	0.0931723	Solyc06g083650	GDSL esterase/lipase At5g33370 (GDL79_ARATH)	4.78564
mRNA:Solyc07g061940.4.1	29115.3	0.415682	0.136753	3.03965	0.00236854	0.0933983	Solyc07g061940	Acetolactate synthase (D7RPJ7_SOLTU)	0.415682
mRNA:Solyc04g009540.1.1	4052.05	-0.311666	0.102571	-3.03853	0.00237738	0.0933983	Solyc04g009540	50S ribosomal protein L10 (B6SUJ0_MAIZE)	0.311666
mRNA:Solyc06g069790.4.1	11540.9	-0.310193	0.102079	-3.03874	0.00237568	0.0933983	Solyc06g069790	Gibberellin-regulated protein (B4UW77_ARAHY)	0.310193
mRNA:Solyc10g080360.1.1	7218.03	-0.301288	0.099155	-3.03856	0.00237712	0.0933983	Solyc10g080360	Unknown Protein	0.301288
mRNA:Solyc07g065920.4.1	4055.94	0.322182	0.10609	3.03687	0.00239049	0.0936603	Solyc07g065920	Ferredoxin-fold anticodon-binding domain-containing protein 1 (FDXA1_HUMAN)	0.322182
mRNA:Solyc05g055940.3.1	6812.55	0.226018	0.0744308	3.03662	0.00239247	0.0936603	Solyc05g055940	Myb family transcription factor (D7M706_ARALY)	0.226018
mRNA:Solyc07g007320.3.1	11.089	-7.02941	2.32037	-3.02943	0.00245015	0.0953745	Solyc07g007320	Zinc-binding protein (B6TVG2_MAIZE)	7.02941
mRNA:Solyc01g091790.2.1	405.241	0.532995	0.175888	3.03031	0.00244303	0.0953745	Solyc01g091790	Unknown Protein	0.532995
mRNA:Solyc10g078700.3.1	24389.3	0.435728	0.143878	3.02845	0.00245809	0.0953745	Solyc10g078700	Squamosa promoter binding protein 15 (manually curated)	0.435728
mRNA:Solyc07g047850.3.1	22333.4	-0.392176	0.129509	-3.02818	0.00246031	0.0953745	Solyc07g047850		0.392176
mRNA:Solyc05g006110.3.1	1193.91	-0.352188	0.116311	-3.02797	0.002462	0.0953745	Solyc05g006110	Unknown Protein	0.352188
mRNA:Solyc11g072030.3.1	3939.87	-0.296783	0.0979713	-3.02928	0.00245137	0.0953745	Solyc11g072030	Non-specific lipid-transfer protein-like protein (C0KHK0_9CARY)	0.296783
mRNA:Solyc01g006420.3.1	5.34175	-5.967	1.97113	-3.0272	0.00246829	0.0954521	Solyc01g006420	Unknown Protein	5.967
mRNA:Solyc06g063190.3.1	91.3207	1.28436	0.425441	3.01889	0.00253701	0.0974703	Solyc06g063190	glutamate receptor-like 2.3 (manually curated)	1.28436
mRNA:Solyc06g068200.1.1	161.488	0.717958	0.237776	3.01947	0.00253214	0.0974703	Solyc06g068200	Protein FAR1-RELATED SEQUENCE 6 (FRS6_ARATH)	0.717958
mRNA:Solyc10g081700.3.1	1124.27	0.531025	0.175908	3.01877	0.00253802	0.0974703	Solyc10g081700	Pollen preferential protein (Q43713_LILLO)	0.531025
mRNA:Solyc12g095870.3.1	3914.44	-0.262256	0.0868592	-3.01932	0.0025334	0.0974703	Solyc12g095870	Serine/threonine-protein kinase 6 (B5X2V6_SALSA)	0.262256
mRNA:Solyc10g008020.3.1	936.135	-0.425191	0.140883	-3.01806	0.00254402	0.0975325	Solyc10g008020	Methyltransferase (B8H501_CAUCN)	0.425191
mRNA:Solyc04g012120.3.1	38736.7	-0.244895	0.0811996	-3.01597	0.00256163	0.0980279	Solyc04g012120	SIG5 14-3-3 family protein (manually curated)	0.244895
mRNA:Solyc08g005230.3.1	31469.5	0.212036	0.070316	3.01548	0.00256576	0.0980279	Solyc08g005230	BZIP transcription factor bZIP108 (Fragment) (Q0GPJ1_SOYBN)	0.212036
mRNA:Solyc07g049320.4.1	20102.4	0.245363	0.0814222	3.01347	0.0025828	0.0985097	Solyc07g049320	Nucleobase ascorbate transporter (B9IAJ7_POPTR)	0.245363
mRNA:Solyc01g008660.4.1	5759.25	0.24864	0.0826099	3.00981	0.00261415	0.0995347	Solyc01g008660	F-box family protein (B9HCS6_POPTR)	0.24864
mRNA:Solyc08g079830.4.1	3625.98	-0.249373	0.0829287	-3.00707	0.00263775	0.100136	Solyc08g079830	copper/zinc superoxide dismutase copper chaperone precursor (manually curated)	0.249373
mRNA:Solyc01g097910.2.1	3040.37	-0.231032	0.076833	-3.00694	0.00263895	0.100136	Solyc01g097910	Rubredoxin family protein (D7KP11_ARALY)	0.231032
mRNA:Solyc06g083580.4.1	2588.92	-0.580925	0.19327	-3.00576	0.00264918	0.100346	Solyc06g083580		0.580925
mRNA:Solyc08g080990.3.1	1693.38	0.433288	0.144177	3.00526	0.00265352	0.100346	Solyc08g080990	Unknown Protein	0.433288
mRNA:Solyc11g006250.2.1	12151.8	-0.393874	0.131088	-3.00466	0.00265875	0.100374	Solyc11g006250	GDSL-motif lipase/hydrolase family protein 2 (manually curated)	0.393874
mRNA:Solyc05g050710.3.1	200.597	-0.743073	0.247453	-3.00289	0.00267433	0.10079	Solyc05g050710	Lecithin cholesterol acyltransferase (Fragment) (Q8HZA0_9PRIM)	0.743073
mRNA:Solyc07g041650.3.1	5.45715	5.78681	1.9303	2.99789	0.0027186	0.102286	Solyc07g041650	Polygalacturonase (Q9MBB9_SALGI)	5.78681
mRNA:Solyc03g094175.1.1	1486.18	-0.344171	0.114971	-2.99356	0.00275742	0.103396	Solyc03g094175		0.344171
mRNA:Solyc01g006280.3.1	16722.7	-0.236615	0.0790388	-2.99366	0.00275653	0.103396	Solyc01g006280	Formate-tetrahydrofolate ligase (D0MR27_PHYIN)	0.236615
mRNA:Solyc07g054330.4.1	1484.23	0.335999	0.11228	2.99251	0.00276698	0.10358	Solyc07g054330	F-box family protein (B9GFH4_POPTR)	0.335999
mRNA:Solyc04g071540.4.1	2188.36	-0.441181	0.147483	-2.99141	0.00277693	0.103778	Solyc04g071540	Sterol 3-beta-glucosyltransferase (B6SKE1_MAIZE)	0.441181
mRNA:Solyc12g036160.3.1	271.192	0.639422	0.214275	2.98411	0.002844	0.105928	Solyc12g036160	Multidrug resistance ABC transporter ATP-binding and permease protein (LMRA_LACLM)	0.639422
mRNA:Solyc05g010670.3.1	40527.1	-0.311479	0.104377	-2.98416	0.00284359	0.105928	Solyc05g010670	Chaperone protein htpG (HTPG_MYXXD)	0.311479
mRNA:Solyc06g010170.3.1	2513.01	0.323425	0.108435	2.98267	0.00285742	0.106105	Solyc06g010170	Lysine ketoglutarate reductase trans-splicing related 1 (B6TPP1_MAIZE)	0.323425
mRNA:Solyc04g055250.4.1	9253.82	-0.298504	0.100082	-2.98258	0.00285828	0.106105	Solyc04g055250	Unknown Protein	0.298504
mRNA:Solyc11g032130.3.1	3401.14	-0.326406	0.109459	-2.982	0.00286369	0.106128	Solyc11g032130	NADPH dehydrogenase 3 (OYE3_YEAST)	0.326406
mRNA:Solyc06g068570.4.1	271.265	6.26418	2.10344	2.97807	0.00290073	0.107144	Solyc06g068570	AP2-like ethylene-responsive transcription factor (manually curated)	6.26418
mRNA:Solyc09g014170.3.1	8951.6	0.165064	0.0554185	2.97851	0.00289658	0.107144	Solyc09g014170	ARID/BRIGHT DNA-binding domain-containing protein/ELM2 domain-containing protein/Myb-like DNA-binding domain-containing protein (Q1PEA0_ARATH)	0.165064
mRNA:Solyc05g009930.3.1	8292.31	-0.233461	0.0784328	-2.97657	0.00291494	0.10749	Solyc05g009930	Chloroplast unusual positioning 1A (B3IYT7_ADICA)	0.233461
mRNA:Solyc01g105030.3.1	8046.71	-0.239246	0.0805375	-2.97061	0.00297205	0.109415	Solyc01g105030	Chlorophyll a-b binding protein, chloroplastic (CB12_PETHY)	0.239246
mRNA:Solyc11g071490.2.1	23877.9	-0.25107	0.0845423	-2.96976	0.00298032	0.109538	Solyc11g071490	Ribosomal protein L30 (B3TLP4_ELAGV)	0.25107
mRNA:Solyc05g008940.3.1	17.3535	3.79602	1.28247	2.95993	0.00307714	0.112611	Solyc05g008940	Receptor-like kinase (A7VM25_MARPO)	3.79602
mRNA:Solyc03g111450.3.1	189.73	0.640256	0.216261	2.96057	0.00307065	0.112611	Solyc03g111450	Nuclear transcription factor Y subunit C-2 (B4FWZ1_MAIZE)	0.640256
mRNA:Solyc07g052430.3.1	3010.46	-0.284789	0.0962214	-2.95973	0.00307913	0.112611	Solyc07g052430	Transmembrane protein 97 (TMM97_HUMAN)	0.284789
mRNA:Solyc07g018360.3.1	19809.8	-0.185021	0.0625246	-2.95917	0.00308468	0.112629	Solyc07g018360	Elongation factor Ts (Q9SZD6_ARATH)	0.185021
mRNA:Solyc06g073130.4.1	681.156	0.438173	0.148132	2.95799	0.00309648	0.112784	Solyc06g073130	ProFAR isomerase associated family protein expressed (Q53LS7_ORYSJ)	0.438173
mRNA:Solyc03g112950.4.1	8542.1	0.202033	0.0683067	2.95774	0.00309907	0.112784	Solyc03g112950	Serine/threonine-protein kinase (D2V0W7_NAEGR)	0.202033
mRNA:Solyc05g006120.3.1	3439.14	0.332722	0.112689	2.95257	0.00315145	0.114503	Solyc05g006120	Polymerase (DNA directed) mu (Q66HH0_RAT)	0.332722
mRNA:Solyc08g013690.1.1	132.997	-1.39156	0.4715	-2.95134	0.00316397	0.114717	Solyc08g013690	Auxin response factor 24 (D9HNV1_MAIZE)	1.39156
mRNA:Solyc02g089540.3.1	856.843	0.506841	0.171753	2.95098	0.00316766	0.114717	Solyc02g089540	CONSTANS 1 (manually curated)	0.506841
mRNA:Solyc12g044280.2.1	736.431	-0.728482	0.247039	-2.94885	0.00318955	0.115046	Solyc12g044280	Photosystem I reaction center subunit VI, chloroplastic (PSAH_SPIOL)	0.728482
mRNA:Solyc01g087780.2.1	3871.85	0.529064	0.17943	2.94859	0.00319227	0.115046	Solyc01g087780	serine protease SBT4A (manually curated)	0.529064
mRNA:Solyc01g100810.3.1	2089.11	-0.266631	0.090398	-2.94953	0.00318263	0.115046	Solyc01g100810	Neutral invertase (A7LH71_VITVI)	0.266631
mRNA:Solyc05g051570.3.1	891.834	0.338303	0.11491	2.94406	0.00323938	0.116555	Solyc05g051570	Ras-related protein Rab-6A (B6STE7_MAIZE)	0.338303
mRNA:Solyc09g092690.3.1	2489.52	-0.412173	0.140046	-2.94312	0.00324924	0.116721	Solyc09g092690	Peptidyl-prolyl cis-trans isomerase (Q86M29_BRUMA)	0.412173
mRNA:Solyc02g150143.1.1	671.704	0.47514	0.161555	2.94105	0.00327106	0.117315	Solyc02g150143		0.47514
mRNA:Solyc02g021260.3.1	65951.1	0.341088	0.115998	2.94047	0.00327718	0.117345	Solyc02g021260	B3 domain-containing protein LOC_Os12g40080 (Y1208_ORYSJ)	0.341088
mRNA:Solyc12g035130.2.1	133062	0.29837	0.10149	2.9399	0.00328322	0.117373	Solyc12g035130	RNA helicase DEAD36 (manually curated)	0.29837
mRNA:Solyc10g080010.2.1	732.884	0.419552	0.142772	2.93862	0.00329681	0.117669	Solyc10g080010	Glycosyltransferase (Q5QPZ6_MEDTR)	0.419552
mRNA:Solyc12g010170.2.1	128.812	0.803395	0.273576	2.93664	0.00331789	0.118036	Solyc12g010170	Transcription factor (D6MKM4_9ASPA)	0.803395
mRNA:Solyc01g066770.3.1	1068.38	0.425129	0.144745	2.9371	0.00331297	0.118036	Solyc01g066770	Chaperone protein dnaJ 49 (B6TUY9_MAIZE)	0.425129
mRNA:Solyc08g079670.3.1	3757.08	0.209117	0.0712211	2.93616	0.003323	0.118036	Solyc08g079670	SNARE associated Golgi protein (C7QSR3_CYAP0)	0.209117
mRNA:Solyc00g019970.2.1	35.2765	1.60524	0.546856	2.93539	0.00333127	0.118141	Solyc00g019970	Unknown Protein	1.60524
mRNA:Solyc08g075710.3.1	5536.23	0.380319	0.129666	2.93308	0.00335621	0.118835	Solyc08g075710	Amino acid permease-like protein (Fragment) (B2ZME2_HELPE)	0.380319
mRNA:Solyc12g098370.2.1	2865.02	0.355515	0.121251	2.93205	0.00336732	0.119039	Solyc12g098370	Myb family transcription factor (D7L484_ARALY)	0.355515
mRNA:Solyc07g006770.2.1	82.5245	2.82754	0.96486	2.93052	0.00338392	0.119411	Solyc07g006770	Receptor like kinase, RLK	2.82754
mRNA:Solyc02g070970.1.1	410.24	-1.15074	0.392797	-2.9296	0.00339396	0.119411	Solyc02g070970	Chlorophyll a/b binding protein (Q41422_SOLTU)	1.15074
mRNA:Solyc05g018410.3.1	3036.56	0.218853	0.0746978	2.92985	0.00339123	0.119411	Solyc05g018410	Enoyl-CoA hydratase (A3WX21_9BRAD)	0.218853
mRNA:Solyc02g033030.3.1	226.465	0.679025	0.231849	2.92875	0.00340333	0.119552	Solyc02g033030	Unknown Protein	0.679025
mRNA:Solyc01g095690.2.1	1558.64	-0.375376	0.12841	-2.92327	0.0034638	0.121484	Solyc01g095690	Pentatricopeptide repeat-containing protein (D7KIA6_ARALY)	0.375376
mRNA:Solyc02g070940.1.1	15295.1	-0.475136	0.162615	-2.92184	0.00347966	0.121485	Solyc02g070940	Chlorophyll a/b binding protein (Q41422_SOLTU)	0.475136
mRNA:Solyc05g008180.3.1	4205.19	-0.217611	0.0744611	-2.92248	0.00347255	0.121485	Solyc05g008180	Nicotinate-nucleotide pyrophosphorylase (B9SJ41_RICCO)	0.217611
mRNA:Solyc01g111560.3.1	11646.7	-0.195975	0.0670736	-2.92179	0.00348021	0.121485	Solyc01g111560	Ras-like GTP-binding protein RHO (RHO_APLCA)	0.195975
mRNA:Solyc10g045640.2.1	2955.48	-0.328007	0.112316	-2.92041	0.00349572	0.121835	Solyc10g045640	Transmembrane emp24 domain-containing protein 10 (B6SSF8_MAIZE)	0.328007
mRNA:Solyc03g097520.3.1	12557.6	0.201464	0.0690164	2.91907	0.00351079	0.122169	Solyc03g097520	MORC family CW-type zinc finger protein 4 (A1YR23_HUMAN)	0.201464
mRNA:Solyc03g121450.3.1	7277.39	0.253223	0.0867841	2.91785	0.00352454	0.122456	Solyc03g121450	RNA binding protein (Q7ZUL7_DANRE)	0.253223
mRNA:Solyc03g058430.3.1	1505.69	-0.475252	0.162908	-2.9173	0.00353079	0.122482	Solyc03g058430	Omega-6 fatty acid desaturase (Q461Q1_HEVBR)	0.475252
mRNA:Solyc07g051820.3.1	13.0323	-4.46483	1.53133	-2.91566	0.00354939	0.122588	Solyc07g051820	Cellulose synthase (Q2HT12_MEDTR)	4.46483
mRNA:Solyc02g085725.1.1	12.395	2.69855	0.926027	2.91412	0.00356694	0.122588	Solyc02g085725		2.69855
mRNA:Solyc12g009600.2.1	1050.46	-0.415059	0.14243	-2.91412	0.00356691	0.122588	Solyc12g009600	Thylakoid lumenal protein (B6SU36_MAIZE)	0.415059
mRNA:Solyc04g025650.3.1	4649.49	-0.345392	0.118479	-2.91522	0.00355434	0.122588	Solyc04g025650	Monooxygenase FAD-binding (A1TC37_MYCVP)	0.345392
mRNA:Solyc03g097110.4.1	3765.83	-0.210095	0.0720768	-2.91488	0.0035583	0.122588	Solyc03g097110	RNA recognition motif-containing protein (D7M9G3_ARALY)	0.210095
mRNA:Solyc08g067970.3.1	6465.5	0.173188	0.0593864	2.91629	0.0035422	0.122588	Solyc08g067970	Os10g0422600 protein (Fragment) (Q0IXM0_ORYSJ)	0.173188
mRNA:Solyc01g080600.4.1	47292.8	-0.304274	0.104433	-2.91359	0.00357298	0.122606	Solyc01g080600	Histone H3 (D8L9K7_WHEAT)	0.304274
mRNA:Solyc10g055740.2.1	166.404	1.1301	0.388266	2.91064	0.00360685	0.123388	Solyc10g055740	Lysine/histidine transporter (B9GQ40_POPTR)	1.1301
mRNA:Solyc01g079980.3.1	3709.26	-0.33894	0.116443	-2.91078	0.00360531	0.123388	Solyc01g079980	Xylanase inhibitor (Fragment) (Q53IQ3_WHEAT)	0.33894
mRNA:Solyc04g054800.3.1	17495.7	0.529208	0.181931	2.90884	0.00362768	0.123909	Solyc04g054800	Unknown Protein; contains Interpro domain(s) IPR010369 Protein of unknown function DUF966	0.529208
mRNA:Solyc08g069030.4.1	10837.3	-0.226822	0.0779896	-2.90836	0.00363333	0.123912	Solyc08g069030	aminolevulinic acid dehydratase (manually curated)	0.226822
mRNA:Solyc03g119140.4.1	3819.55	0.190059	0.0653661	2.90761	0.00364201	0.124018	Solyc03g119140	Serine/threonine-protein kinase B-raf (BRAF_HUMAN)	0.190059
mRNA:Solyc12g057110.2.1	4777.45	-0.357436	0.122982	-2.9064	0.00365608	0.124307	Solyc12g057110	14-3-3 (Fragment) (D3TIB7_MANIN)	0.357436
mRNA:Solyc09g074610.3.1	119.997	0.812651	0.279749	2.90493	0.00367335	0.124703	Solyc09g074610	Chaperone protein dnaJ (B7GKC9_ANOFW)	0.812651
mRNA:Solyc02g065400.3.1	14917.5	-0.268375	0.092413	-2.90409	0.00368328	0.12485	Solyc02g065400	33kDa precursor protein of oxygen-evolving complex (manually curated)	0.268375
mRNA:Solyc04g008810.3.1	50772.9	-0.294957	0.101648	-2.90176	0.00371075	0.125399	Solyc04g008810	40S ribosomal protein S26 (B6TXN6_MAIZE)	0.294957
mRNA:Solyc06g071170.4.1	18914.4	0.243003	0.083742	2.9018	0.00371024	0.125399	Solyc06g071170	Unknown Protein	0.243003
mRNA:Solyc03g112010.4.1	33.2657	-1.69681	0.585574	-2.89769	0.0037592	0.126651	Solyc03g112010	Cytochrome P450	1.69681
mRNA:Solyc04g005900.3.1	1871.58	0.272648	0.0940802	2.89803	0.00375511	0.126651	Solyc04g005900	F-box family protein (D7KQH0_ARALY)	0.272648
mRNA:Solyc06g061070.3.1	9143.23	-0.26953	0.0930379	-2.89699	0.00376757	0.126741	Solyc06g061070	Glycine cleavage system H protein 1 (B6UHJ7_MAIZE)	0.26953
mRNA:Solyc10g007650.3.1	16497.8	-0.20871	0.0720563	-2.89649	0.0037736	0.126752	Solyc10g007650	DNA-directed RNA polymerases I II and III subunit RPABC4 (C1BTA1_9MAXI)	0.20871
mRNA:Solyc05g008840.2.1	147.884	-1.18337	0.408934	-2.8938	0.0038061	0.127459	Solyc05g008840	Zinc finger protein 2 (Q00M82_SOYBN)	1.18337
mRNA:Solyc09g005070.1.1	2683.12	-0.688336	0.23785	-2.89399	0.00380375	0.127459	Solyc09g005070	Transcription factor (Fragment) (D6MK13_9ASPA)	0.688336
mRNA:Solyc05g005330.3.1	1321.48	-0.476332	0.164697	-2.89217	0.00382596	0.127931	Solyc05g005330	Cc-nbs-lrr, resistance protein with an R1 specific domain	0.476332
mRNA:Solyc05g007710.3.1	212.064	-1.25173	0.433116	-2.89006	0.00385166	0.128431	Solyc05g007710	MYB transcription factor (Q6R098_ARATH)	1.25173
mRNA:Solyc07g007350.1.1	491.578	0.7407	0.256298	2.89	0.00385247	0.128431	Solyc07g007350	Jp18 (Q8H6R4_PONTR)	0.7407
mRNA:Solyc04g005190.2.1	783.6	-0.463564	0.160437	-2.88939	0.00385992	0.128487	Solyc04g005190	2-succinyl-5-enolpyruvyl-6-hydroxy-3-cyclohexene-1-carboxylate synthase (D5A2Q7_SPIPL)	0.463564
mRNA:Solyc01g006810.4.1	2664.44	0.214977	0.0744831	2.88625	0.00389864	0.129582	Solyc01g006810	RING-H2 zinc finger protein (Fragment) (A1IW10_9LAMI)	0.214977
mRNA:Solyc09g083090.4.1	1366.21	0.364573	0.126443	2.88329	0.00393541	0.130609	Solyc09g083090	CBL-interacting protein kinase 20 (C4P7W9_VITVI)	0.364573
mRNA:Solyc01g095200.3.1	17731.6	0.190616	0.0661682	2.88078	0.00396693	0.131459	Solyc01g095200	proteinase inhibitor 2 (manually curated)	0.190616
mRNA:Solyc07g052720.4.1	2271.63	0.250509	0.0869734	2.88029	0.00397309	0.131467	Solyc07g052720	MADS-box protein AGL66 (B6UD66_MAIZE)	0.250509
mRNA:Solyc12g089000.2.1	2829.83	0.266351	0.0925011	2.87944	0.00398384	0.131626	Solyc12g089000	Ariadne-like ubiquitin ligase (D3AZ84_POLPA)	0.266351
mRNA:Solyc04g049800.3.1	299.496	0.792864	0.275426	2.87868	0.00399344	0.131748	Solyc04g049800	AP2-like ethylene-responsive transcription factor At1g79700 (AP2L3_ARATH)	0.792864
mRNA:Solyc07g040960.1.1	92.8092	-2.53298	0.880169	-2.87783	0.00400421	0.131908	Solyc07g040960	Os07g0175100 protein (Fragment) (Q0D898_ORYSJ)	2.53298
mRNA:Solyc07g032110.3.1	12252.4	0.201501	0.0700628	2.87601	0.00402734	0.132473	Solyc07g032110	Clathrin binding protein (B6STF7_MAIZE)	0.201501
mRNA:Solyc05g051270.3.1	9.39217	-6.78974	2.36179	-2.87483	0.0040425	0.132776	Solyc05g051270	Cysteine-rich repeat secretory protein 60 (CRR60_ARATH)	6.78974
mRNA:Solyc02g091980.2.1	114.87	-1.07646	0.374713	-2.87275	0.00406916	0.132842	Solyc02g091980	blind-like7 (manually curated)	1.07646
mRNA:Solyc03g114800.1.1	737.958	-0.562281	0.195652	-2.87388	0.0040546	0.132842	Solyc03g114800	Sulfotransferase family protein (D7LZW5_ARALY)	0.562281
mRNA:Solyc03g094177.1.1	1509.85	-0.352896	0.12286	-2.87234	0.0040744	0.132842	Solyc03g094177		0.352896
mRNA:Solyc01g108500.4.1	42057.7	0.323609	0.112617	2.87354	0.00405901	0.132842	Solyc01g108500	Polyadenylate-binding protein (PABP_DROME)	0.323609
mRNA:Solyc12g044410.2.1	31874.9	0.231775	0.0806801	2.87276	0.00406901	0.132842	Solyc12g044410	Class III homeodomain-leucine zipper (Q1WD30_GINBI)	0.231775
mRNA:Solyc07g007755.1.1	16719.3	-0.477112	0.166278	-2.86936	0.00411307	0.133654	Solyc07g007755		0.477112
mRNA:Solyc02g092490.3.1	13547.1	-0.453145	0.15793	-2.86928	0.0041141	0.133654	Solyc02g092490	Acetyltransferase-like protein (Q7EYF5_ORYSJ)	0.453145
mRNA:Solyc07g063960.3.1	7023.04	-0.258555	0.0901195	-2.86903	0.00411733	0.133654	Solyc07g063960	50S ribosomal protein L24 (B4FTJ3_MAIZE)	0.258555
mRNA:Solyc08g067370.1.1	266.636	0.621054	0.21653	2.86821	0.00412803	0.133806	Solyc08g067370	Unknown Protein	0.621054
mRNA:Solyc04g016180.3.1	7510.79	-0.174442	0.0608426	-2.86711	0.00414236	0.134075	Solyc04g016180	Glycosyltransferase (Q5QPZ6_MEDTR)	0.174442
mRNA:Solyc02g064960.3.1	9900.94	0.480526	0.167639	2.86644	0.00415111	0.134163	Solyc02g064960	ob14536-Solyc02g064960 (manually curated)	0.480526
mRNA:Solyc02g030480.4.1	2697.29	-0.39362	0.137353	-2.86576	0.0041601	0.134258	Solyc02g030480	Cinnamyl alcohol dehydrogenase-like protein (A9PHZ1_POPTR)	0.39362
mRNA:Solyc07g018000.3.1	4351.23	0.302403	0.105559	2.86477	0.00417318	0.134485	Solyc07g018000	DNA ligase (B9IN68_POPTR)	0.302403
mRNA:Solyc05g008895.1.1	90.2865	-2.48064	0.866403	-2.86315	0.00419452	0.134561	Solyc05g008895		2.48064
mRNA:Solyc03g122170.4.1	355.636	0.667106	0.232983	2.86333	0.00419219	0.134561	Solyc03g122170	L-lactate dehydrogenase (B2WJB5_PYRTR)	0.667106
mRNA:Solyc11g040340.3.1	1404.91	-0.660432	0.230698	-2.86276	0.00419973	0.134561	Solyc11g040340	LEE14BDGL L.esculentum endo-1,4-beta-D-glucanase (manually curated)	0.660432
mRNA:Solyc02g014030.3.1	1151.9	0.562726	0.196506	2.86366	0.0041878	0.134561	Solyc02g014030	Pto-like, Serine/threonine kinase protein, resistance protein	0.562726
mRNA:Solyc11g069570.2.1	1013.32	-1.84007	0.643888	-2.85776	0.00426649	0.135841	Solyc11g069570	Cytokinin riboside 5&apos;-monophosphate phosphoribohydrolase LOG (LOG_ORYSJ)	1.84007
mRNA:Solyc11g005980.3.1	118.578	-1.09512	0.383061	-2.85886	0.00425166	0.135841	Solyc11g005980	Glucan synthase like 3 (D8QQF0_SELML)	1.09512
mRNA:Solyc03g118040.3.1	87976.3	-0.315093	0.110255	-2.85785	0.00426517	0.135841	Solyc03g118040	calnexin (manually curated)	0.315093
mRNA:Solyc11g044560.3.1	4129.82	0.220721	0.077234	2.85783	0.00426553	0.135841	Solyc11g044560	BZIP transcription factor (Q0PN11_9FABA)	0.220721
mRNA:Solyc01g100260.4.1	4509.46	0.189025	0.066151	2.85748	0.00427024	0.135841	Solyc01g100260	Guanosine-5&apos-triphosphate 3&apos-diphosphate pyrophosphatase (D8MKR7_9ENTR)	0.189025
mRNA:Solyc03g114110.4.1	4991.4	0.236068	0.0826792	2.85523	0.00430056	0.13661	Solyc03g114110	Cyclic nucleotide gated channel (A9CRE4_MALDO)	0.236068
mRNA:Solyc02g084900.2.1	7997.67	0.42335	0.148423	2.85232	0.00434019	0.137672	Solyc02g084900	Cell division protease ftsH homolog (FTSH_BACPE)	0.42335
mRNA:Solyc02g080530.3.1	41255	0.496349	0.174159	2.84997	0.00437227	0.138296	Solyc02g080530	Peroxidase (C7DYB2_9ERIC)	0.496349
mRNA:Solyc07g007600.3.1	125425	-0.150703	0.052878	-2.85001	0.00437179	0.138296	Solyc07g007600	vacuolar-type H+-pyrophosphatase (manually curated)	0.150703
mRNA:Solyc03g119590.1.1	189.001	1.25962	0.442597	2.84597	0.00442761	0.139847	Solyc03g119590	NIMIN2c protein (A0FJY4_TOBAC)	1.25962
mRNA:Solyc08g005470.4.1	11052	0.20075	0.0705753	2.84449	0.00444832	0.140103	Solyc08g005470	Cell division protein kinase 7 (CDK7_HUMAN)	0.20075
mRNA:Solyc02g086500.3.1	9066.96	0.185326	0.0651503	2.84459	0.00444682	0.140103	Solyc02g086500	Genomic DNA chromosome 3 P1 clone MGF10 (Q9LVX3_ARATH)	0.185326
mRNA:Solyc03g034400.3.1	330.386	-0.88233	0.310309	-2.84339	0.00446368	0.140388	Solyc03g034400	Multidrug resistance protein mdtK (MDTK_EDWI9)	0.88233
mRNA:Solyc05g018417.1.1	2203.4	0.273649	0.0962737	2.84241	0.00447738	0.14062	Solyc05g018417		0.273649
mRNA:Solyc09g075850.3.1	4870.28	-0.182978	0.0644225	-2.84028	0.00450739	0.141363	Solyc09g075850	Transmembrane protein 49 (B6TDW5_MAIZE)	0.182978
mRNA:Solyc10g006370.3.1	3209.09	-0.293773	0.103463	-2.8394	0.00451981	0.141553	Solyc10g006370	Homology to unknown gene (Q00V79_OSTTA)	0.293773
mRNA:Solyc08g005640.4.1	103.654	-1.07063	0.377192	-2.83843	0.00453358	0.141769	Solyc08g005640	Ent-kaurene synthase-like protein 1 (Q673F9_HORVD)	1.07063
mRNA:Solyc07g017990.3.1	3036.74	0.22089	0.0778325	2.83802	0.00453947	0.141769	Solyc07g017990	DNA ligase (D7MMS2_ARALY)	0.22089
mRNA:Solyc12g038810.3.1	156.944	0.79884	0.281696	2.83582	0.00457081	0.142348	Solyc12g038810	Protein kinase like protein (Q9SZM7_ARATH)	0.79884
mRNA:Solyc05g056060.4.1	9237.64	-0.209657	0.0739203	-2.83625	0.00456462	0.142348	Solyc05g056060	Ubiquitin-like protein (Fragment) (A6N0B7_ORYSI)	0.209657
mRNA:Solyc01g096750.1.1	1921.21	0.560999	0.198074	2.83227	0.00462183	0.143535	Solyc01g096750	Argonaute4d (manually curated)	0.560999
mRNA:Solyc08g043180.3.1	894.436	-0.480765	0.169735	-2.83245	0.00461928	0.143535	Solyc08g043180	Unknown Protein; contains Interpro domain(s) IPR016124 Mog1/PsbP/DUF1795, alpha/beta/alpha sandwich	0.480765
mRNA:Solyc10g006440.3.1	459.967	0.461804	0.163078	2.83179	0.00462878	0.14355	Solyc10g006440	TBC1 domain family member 17 (Q0V9K4_XENTR)	0.461804
mRNA:Solyc02g038804.1.1	16219.5	0.302493	0.106854	2.83089	0.00464189	0.143756	Solyc02g038804		0.302493
mRNA:Solyc04g078400.3.1	6943.34	0.302677	0.106951	2.83005	0.00465408	0.143934	Solyc04g078400	Chromatin modification-related protein EAF3 (B6TDE5_MAIZE)	0.302677
mRNA:Solyc09g075950.1.1	1015.8	0.321278	0.113706	2.8255	0.00472062	0.145788	Solyc09g075950	Heat shock protein 1 (B6SXY0_MAIZE)	0.321278
mRNA:Solyc10g084990.2.1	2172.92	0.307674	0.108914	2.82491	0.0047294	0.145857	Solyc10g084990	Phosphatidylcholine:ceramide cholinephosphotransferase 1 (SMS1_RAT)	0.307674
mRNA:Solyc12g055830.2.1	7109.41	0.176793	0.0626228	2.82314	0.00475557	0.146461	Solyc12g055830	Inorganic pyrophosphatase (D1MVT0_BRARC)	0.176793
mRNA:Solyc04g078160.4.1	1380.3	0.298844	0.105896	2.82205	0.00477181	0.146758	Solyc04g078160	Genomic DNA chromosome 5 P1 clone MKD15 (Q9FMY0_ARATH)	0.298844
mRNA:Solyc06g007640.3.1	77129.8	0.31118	0.110397	2.81874	0.00482121	0.148072	Solyc06g007640	FRIGIDA-LIKE 2 (A0SWL0_ARATH)	0.31118
mRNA:Solyc01g096530.3.1	2407.17	0.459026	0.162944	2.81708	0.00484619	0.148634	Solyc01g096530	Trafficking protein particle complex subunit 3 (B6U299_MAIZE)	0.459026
mRNA:Solyc01g006950.3.1	5.19503	5.71941	2.03079	2.81635	0.00485723	0.148755	Solyc01g006950	Syntaxin (Q6X9V9_HORVD)	5.71941
mRNA:Solyc05g045670.4.1	182.613	-1.47442	0.523598	-2.81594	0.00486352	0.148755	Solyc05g045670	Glucose-6-phosphate/phosphate translocator 2 (Q84Y17_SOLTU)	1.47442
mRNA:Solyc02g070910.3.1	579.637	0.539617	0.191668	2.81538	0.004872	0.14881	Solyc02g070910	Receptor like kinase, RLK	0.539617
mRNA:Solyc02g094010.2.1	117.79	0.968859	0.344506	2.81231	0.00491869	0.149667	Solyc02g094010	Receptor-like protein kinase (Q9LYS5_ARATH)	0.968859
mRNA:Solyc02g085720.1.1	139.899	0.760787	0.27053	2.81221	0.00492024	0.149667	Solyc02g085720	Geranylgeranyl pyrophosphate synthase (Q9SSU0_9ROSI)	0.760787
mRNA:Solyc10g083650.1.1	5922.52	-0.244354	0.0868764	-2.81266	0.00491332	0.149667	Solyc10g083650	Peroxiredoxin ahpC/TSA family (Q1YGN4_MOBAS)	0.244354
mRNA:Solyc06g076520.1.1	602.795	0.629941	0.224291	2.80859	0.00497585	0.151152	Solyc06g076520	class I heat shock protein (Q69BI7_CARPA)	0.629941
mRNA:Solyc06g060620.4.1	398.12	-0.91233	0.32495	-2.8076	0.00499128	0.151324	Solyc06g060620	Nitrate transporter (Q852P5_TOBAC)	0.91233
mRNA:Solyc08g080457.1.1	1595.57	-0.485516	0.172945	-2.80735	0.00499514	0.151324	Solyc08g080457		0.485516
mRNA:Solyc01g111660.4.1	46288.2	-0.16596	0.0591648	-2.80504	0.00503102	0.152204	Solyc01g111660	plasma membrane intrinsic protein 2.8 (manually curated)	0.16596
mRNA:Solyc11g011330.2.1	117.577	1.08441	0.386861	2.80309	0.00506151	0.152918	Solyc11g011330	Cinnamyl alcohol dehydrogenase (D1FWZ8_SOYBN)	1.08441
mRNA:Solyc12g056460.3.1	847.817	0.551471	0.196817	2.80195	0.00507954	0.153093	Solyc12g056460	MADS box transcription factor (C3PTE7_POPTO)	0.551471
mRNA:Solyc05g012500.3.1	1318.22	0.510807	0.182339	2.80141	0.00508795	0.153093	Solyc05g012500	WRKY transcription factor 57 (manually curated)	0.510807
mRNA:Solyc01g087720.4.1	40979.6	0.263918	0.0941946	2.80184	0.00508128	0.153093	Solyc01g087720	Structural maintenance of chromosomes family protein (D7M7H7_ARALY)	0.263918
mRNA:Solyc07g062820.1.1	1301.92	-0.269491	0.0962185	-2.80082	0.00509722	0.1531	Solyc07g062820	Pentatricopeptide repeat protein PPR1106-17 (B6SWY6_MAIZE)	0.269491
mRNA:Solyc10g077040.2.1	15222.4	-0.234074	0.0835821	-2.80052	0.00510197	0.1531	Solyc10g077040	Magnesium-protoporphyrin IX monomethyl ester (B9SCF8_RICCO)	0.234074
mRNA:Solyc02g093990.4.1	587.558	0.481118	0.171898	2.79885	0.00512844	0.153481	Solyc02g093990	Adenylate kinase family-like protein (Q38JG0_SOLTU)	0.481118
mRNA:Solyc07g007700.3.1	2955.45	-0.222442	0.0794642	-2.79927	0.00512182	0.153481	Solyc07g007700	Isoprenylcysteine carboxyl methyltransferase (B3QS90_CHLT3)	0.222442
mRNA:Solyc11g064960.2.1	44.021	1.39565	0.498968	2.79707	0.0051568	0.153915	Solyc11g064960	Unknown Protein	1.39565
mRNA:Solyc07g045290.3.1	9092.64	0.152133	0.0543843	2.79736	0.00515215	0.153915	Solyc07g045290	Long-chain-fatty-acid--CoA ligase 3 (ACSL3_HUMAN)	0.152133
mRNA:Solyc05g052260.3.1	4444.84	-0.196103	0.0701238	-2.79653	0.00516548	0.153967	Solyc05g052260	Appr-1-p processing domain protein (B8FDL2_DESAA)	0.196103
mRNA:Solyc06g069630.4.1	2430.25	0.502024	0.179551	2.79599	0.00517402	0.154016	Solyc06g069630	Unknown Protein	0.502024
mRNA:Solyc07g045540.4.1	6844.46	-0.213317	0.0763219	-2.79497	0.00519049	0.154299	Solyc07g045540	Glucose-6-phosphate 1-dehydrogenase (O65856_TOBAC)	0.213317
mRNA:Solyc05g006610.4.1	34.4174	-1.51788	0.543321	-2.7937	0.00521087	0.154698	Solyc05g006610	Unknown Protein	1.51788
mRNA:Solyc05g007690.2.1	462.557	-0.954819	0.341861	-2.79301	0.00522203	0.154823	Solyc05g007690	MYB transcription factor (Q6R098_ARATH)	0.954819
mRNA:Solyc01g081450.3.1	3162.78	0.295761	0.105916	2.7924	0.00523186	0.154908	Solyc01g081450	Unknown Protein; contains Interpro domain(s) IPR006031 XYPPX repeat	0.295761
mRNA:Solyc01g108930.3.1	122.974	1.03539	0.371086	2.79018	0.00526795	0.155356	Solyc01g108930	B3 domain-containing protein Os03g0622200 (Y3222_ORYSJ)	1.03539
mRNA:Solyc10g006230.3.1	8744.55	-0.426203	0.152724	-2.79068	0.00525973	0.155356	Solyc10g006230	Chlorophyll a-b binding protein 7, chloroplastic (CB12_SOLLC)	0.426203
mRNA:Solyc07g062030.3.1	1742.2	-0.264617	0.0948284	-2.79048	0.00526298	0.155356	Solyc07g062030	Chalcone--flavonone isomerase (B6SK22_MAIZE)	0.264617
mRNA:Solyc07g062840.3.1	24761.5	0.192334	0.0689589	2.78912	0.00528522	0.155411	Solyc07g062840	goblet (manually curated)	0.192334
mRNA:Solyc07g017410.3.1	5152.21	-0.185292	0.0664421	-2.78877	0.00529081	0.155411	Solyc07g017410	Unknown Protein	0.185292
mRNA:Solyc03g117030.2.1	4453.4	-0.169256	0.0606828	-2.78919	0.00528395	0.155411	Solyc03g117030	CCR4-NOT transcription complex subunit 7 (B4FG48_MAIZE)	0.169256
mRNA:Solyc02g079750.4.1	1406.69	-0.31502	0.112986	-2.78814	0.0053012	0.155511	Solyc02g079750	Flavoprotein wrbA (B6U724_MAIZE)	0.31502
mRNA:Solyc06g068540.3.1	2532.33	0.273649	0.0982807	2.78437	0.00536326	0.157124	Solyc06g068540	Transcription regulatory protein SNF5 (D3B6R9_POLPA)	0.273649
mRNA:Solyc04g074380.4.1	47.5407	-2.28817	0.822082	-2.78338	0.00537951	0.157393	Solyc04g074380	UDP-glucuronosyltransferase (Q5UB81_ARATH)	2.28817
mRNA:Solyc09g007150.3.1	5868.64	0.322531	0.115984	2.78083	0.00542207	0.15843	Solyc09g007150	Glutathione S-transferase (Q76KW1_PEA)	0.322531
mRNA:Solyc01g080770.3.1	1205.67	-0.760943	0.273892	-2.77826	0.00546513	0.15927	Solyc01g080770	Receptor like kinase, RLK	0.760943
mRNA:Solyc03g121720.2.1	10229.6	-0.220424	0.0793305	-2.77855	0.00546024	0.15927	Solyc03g121720	2-hydroxy-3-oxopropionate reductase (B6T4X5_MAIZE)	0.220424
mRNA:Solyc05g053100.3.1	4090.7	-0.316811	0.114168	-2.77495	0.00552094	0.160563	Solyc05g053100	Dihydrolipoyl dehydrogenase (B9RZN2_RICCO)	0.316811
mRNA:Solyc12g009470.2.1	3749.79	-0.200122	0.0721219	-2.77478	0.00552396	0.160563	Solyc12g009470	yellow-green-2 (manually curated)	0.200122
mRNA:Solyc01g106470.3.1	4117.13	-0.226566	0.0817431	-2.77169	0.00557667	0.161884	Solyc01g106470	Genomic DNA chromosome 5 P1 clone MUB3 (Q9FLG7_ARATH)	0.226566
mRNA:Solyc01g107520.3.1	10.3888	-6.9344	2.50339	-2.77001	0.00560546	0.161936	Solyc01g107520	PBSP domain-containing protein (C9S7G7_VERA1)	6.9344
mRNA:Solyc11g012590.3.1	148.134	-0.728019	0.262874	-2.76946	0.0056149	0.161936	Solyc11g012590	UPF0497 membrane protein 12 (U497C_VITVI)	0.728019
mRNA:Solyc12g042600.2.1	611.199	0.442137	0.159643	2.76953	0.00561377	0.161936	Solyc12g042600	UDP-glucosyltransferase family 1 protein (C6KI43_CITSI)	0.442137
mRNA:Solyc12g100160.3.1	9564.74	-0.275591	0.0995108	-2.76946	0.0056149	0.161936	Solyc12g100160	50S ribosomal protein L6 (B6SL57_MAIZE)	0.275591
mRNA:Solyc09g005640.3.1	3787.44	-0.232652	0.0840036	-2.76955	0.00561336	0.161936	Solyc09g005640	Copper chaperone SCO1 (D3NSK1_AZOS1)	0.232652
mRNA:Solyc10g049815.1.1	145.217	0.714548	0.258258	2.7668	0.00566092	0.162055	Solyc10g049815		0.714548
mRNA:Solyc12g044320.2.1	878.139	-0.49197	0.177853	-2.76616	0.00567203	0.162055	Solyc12g044320	WD-40 repeat family protein (Q1EPE0_MUSAC)	0.49197
mRNA:Solyc02g033060.3.1	811.772	-0.386077	0.139542	-2.76673	0.00566208	0.162055	Solyc02g033060	Chromosome 07 contig 1 DNA sequence (Q015I8_OSTTA)	0.386077
mRNA:Solyc01g068130.4.1	4276.39	-0.367449	0.132752	-2.76794	0.00564122	0.162055	Solyc01g068130	Os05g0272200 protein (Fragment) (Q0DJJ5_ORYSJ)	0.367449
mRNA:Solyc12g096190.2.1	5195.17	-0.29843	0.10782	-2.76785	0.00564273	0.162055	Solyc12g096190	Tryptophan synthase beta chain (Q9FFW8_ARATH)	0.29843
mRNA:Solyc07g042250.3.1	33078.6	-0.284036	0.102668	-2.76655	0.00566529	0.162055	Solyc07g042250	chaperonin 21 precursor (manually curated)	0.284036
mRNA:Solyc10g080710.2.1	36808.4	-0.235081	0.0849787	-2.76636	0.00566867	0.162055	Solyc10g080710	asparaginyl-tRNA synthetase (manually curated)	0.235081
mRNA:Solyc12g027580.3.1	7655.45	0.234506	0.0847859	2.76586	0.00567734	0.162055	Solyc12g027580	Exportin 4 (Q0VG75_HUMAN)	0.234506
mRNA:Solyc06g060340.3.1	11814.2	-0.345718	0.125023	-2.76523	0.00568822	0.162158	Solyc06g060340	Chloroplast photosystem II-associated protein (A8HPM2_CHLRE)	0.345718
mRNA:Solyc06g071990.4.1	2804.55	-0.364343	0.131797	-2.76442	0.00570247	0.162356	Solyc06g071990	AAA-type ATPase family protein (D7MGM1_ARALY)	0.364343
mRNA:Solyc07g041210.3.1	2700.99	0.307457	0.111402	2.75988	0.00578223	0.164416	Solyc07g041210	Phospholipid diacylglycerol acyltransferase (A6R763_AJECN)	0.307457
mRNA:Solyc01g079570.3.1	2002.53	-0.697064	0.252648	-2.75903	0.00579736	0.164636	Solyc01g079570	Beta xylosidase (Q6RXY3_FRAAN)	0.697064
mRNA:Solyc07g009430.1.1	5.66703	-5.0434	1.82842	-2.75834	0.00580959	0.164773	Solyc07g009430	F-box protein At2g16450 (FB108_ARATH)	5.0434
mRNA:Solyc03g095450.3.1	1194.22	0.302853	0.109902	2.75567	0.00585718	0.165911	Solyc03g095450	RING finger protein 141 (RN141_CANFA)	0.302853
mRNA:Solyc03g093550.1.1	48.5552	-1.6691	0.606893	-2.75023	0.00595532	0.166491	Solyc03g093550	Ethylene responsive transcription factor 1a (C0J9I9_9ROSA)	1.6691
mRNA:Solyc01g111220.3.1	300.66	1.30181	0.473222	2.75095	0.00594232	0.166491	Solyc01g111220	Glutamyl-tRNA(Gln) amidotransferase subunit A (B2WKK5_PYRTR)	1.30181
mRNA:Solyc07g039310.1.1	84.7552	-0.934773	0.339874	-2.75035	0.00595318	0.166491	Solyc07g039310	Polyamine oxidase (Q8LL67_AMAHP)	0.934773
mRNA:Solyc05g012560.3.1	999.419	0.494282	0.179675	2.75098	0.00594164	0.166491	Solyc05g012560	ripening regulated protein (DDTFR7) (manually curated)	0.494282
mRNA:Solyc07g054370.3.1	749.744	0.440706	0.160231	2.75045	0.00595141	0.166491	Solyc07g054370	F-box/LRR-repeat protein At3g59200 (FBL64_ARATH)	0.440706
mRNA:Solyc07g055950.3.1	48586.6	-0.433065	0.157334	-2.75253	0.00591366	0.166491	Solyc07g055950	Meiosis 5 (B6T5X0_MAIZE)	0.433065
mRNA:Solyc09g092270.3.1	5022.42	-0.336375	0.12233	-2.74974	0.00596425	0.166491	Solyc09g092270	Hydroxycinnamoyl-CoA shikimate/quinate hydroxycinnamoyl transferase (D1GJ93_COFAR)	0.336375
mRNA:Solyc08g008610.3.1	2741.43	-0.333904	0.121394	-2.75057	0.00594913	0.166491	Solyc08g008610	Hydrolase alpha/beta fold family protein (D7M8X4_ARALY)	0.333904
mRNA:Solyc04g079970.3.1	38334.4	0.321243	0.116845	2.74931	0.00597216	0.166491	Solyc04g079970	RUB1 conjugating enzyme (manually curated)	0.321243
mRNA:Solyc09g007530.3.1	3887.37	0.319637	0.116267	2.74915	0.00597498	0.166491	Solyc09g007530	RING-finger protein-like (Q5QLR6_ORYSJ)	0.319637
mRNA:Solyc04g072850.4.1	2310.29	-0.307439	0.111778	-2.75044	0.00595158	0.166491	Solyc04g072850	Alpha-L-arabinofuranosidase/beta-D-xylosidase (D9D7L0_MALDO)	0.307439
mRNA:Solyc09g075080.3.1	2665.52	0.198376	0.0721189	2.75067	0.00594727	0.166491	Solyc09g075080	Phytochrome A-associated F-box protein (EID1_ARATH)	0.198376
mRNA:Solyc06g066330.3.1	7089.88	0.188663	0.0686245	2.74921	0.00597382	0.166491	Solyc06g066330	Poly polymerase catalytic domain containing protein expressed (Q336N3_ORYSJ)	0.188663
mRNA:Solyc08g007340.3.1	10645.7	0.131899	0.048016	2.74697	0.0060148	0.167391	Solyc08g007340	COPII coat assembly protein sec16 (B2W276_PYRTR)	0.131899
mRNA:Solyc07g007460.3.1	25.345	-1.64611	0.599672	-2.74502	0.00605076	0.167798	Solyc07g007460	Cytochrome P450	1.64611
mRNA:Solyc08g077760.3.1	115.74	1.0733	0.3909	2.74572	0.00603776	0.167798	Solyc08g077760	Unknown Protein	1.0733
mRNA:Solyc11g010230.2.1	135986	0.183846	0.0669761	2.74495	0.00605208	0.167798	Solyc11g010230	Histone H3 (A8MRL0_ARATH)	0.183846
mRNA:Solyc03g112650.3.1	1954.76	0.221634	0.0807689	2.74405	0.0060686	0.168047	Solyc03g112650	Soul heme-binding family protein (D7KEL8_ARALY)	0.221634
mRNA:Solyc04g005200.4.1	544.775	-0.484322	0.176757	-2.74004	0.0061431	0.168432	Solyc04g005200	2-succinyl-6-hydroxy-2,4-cyclohexadiene-1-carboxylate synthase (MENH_ENTS8)	0.484322
mRNA:Solyc05g053900.4.1	4333.4	0.385448	0.140652	2.74044	0.00613573	0.168432	Solyc05g053900	Aspartic proteinase nepenthesin-2 (B6TNP6_MAIZE)	0.385448
mRNA:Solyc01g056850.3.1	61025.1	-0.360889	0.131684	-2.74057	0.0061332	0.168432	Solyc01g056850	CTP synthase (B6U7R1_MAIZE)	0.360889
mRNA:Solyc03g082920.4.1	29634	-0.306503	0.111847	-2.74039	0.00613662	0.168432	Solyc03g082920	Heat shock protein (Q84KP8_CYAME)	0.306503
mRNA:Solyc01g086800.4.1	31930.5	-0.28445	0.103791	-2.74061	0.00613245	0.168432	Solyc01g086800	Histone H3 (Q53NE3_ORYSJ)	0.28445
mRNA:Solyc01g087400.4.1	5568.76	0.223066	0.0813885	2.74076	0.00612978	0.168432	Solyc01g087400	PHD finger family protein (D7LU24_ARALY)	0.223066
mRNA:Solyc07g008190.4.1	18117.4	0.189793	0.0692429	2.74097	0.00612579	0.168432	Solyc07g008190	Unknown Protein	0.189793
mRNA:Solyc07g062400.3.1	4861.47	0.171603	0.0625825	2.74202	0.00610622	0.168432	Solyc07g062400	Multiprotein bridging factor 1c (Q152U7_SOLLC)	0.171603
mRNA:Solyc03g116930.3.1	665.377	1.14921	0.419616	2.73871	0.006168	0.168507	Solyc03g116930	Sister chromatid cohesion protein PDS5 homolog B (PDS5B_CHICK)	1.14921
mRNA:Solyc11g069650.2.1	320.955	-0.660509	0.24115	-2.739	0.00616271	0.168507	Solyc11g069650	Unknown Protein	0.660509
mRNA:Solyc06g050250.1.1	793.33	0.455416	0.16629	2.73868	0.00616859	0.168507	Solyc06g050250	Xanthine/uracil permease family protein (D7L9S9_ARALY)	0.455416
mRNA:Solyc09g098000.4.1	10.2463	-3.19001	1.1654	-2.73727	0.00619514	0.169025	Solyc09g098000	Aldo/keto reductase family protein (D7KWQ9_ARALY)	3.19001
mRNA:Solyc12g095920.2.1	8800.88	0.278049	0.101601	2.73666	0.00620658	0.169129	Solyc12g095920	BRCA1-A complex subunit MERIT40 (MRI40_XENTR)	0.278049
mRNA:Solyc09g066035.1.1	10.88	-4.13012	1.50954	-2.73601	0.00621886	0.169182	Solyc09g066035		4.13012
mRNA:Solyc01g010910.2.1	104.618	-1.48195	0.541775	-2.73535	0.00623132	0.169182	Solyc01g010910	MYB transcription factor (Q6R098_ARATH)	1.48195
mRNA:Solyc05g012600.3.1	915.207	-0.400855	0.146537	-2.73552	0.00622826	0.169182	Solyc05g012600	Unknown Protein	0.400855
mRNA:Solyc05g032690.2.1	540.228	-0.533634	0.195238	-2.73324	0.00627144	0.169956	Solyc05g032690	3-hydroxyisobutyryl-CoA hydrolase (C1GV81_PARBA)	0.533634
mRNA:Solyc11g012450.2.1	396.018	0.488473	0.178728	2.73305	0.00627513	0.169956	Solyc11g012450	Inositol transporter 4 (manually curated)	0.488473
mRNA:Solyc11g069700.2.1	52.4686	1.7739	0.649432	2.73147	0.00630528	0.170357	Solyc11g069700	Elongation factor 1-alpha (P93769_TOBAC)	1.7739
mRNA:Solyc11g006400.2.1	7165.42	-0.189454	0.0693497	-2.73186	0.00629781	0.170357	Solyc11g006400	Mitochondrial glycoprotein (B6TJH8_MAIZE)	0.189454
mRNA:Solyc12g017480.3.1	68.1702	1.61882	0.59284	2.73062	0.00632148	0.170588	Solyc12g017480	Lrr, resistance protein fragment	1.61882
mRNA:Solyc09g075560.1.1	4529.81	-0.308486	0.113011	-2.72971	0.00633909	0.170856	Solyc09g075560	Glycosyltransferase family GT8 protein (D0ECQ6_POPDE)	0.308486
mRNA:Solyc04g079570.1.1	1320.31	0.576859	0.211517	2.72724	0.00638661	0.171612	Solyc04g079570	Dof zinc finger protein (Q0PY33_SOLLC)	0.576859
mRNA:Solyc08g080890.3.1	1702.08	-0.565541	0.207378	-2.7271	0.0063894	0.171612	Solyc08g080890	Copper-exporting ATPase (C0X752_ENTFA)	0.565541
mRNA:Solyc01g088610.4.1	17333.8	-0.340903	0.125008	-2.72705	0.00639029	0.171612	Solyc01g088610	chaperonin (B5IMI3_9CHRO)	0.340903
mRNA:Solyc02g079500.4.1	1981.72	0.384166	0.140927	2.726	0.00641077	0.171747	Solyc02g079500	Peroxidase (Q50LG4_TOBAC)	0.384166
mRNA:Solyc01g104910.3.1	4908.61	0.314337	0.115302	2.7262	0.00640687	0.171747	Solyc01g104910	Os11g0223400 protein (Fragment) (Q0ITS2_ORYSJ)	0.314337
mRNA:Solyc03g119540.3.1	43.1599	-3.45003	1.26772	-2.72144	0.00649985	0.173435	Solyc03g119540	CONSTANS-like zinc finger protein (D0EP06_SOYBN)	3.45003
mRNA:Solyc02g083930.1.1	48.1437	-1.35846	0.499211	-2.72121	0.00650428	0.173435	Solyc02g083930	Unknown Protein	1.35846
mRNA:Solyc03g118410.3.1	5540.25	-0.405375	0.14897	-2.72118	0.00650497	0.173435	Solyc03g118410	Acyl carrier protein (Q672Q9_SOLLC)	0.405375
mRNA:Solyc01g011080.3.1	1535.72	0.222898	0.0819051	2.72142	0.0065002	0.173435	Solyc01g011080	Unknown Protein	0.222898
mRNA:Solyc03g122340.3.1	21322.8	-0.398607	0.146658	-2.71793	0.0065692	0.174937	Solyc03g122340	lipoxygenase D (manually curated)	0.398607
mRNA:Solyc12g098380.3.1	4960.61	0.292336	0.107575	2.71752	0.00657736	0.174945	Solyc12g098380	IFA-binding protein (Q9CAC4_ARATH)	0.292336
mRNA:Solyc06g048600.3.1	3078.02	-0.444868	0.163827	-2.71547	0.00661814	0.17582	Solyc06g048600	Two-component response regulator ARR3 (B6TSM4_MAIZE)	0.444868
mRNA:Solyc02g078380.3.1	2409.65	-0.358779	0.13217	-2.71452	0.0066371	0.175959	Solyc02g078380	Aluminum-induced protein-like protein (Q8S2R9_THEHA)	0.358779
mRNA:Solyc02g083220.2.1	6535.24	0.27032	0.0995868	2.71442	0.00663922	0.175959	Solyc02g083220	DNA-directed RNA polymerase (Fragment) (B7SNX1_TOBAC)	0.27032
mRNA:Solyc01g006330.4.1	425.5	-0.565931	0.208572	-2.71336	0.00666042	0.176311	Solyc01g006330	PAP fibrillin family protein (B7KDB3_CYAP7)	0.565931
mRNA:Solyc03g006410.3.1	55.2865	2.17341	0.801299	2.71236	0.00668053	0.176423	Solyc03g006410	Plant-specific domain TIGR01615 family protein (B6UDN7_MAIZE)	2.17341
mRNA:Solyc02g079930.3.1	349.735	-0.735754	0.271246	-2.7125	0.00667787	0.176423	Solyc02g079930	phosphosulfolactate synthase (manually curated)	0.735754
mRNA:Solyc07g006500.3.1	2741.16	0.436331	0.160975	2.71054	0.00671737	0.176766	Solyc07g006500	trehalose-6-phosphate synthase 1 (manually curated)	0.436331
mRNA:Solyc08g008290.3.1	1038.25	0.383588	0.141502	2.71083	0.00671143	0.176766	Solyc08g008290	Unknown Protein	0.383588
mRNA:Solyc03g034080.4.1	32261.5	0.146446	0.0540246	2.71072	0.00671369	0.176766	Solyc03g034080	Acidic leucine-rich nuclear phosphoprotein 32 family member A (B6UH95_MAIZE)	0.146446
mRNA:Solyc08g083210.3.1	2526.53	-0.526719	0.194383	-2.7097	0.00673446	0.177006	Solyc08g083210	endo-1,4-beta-glucanase (cel5) (manually curated)	0.526719
mRNA:Solyc12g009980.2.1	5694.1	-0.244954	0.0904481	-2.70823	0.00676439	0.17743	Solyc12g009980	Complex interacting protein 9 (Q8LDX3_ARATH)	0.244954
mRNA:Solyc08g075850.3.1	12175.3	-0.229493	0.0847426	-2.70812	0.00676655	0.17743	Solyc08g075850	50S ribosomal protein L24 (Q9LT09_ARATH)	0.229493
mRNA:Solyc05g026550.3.1	205.444	-0.69879	0.258447	-2.70381	0.00685501	0.178762	Solyc05g026550	NAD(P)H-quinone oxidoreductase subunit L (Q05RD4_9SYNE)	0.69879
mRNA:Solyc04g009030.3.1	6566.44	-0.467121	0.172821	-2.70291	0.00687359	0.178762	Solyc04g009030	Glyceraldehyde-3-phosphate dehydrogenase (D7UNZ5_BRARC)	0.467121
mRNA:Solyc06g005710.3.1	1196.1	-0.4222	0.156136	-2.70405	0.00684995	0.178762	Solyc06g005710	cDNA clone 002-143-C11 full insert sequence (B7F1B2_ORYSJ)	0.4222
mRNA:Solyc10g007670.4.1	1048.09	-0.357419	0.13222	-2.70321	0.00686728	0.178762	Solyc10g007670	Unknown Protein; contains Interpro domain(s) IPR001075 NIF system FeS cluster assembly, NifU, C-terminal	0.357419
mRNA:Solyc01g101240.4.1	30699.5	0.354338	0.131069	2.70344	0.0068625	0.178762	Solyc01g101240	aspartic protease precursor (manually curated)	0.354338
mRNA:Solyc09g074460.3.1	18862	0.211802	0.0783205	2.70429	0.006845	0.178762	Solyc09g074460	RING finger protein 44 (RNF44_RAT)	0.211802
mRNA:Solyc12g099250.2.1	7690.49	0.170727	0.0631527	2.7034	0.00686348	0.178762	Solyc12g099250	Kinase family protein (D7KVQ9_ARALY)	0.170727
mRNA:Solyc01g101070.3.1	8738.52	0.233577	0.0864504	2.70186	0.00689531	0.179117	Solyc01g101070	ABC transporter G family member 37 (AB37G_ARATH)	0.233577
mRNA:Solyc07g007950.1.1	123.389	-0.84796	0.314029	-2.70026	0.00692849	0.179769	Solyc07g007950	Calmodulin-like protein (Q6RZU7_MUSAC)	0.84796
mRNA:Solyc01g091880.3.1	3518.23	-0.208225	0.0771296	-2.69967	0.00694079	0.179878	Solyc01g091880	ATPase (D3E0U6_METRM)	0.208225
mRNA:Solyc06g064820.3.1	13333.6	-0.292682	0.108536	-2.69663	0.00700446	0.18101	Solyc06g064820	GDSL esterase/lipase At1g71691 (GDL29_ARATH)	0.292682
mRNA:Solyc07g044860.3.1	18972.7	-0.274092	0.101661	-2.69613	0.00701497	0.18101	Solyc07g044860	psbXphotosystem II 23 kDa protein (manually curated)	0.274092
mRNA:Solyc11g072840.1.1	25423.3	-0.248965	0.0923448	-2.69603	0.00701703	0.18101	Solyc11g072840	Histone H4 (B6T0P4_MAIZE)	0.248965
mRNA:Solyc06g053190.3.1	10167.6	0.167657	0.0621851	2.6961	0.00701568	0.18101	Solyc06g053190	GTPase activating-like protein (Q9SG14_ARATH)	0.167657
mRNA:Solyc04g077330.4.1	36.3293	-1.61116	0.598181	-2.69343	0.00707207	0.181797	Solyc04g077330	Receptor protein kinase (Q40096_IPOTF)	1.61116
mRNA:Solyc02g090260.3.1	2744.12	0.292899	0.108732	2.69377	0.00706494	0.181797	Solyc02g090260	cDNA clone J20 full insert sequence (B7ESH6_ORYSJ)	0.292899
mRNA:Solyc09g090510.3.1	5151.82	0.233379	0.0866386	2.69371	0.00706626	0.181797	Solyc09g090510	Cyclopropane-fatty-acyl-phospholipid synthase (C7LRK7_DESBD)	0.233379
mRNA:Solyc12g099080.3.1	6774.25	0.195969	0.0727918	2.69218	0.00709859	0.182268	Solyc12g099080	ADP ribosylation factor (Q08IJ1_TOBAC)	0.195969
mRNA:Solyc08g074682.1.1	887.735	-0.969829	0.360306	-2.69168	0.0071093	0.182333	Solyc08g074682		0.969829
mRNA:Solyc06g070980.3.1	44195.5	0.226223	0.0840654	2.69104	0.00712303	0.182386	Solyc06g070980	Ubiquitin-conjugating enzyme E2 2 (UBC2_MEDSA)	0.226223
mRNA:Solyc06g075830.2.1	57268.5	-0.217069	0.0806705	-2.69081	0.00712778	0.182386	Solyc06g075830	Histone H4 (B6T0P4_MAIZE)	0.217069
mRNA:Solyc06g005070.3.1	45.946	-1.347	0.500779	-2.68981	0.00714922	0.182724	Solyc06g005070	Peptide transporter (A6YJX4_9MAGN)	1.347
mRNA:Solyc05g012650.4.1	4190.14	0.228656	0.0850623	2.6881	0.00718609	0.183456	Solyc05g012650	T7.1 protein (Q9FZE6_ARATH)	0.228656
mRNA:Solyc04g051650.3.1	124.951	1.50963	0.561876	2.68677	0.00721466	0.183974	Solyc04g051650	Purple acid phosphatase (A5YBN1_TOBAC)	1.50963
mRNA:Solyc02g084720.3.1	17205.1	-0.218228	0.0812451	-2.68604	0.00723047	0.184166	Solyc02g084720	beta-galactosidase 6 (manually curated)	0.218228
mRNA:Solyc02g079390.4.1	986.539	-0.296808	0.11056	-2.68459	0.00726184	0.184542	Solyc02g079390	Uncharacterized Cys-rich domain (Q2HTU7_MEDTR)	0.296808
mRNA:Solyc12g009250.3.1	11248.4	-0.186521	0.0694745	-2.68474	0.00725872	0.184542	Solyc12g009250	chaperonin (D1U6H2_9DELT)	0.186521
mRNA:Solyc01g104930.3.1	262.366	-0.574609	0.214193	-2.68267	0.0073038	0.185185	Solyc01g104930	Vesicle-fusing ATPase (C5JKB1_AJEDS)	0.574609
mRNA:Solyc10g052880.1.1	1504.8	-0.36764	0.137026	-2.68299	0.00729682	0.185185	Solyc10g052880	LRR receptor-like serine/threonine-protein kinase, RLP	0.36764
mRNA:Solyc01g103170.4.1	1222.37	0.255205	0.0952391	2.67962	0.00737052	0.186664	Solyc01g103170	Lysine ketoglutarate reductase trans-splicing related 1-like (Q5JLN0_ORYSJ)	0.255205
mRNA:Solyc01g095020.3.1	7715.26	0.163726	0.0611517	2.67738	0.00742002	0.187704	Solyc01g095020	cDNA clone J023132J12 full insert sequence (B7EL27_ORYSJ)	0.163726
mRNA:Solyc09g011160.4.1	3878.55	-0.564998	0.211136	-2.67599	0.00745086	0.188209	Solyc09g011160	Regulator of chromosome condensation RCC1 (B8FLG8_DESAA)	0.564998
mRNA:Solyc09g009700.4.1	6565.54	-0.317149	0.118528	-2.67572	0.00745694	0.188209	Solyc09g009700	GDSL esterase/lipase At5g03610 (GDL71_ARATH)	0.317149
mRNA:Solyc12g009695.1.1	38.2569	2.19092	0.819941	2.67205	0.00753888	0.189616	Solyc12g009695		2.19092
mRNA:Solyc10g007690.3.1	6355.25	-0.36583	0.136881	-2.67261	0.00752645	0.189616	Solyc10g007690	Chlorophyll a-b binding protein 8, chloroplastic (CB13_SOLLC)	0.36583
mRNA:Solyc10g005670.3.1	2059.87	-0.326811	0.122323	-2.6717	0.00754678	0.189616	Solyc10g005670	Regulator of ribonuclease activity A (B6T0A4_MAIZE)	0.326811
mRNA:Solyc03g043600.3.1	7445.11	0.228148	0.0853866	2.67194	0.00754145	0.189616	Solyc03g043600	E3 ubiquitin-protein ligase SINA-like 10 (SIL10_ARATH)	0.228148
mRNA:Solyc07g061800.4.1	107.045	1.23794	0.463459	2.6711	0.00756032	0.189742	Solyc07g061800	Heme-binding protein 2 (B6T0C0_MAIZE)	1.23794
mRNA:Solyc12g008980.3.1	2222.71	-0.212206	0.079513	-2.66883	0.0076117	0.190816	Solyc12g008980	ob811-LELYCOCYC lycopene epsilon-cyclase (manually curated)	0.212206
mRNA:Solyc06g083040.3.1	351.822	-0.934189	0.350258	-2.66715	0.00764982	0.191556	Solyc06g083040	wound-inducible carboxypeptidase (manually curated)	0.934189
mRNA:Solyc01g010480.3.1	54.1704	2.42658	0.910624	2.66474	0.00770474	0.192659	Solyc01g010480	Potassium voltage-gated channel subfamily H member 8 (KCNH8_HUMAN)	2.42658
mRNA:Solyc04g072740.3.1	684.452	0.440114	0.16518	2.66446	0.0077112	0.192659	Solyc04g072740	High affinity sulfate transporter 1 (SUT1_STYHA)	0.440114
mRNA:Solyc03g082570.4.1	42936.2	-0.283599	0.106473	-2.66359	0.00773114	0.19294	Solyc03g082570	Ubiquitin (C0SFI2_PARBP)	0.283599
mRNA:Solyc02g094140.4.1	7160.46	-0.228694	0.0859303	-2.66139	0.00778188	0.193989	Solyc02g094140	Mitochondrial import receptor subunit TOM20 (B3TM32_ELAGV)	0.228694
mRNA:Solyc02g080880.4.1	27445.2	0.290644	0.109261	2.66009	0.00781191	0.194519	Solyc02g080880	Aspartic proteinase (Q8L6A8_THECC)	0.290644
mRNA:Solyc10g078440.2.1	1184.25	1.42575	0.536079	2.65959	0.00782351	0.19459	Solyc10g078440	Unknown Protein; contains Interpro domain(s) IPR008889 VQ	1.42575
mRNA:Solyc02g078270.3.1	6943.84	0.165692	0.0623271	2.65843	0.00785062	0.195046	Solyc02g078270	Zinc finger protein LSD1 (Q6QUK7_ORYSJ)	0.165692
mRNA:Solyc06g063240.3.1	9151.6	-0.261269	0.0983188	-2.65736	0.00787552	0.195447	Solyc06g063240	Os03g0169000 protein (Fragment) (Q0DUS7_ORYSJ)	0.261269
mRNA:Solyc06g069900.3.1	4.91672	5.63565	2.12244	2.65527	0.0079244	0.19644	Solyc06g069900	1-aminocyclopropane-1-carboxylate oxidase (B0F9M0_LILLO)	5.63565
mRNA:Solyc01g111040.4.1	2253.81	0.57354	0.216076	2.65435	0.00794615	0.196541	Solyc01g111040	EF-Hand containing protein-like (Q9T0I9_ARATH)	0.57354
mRNA:Solyc07g017260.2.1	1172.65	0.283364	0.106745	2.65459	0.00794043	0.196541	Solyc07g017260	tRNA pseudouridine synthase A (B6XWT4_9BIFI)	0.283364
mRNA:Solyc04g055230.2.1	37.0639	1.54014	0.580543	2.65293	0.00797956	0.196619	Solyc04g055230	Cystathionine beta-lyase (Q9MT31_SOLTU)	1.54014
mRNA:Solyc02g088100.3.1	2980.02	-0.505148	0.190435	-2.6526	0.00798736	0.196619	Solyc02g088100	expansin precursor 5 (manually curated)	0.505148
mRNA:Solyc02g090330.3.1	1869.1	0.272219	0.102633	2.65234	0.0079935	0.196619	Solyc02g090330	Autophagy-related protein 101 (ATGA1_XENLA)	0.272219
mRNA:Solyc08g078370.4.1	1883.87	0.251575	0.0948295	2.65292	0.00797993	0.196619	Solyc08g078370	Kinase pfkB family protein (Q7XDM4_ORYSJ)	0.251575
mRNA:Solyc08g066940.4.1	5436.49	0.250267	0.0943056	2.65378	0.00795948	0.196619	Solyc08g066940	Peptide transporter 1 (Q7XAC3_VICFA)	0.250267
mRNA:Solyc04g009940.4.1	3969.15	-0.283969	0.107256	-2.64758	0.00810693	0.199189	Solyc04g009940	Heat shock protein binding protein (D7KIU0_ARALY)	0.283969
mRNA:Solyc06g062580.3.1	10400.6	-0.317979	0.120146	-2.6466	0.00813054	0.199548	Solyc06g062580	Beta-galactosidase (B2LYJ3_PETHY)	0.317979
mRNA:Solyc08g069000.4.1	3568.49	0.357401	0.135084	2.64578	0.00815029	0.199812	Solyc08g069000	Zinc transport protein zntB (C4U8N0_YERAL)	0.357401
mRNA:Solyc06g009070.3.1	4322.55	0.301301	0.113899	2.64534	0.00816098	0.199854	Solyc06g009070	Zinc finger transcription factor 41 (manually curated)	0.301301
mRNA:Solyc08g078020.1.1	109.492	-1.94488	0.735532	-2.64418	0.00818886	0.199876	Solyc08g078020	Methionine rich arabinogalactan (Q52QJ6_SOLLC)	1.94488
mRNA:Solyc09g014350.3.1	175.743	-1.11451	0.421475	-2.64431	0.00818587	0.199876	Solyc09g014350	Glycerol-3-phosphate acyltransferase 6 (D7LKT2_ARALY)	1.11451
mRNA:Solyc04g008310.3.1	882.958	-0.369779	0.139816	-2.64476	0.00817479	0.199876	Solyc04g008310	Glucosyltransferase (Q2VA65_SOYBN)	0.369779
mRNA:Solyc04g050570.3.1	762.765	-0.885848	0.335186	-2.64286	0.00822099	0.200412	Solyc04g050570	GDSL esterase/lipase At5g33370 (GDL79_ARATH)	0.885848
mRNA:Solyc01g067070.3.1	5352.85	0.187835	0.0710814	2.64253	0.00822885	0.200412	Solyc01g067070	Mitochondrial deoxynucleotide carrier (B4FIJ0_MAIZE)	0.187835
mRNA:Solyc04g014450.1.1	4.50289	5.51044	2.08655	2.64093	0.00826797	0.201145	Solyc04g014450	Rhamnogalacturonate lyase (A3XLZ2_LEEBM)	5.51044
mRNA:Solyc05g016715.1.1	80.8312	1.05268	0.398895	2.639	0.00831521	0.202073	Solyc05g016715		1.05268
mRNA:Solyc04g071680.2.1	174.437	0.675097	0.255928	2.63783	0.00834373	0.202202	Solyc04g071680	Receptor like kinase, RLK	0.675097
mRNA:Solyc04g009900.4.1	3056.11	0.36769	0.139437	2.63696	0.00836517	0.202202	Solyc04g009900	phosphoenolpyruvate carboxylase kinase (manually curated)	0.36769
mRNA:Solyc10g084400.2.1	1342.98	0.358287	0.135855	2.63727	0.00835762	0.202202	Solyc10g084400	Glutathione S-transferase (Q76KW1_PEA)	0.358287
mRNA:Solyc05g007160.3.1	1820.32	-0.294169	0.111557	-2.63693	0.00836596	0.202202	Solyc05g007160	R2R3MYB transcription factor 110 (manually curated)	0.294169
mRNA:Solyc07g055320.4.1	8577.06	-0.181207	0.0687095	-2.63729	0.00835709	0.202202	Solyc07g055320	ATP-dependent Zn protease cell division protein FtsH homolog (B2XTF7_HETA2)	0.181207
mRNA:Solyc02g086590.3.1	339.122	0.497534	0.188832	2.63479	0.00841885	0.203259	Solyc02g086590	RLK, Receptor like protein, putative resistance protein with an antifungal domain	0.497534
mRNA:Solyc03g007550.4.1	6075.88	-0.187245	0.0710762	-2.63442	0.0084281	0.203262	Solyc03g007550	Unknown Protein	0.187245
mRNA:Solyc01g009245.1.1	69.3906	-1.42062	0.539795	-2.63178	0.00849395	0.204406	Solyc01g009245		1.42062
mRNA:Solyc07g063000.4.1	1070.3	0.421537	0.160162	2.63194	0.00848994	0.204406	Solyc07g063000	Receptor like kinase, RLK	0.421537
mRNA:Solyc05g012490.2.1	73.71	0.976247	0.371053	2.63102	0.00851298	0.204643	Solyc05g012490	Zinc finger protein-like (Q9M202_ARATH)	0.976247
mRNA:Solyc09g083070.3.1	2311.7	-0.225088	0.0856046	-2.62939	0.00855378	0.205402	Solyc09g083070	Unknown Protein	0.225088
mRNA:Solyc07g065840.2.1	657264	0.222984	0.0848256	2.62874	0.00857026	0.205575	Solyc07g065840	molecular chaperone Hsp90-2 (manually curated)	0.222984
mRNA:Solyc02g079480.1.1	11.7696	-3.9842	1.51768	-2.62519	0.00866014	0.207282	Solyc02g079480	FAD-binding domain-containing protein (D7MFH6_ARALY)	3.9842
mRNA:Solyc11g010300.2.1	813.294	-0.341408	0.130039	-2.62544	0.00865378	0.207282	Solyc11g010300	3 4-dihydroxy-2-butanone 4-phosphate synthase (D1VQB4_9ACTO)	0.341408
mRNA:Solyc11g018580.2.1	5410.85	0.191963	0.0731337	2.62482	0.00866938	0.207282	Solyc11g018580	Long-chain-fatty-acid--CoA ligase 4 (C0HA93_SALSA)	0.191963
mRNA:Solyc09g092420.2.1	64.353	1.54897	0.590651	2.62249	0.00872909	0.208486	Solyc09g092420	Amino acid permease-like protein (Fragment) (B2ZME9_9ASTR)	1.54897
mRNA:Solyc05g005320.1.1	1414.56	-0.588442	0.224418	-2.62208	0.00873952	0.208511	Solyc05g005320	Unknown Protein	0.588442
mRNA:Solyc06g075960.1.1	120423	-0.17841	0.0680801	-2.62059	0.00877774	0.209198	Solyc06g075960	Histone H4 (B6T0P4_MAIZE)	0.17841
mRNA:Solyc05g056390.2.1	8602.34	-0.400627	0.15296	-2.61917	0.0088144	0.209847	Solyc05g056390	chaperonin (O24186_ORYSA)	0.400627
mRNA:Solyc03g025390.3.1	3014.33	0.378526	0.144548	2.61869	0.00882681	0.209918	Solyc03g025390	Retinol dehydrogenase 12 (B6TAL8_MAIZE)	0.378526
mRNA:Solyc02g064740.3.1	2114.57	0.286726	0.109517	2.61809	0.00884246	0.210065	Solyc02g064740	Chaperone protein DnaJ (D6TMN3_9CHLR)	0.286726
mRNA:Solyc09g082970.3.1	29058.4	0.191606	0.0732181	2.61692	0.00887273	0.210559	Solyc09g082970	Pyruvate kinase (B9HKC4_POPTR)	0.191606
mRNA:Solyc07g006990.3.1	390.73	-0.41533	0.158924	-2.61339	0.00896482	0.212518	Solyc07g006990	Pentatricopeptide repeat-containing protein (D7M9F5_ARALY)	0.41533
mRNA:Solyc03g116650.3.1	350.904	0.78218	0.299351	2.61292	0.0089773	0.212587	Solyc03g116650	EPIDERMAL PATTERNING FACTOR-like protein 8 (EPFL8_ARATH)	0.78218
mRNA:Solyc05g051420.2.1	46.864	-1.28488	0.492458	-2.60912	0.00907757	0.214103	Solyc05g051420	Zinc finger-homeodomain protein 1 (Fragment) (B0LK17_YUCFI)	1.28488
mRNA:Solyc07g008600.1.1	178.926	0.841822	0.322746	2.60831	0.00909911	0.214103	Solyc07g008600	LRR receptor-like serine/threonine-protein kinase, RLP	0.841822
mRNA:Solyc02g090960.1.1	1044.03	-0.443751	0.17011	-2.60861	0.00909108	0.214103	Solyc02g090960	Rapid alkalinization factor 3 (Q6TF27_SOLCH)	0.443751
mRNA:Solyc07g042270.4.1	14073.7	-0.280115	0.107368	-2.60893	0.00908257	0.214103	Solyc07g042270	RNA helicase DEAD22 (manually curated)	0.280115
mRNA:Solyc03g095200.1.1	1008.49	-0.26291	0.100744	-2.60967	0.00906298	0.214103	Solyc03g095200	Pentatricopeptide repeat-containing protein (D7KP47_ARALY)	0.26291
mRNA:Solyc08g007990.3.1	27973.7	0.147342	0.0564551	2.60989	0.00905713	0.214103	Solyc08g007990	RNA-binding protein NOB1 (C1C2G7_9MAXI)	0.147342
mRNA:Solyc07g042710.3.1	2716.8	-0.221629	0.0849828	-2.60793	0.00910924	0.214115	Solyc07g042710	Unknown Protein	0.221629
mRNA:Solyc06g050930.3.1	2325.73	-0.316366	0.121355	-2.60694	0.00913562	0.214387	Solyc06g050930	Endo beta n-acetylglucosaminidase (Q16SQ0_AEDAE)	0.316366
mRNA:Solyc02g081120.4.1	39038.8	0.257714	0.0988633	2.60677	0.00914008	0.214387	Solyc02g081120	ob849-LEU76407 knotted 2 (manually curated)	0.257714
mRNA:Solyc03g063100.2.1	1062.84	-0.855865	0.328696	-2.60382	0.00921909	0.215292	Solyc03g063100	single flower truss (manually curated)	0.855865
mRNA:Solyc12g096250.2.1	3016.05	-0.679896	0.261073	-2.60424	0.00920779	0.215292	Solyc12g096250	N-hydroxycinnamoyl/benzoyltransferase 5 (Q00M85_SOYBN)	0.679896
mRNA:Solyc01g102700.4.1	3163.79	-0.372952	0.143237	-2.60374	0.00922131	0.215292	Solyc01g102700	Receptor like kinase, RLK	0.372952
mRNA:Solyc06g061020.3.1	1721.96	-0.29785	0.114403	-2.60352	0.00922709	0.215292	Solyc06g061020	Baculoviral IAP repeat-containing protein 3 (BIRC3_HUMAN)	0.29785
mRNA:Solyc03g124068.1.1	3978.03	0.27351	0.10502	2.60436	0.0092046	0.215292	Solyc03g124068		0.27351
mRNA:Solyc06g048620.3.1	9873.2	-0.205722	0.0790426	-2.60267	0.00925005	0.215602	Solyc06g048620	Receptor like kinase, RLK	0.205722
mRNA:Solyc09g090040.3.1	1055.16	-0.651303	0.250395	-2.6011	0.00929256	0.215688	Solyc09g090040	Germin-like protein 5 (A8QK91_VITVI)	0.651303
mRNA:Solyc07g063600.3.1	2165.33	-0.462182	0.177664	-2.60144	0.00928344	0.215688	Solyc07g063600	Chlorophyll a-b binding protein 13, chloroplastic (CB23_SOLLC)	0.462182
mRNA:Solyc02g089100.3.1	7016.18	-0.283709	0.109031	-2.6021	0.00926548	0.215688	Solyc02g089100	C9orf85 homolog (C1BVG8_9MAXI)	0.283709
mRNA:Solyc06g075010.4.1	28015.2	-0.111908	0.0430116	-2.6018	0.00927359	0.215688	Solyc06g075010	chaperonin (B2IXD2_NOSP7)	0.111908
mRNA:Solyc06g035610.3.1	171.796	0.676737	0.260247	2.60036	0.00931265	0.215704	Solyc06g035610	RNA binding protein (B6TNV4_MAIZE)	0.676737
mRNA:Solyc11g009020.2.1	831.657	-0.290945	0.111876	-2.60061	0.0093058	0.215704	Solyc11g009020	HAD-superfamily hydrolase subfamily IA variant 3 containing protein expressed (Q10I42_ORYSJ)	0.290945
mRNA:Solyc10g055240.2.1	2356.31	0.357074	0.137413	2.59854	0.00936222	0.215793	Solyc10g055240	Phosphatidylinositol-specific phospholipase c (B9UY71_LISMO)	0.357074
mRNA:Solyc02g067090.4.1	15926.3	0.333774	0.128452	2.59843	0.009365	0.215793	Solyc02g067090	Unknown Protein	0.333774
mRNA:Solyc02g063330.3.1	1969.06	0.300692	0.115709	2.59869	0.0093579	0.215793	Solyc02g063330	Serine/threonine protein kinase-like (Q9FGC3_ARATH)	0.300692
mRNA:Solyc01g103540.3.1	148439	0.233387	0.0897982	2.59901	0.0093492	0.215793	Solyc01g103540	YTH domain family 2 (Predicted) (B2GUU1_RAT)	0.233387
mRNA:Solyc02g091510.3.1	8436.36	0.218371	0.0840332	2.59863	0.00935965	0.215793	Solyc02g091510	GDP-L-galactose phosphorylase 2	0.218371
mRNA:Solyc07g005480.3.1	4862.88	0.236925	0.0912054	2.59771	0.00938476	0.216024	Solyc07g005480	Formin 2B (C7BGM9_PHYPA)	0.236925
mRNA:Solyc04g014530.1.1	46.7639	1.6445	0.633165	2.59727	0.00939684	0.216079	Solyc04g014530	Ethylene responsive transcription factor 1a (C0J9I9_9ROSA)	1.6445
mRNA:Solyc01g098380.4.1	16184.1	-0.229253	0.0883076	-2.59607	0.00942974	0.216611	Solyc01g098380	Dihydrodipicolinate reductase family protein (D7LKV2_ARALY)	0.229253
mRNA:Solyc02g078400.3.1	1712.9	-0.68974	0.265754	-2.5954	0.00944801	0.216724	Solyc02g078400	Allantoinase (Q6S4R9_ROBPS)	0.68974
mRNA:Solyc05g052560.1.1	984.236	0.39167	0.150922	2.59518	0.00945416	0.216724	Solyc05g052560	Unknown Protein	0.39167
mRNA:Solyc03g116360.2.1	1821.79	0.411962	0.158787	2.59443	0.00947481	0.216974	Solyc03g116360	Regulator of chromosome condensation domain-containing protein (D3BDN0_POLPA)	0.411962
mRNA:Solyc05g054040.4.1	7345.43	-0.197951	0.0763205	-2.59369	0.00949527	0.217219	Solyc05g054040	Transmembrane 9 superfamily protein member 1 (B6TZ24_MAIZE)	0.197951
mRNA:Solyc11g069040.3.1	5553.81	-0.21496	0.0829143	-2.59255	0.0095266	0.217712	Solyc11g069040	glyoxalase 1 (manually curated)	0.21496
mRNA:Solyc08g077950.1.1	8425.65	0.198766	0.0766839	2.59201	0.00954157	0.21783	Solyc08g077950	Unknown Protein	0.198766
mRNA:Solyc11g066430.2.1	77614	-0.273662	0.1056	-2.5915	0.00955573	0.217929	Solyc11g066430	ob40126-Solyc11g066430 (manually curated)	0.273662
mRNA:Solyc05g047590.4.1	337.132	-0.9584	0.370099	-2.58958	0.00960939	0.218162	Solyc05g047590	Pectinesterase (C0SPH5_PRUPE)	0.9584
mRNA:Solyc09g075060.3.1	111.018	-0.808415	0.312094	-2.59029	0.00958944	0.218162	Solyc09g075060	Beta-glucosidase (D7L7Z3_ARALY)	0.808415
mRNA:Solyc03g119150.4.1	307.732	-0.599182	0.231428	-2.58907	0.0096236	0.218162	Solyc03g119150	Peptidyl-prolyl cis-trans isomerase (B4VX45_9CYAN)	0.599182
mRNA:Solyc05g056050.3.1	1008.89	-0.490363	0.189417	-2.58881	0.0096309	0.218162	Solyc05g056050	Chlorophyll a-b binding protein 6A, chloroplastic (CB11_SOLLC)	0.490363
mRNA:Solyc03g111840.3.1	17560.5	-0.249445	0.09636	-2.58867	0.00963461	0.218162	Solyc03g111840	Polyadenylate-binding protein 1-like (PAP1L_HUMAN)	0.249445
mRNA:Solyc08g005420.3.1	2162.01	0.24213	0.0934987	2.58966	0.00960709	0.218162	Solyc08g005420	WD repeat-containing protein 5 homolog (WDR5_DICDI)	0.24213
mRNA:Solyc12g009610.2.1	5451.18	0.159952	0.0617516	2.59025	0.00959052	0.218162	Solyc12g009610	TBC1 domain family member 15 (Q6P4X9_XENTR)	0.159952
mRNA:Solyc12g099930.2.1	186.123	-2.08591	0.806357	-2.58683	0.00968633	0.218665	Solyc12g099930	Serine-glyoxylate aminotransferase (Q3S2I1_SPIPO)	2.08591
mRNA:Solyc02g071220.3.1	2332.89	-0.37191	0.143733	-2.58751	0.00966735	0.218665	Solyc02g071220	Response regulator 5 (Q9FRZ0_MAIZE)	0.37191
mRNA:Solyc05g008920.3.1	2941.45	0.179213	0.0692772	2.58689	0.00968463	0.218665	Solyc05g008920	Os08g0100600 protein (Fragment) (Q0J8P7_ORYSJ)	0.179213
mRNA:Solyc08g062210.3.1	6110.29	0.375477	0.145203	2.58589	0.00971291	0.219043	Solyc08g062210	Nuclear transcription factor Y subunit A-3 (B6TQI5_MAIZE)	0.375477
mRNA:Solyc08g066110.3.1	11240	-0.296754	0.114788	-2.58523	0.00973134	0.219052	Solyc08g066110	Profilin (Q38M47_SOLTU)	0.296754
mRNA:Solyc03g119690.3.1	15247.1	-0.218461	0.0845052	-2.58517	0.00973303	0.219052	Solyc03g119690	Aspartic proteinase nepenthesin-1 (C0JAA3_9ORYZ)	0.218461
mRNA:Solyc03g082960.2.1	2122.63	0.24716	0.0956349	2.58441	0.00975457	0.219094	Solyc03g082960	Serine/threonine phosphatase family protein (C1E0J1_9CHLO)	0.24716
mRNA:Solyc04g017680.3.1	7130.41	-0.142973	0.0553213	-2.58442	0.00975429	0.219094	Solyc04g017680	50S ribosomal protein L22-like (Q5ZDK4_ORYSJ)	0.142973
mRNA:Solyc01g090550.3.1	5728.72	0.233272	0.0903068	2.5831	0.00979165	0.219705	Solyc01g090550	DNAJ chaperone (B0W7V8_CULQU)	0.233272
mRNA:Solyc11g020190.1.1	8.50594	6.42455	2.4885	2.5817	0.00983156	0.220285	Solyc11g020190	Genomic DNA chromosome 5 P1 clone MJJ3 (Q9FFK6_ARATH)	6.42455
mRNA:Solyc09g097930.4.1	14765.8	0.226609	0.0877819	2.5815	0.00983734	0.220285	Solyc09g097930	MazG nucleotide pyrophosphohydrolase (B1J275_PSEPW)	0.226609
mRNA:Solyc01g010830.4.1	2198.5	0.201013	0.0779225	2.57965	0.00988996	0.221241	Solyc01g010830	HAD-superfamily hydrolase (D5A3P4_SPIPL)	0.201013
mRNA:Solyc08g060940.1.1	14273.5	-0.157549	0.0610906	-2.57894	0.00991031	0.221473	Solyc08g060940	Organic anion transporter (B6U937_MAIZE)	0.157549
mRNA:Solyc12g009520.2.1	34.357	1.56097	0.605493	2.57802	0.00993693	0.221622	Solyc12g009520	LRR receptor-like serine/threonine-protein kinase, RLP	1.56097
mRNA:Solyc12g036150.1.1	340.86	0.610314	0.236717	2.57824	0.00993052	0.221622	Solyc12g036150	ABC transporter C family member 12 (AB12C_ARATH)	0.610314
mRNA:Solyc07g063410.3.1	109.895	1.93321	0.75023	2.57682	0.00997125	0.222165	Solyc07g063410	NAC domain protein IPR003441 (B9HZY3_POPTR)	1.93321
mRNA:Solyc03g058470.3.1	1700.13	0.272286	0.105729	2.57531	0.010015	0.222916	Solyc03g058470	TBC1 domain family member 15 (Q7TPU5_MOUSE)	0.272286
mRNA:Solyc10g039290.2.1	890.831	-0.440394	0.171037	-2.57485	0.0100282	0.222988	Solyc10g039290	Peptide transporter-like protein (Q9LSE8_ARATH)	0.440394
mRNA:Solyc09g090840.3.1	4059.84	-0.16779	0.0652351	-2.57209	0.0101087	0.224552	Solyc09g090840	Aspartyl/glutamyl-tRNA(Asn/Gln) amidotransferase subunit B (D4ZRW8_SPIPL)	0.16779
mRNA:Solyc09g007630.3.1	6748.57	-0.195872	0.0761686	-2.57156	0.0101242	0.224673	Solyc09g007630	P58IPK (manually curated)	0.195872
mRNA:Solyc05g008450.3.1	6689.5	-0.183148	0.0712511	-2.57046	0.0101565	0.225156	Solyc05g008450	Oxidoreductase FAD/NAD(P)-binding domain protein (B8JDQ6_ANAD2)	0.183148
mRNA:Solyc04g082400.3.1	8265.01	0.176395	0.0686328	2.57012	0.0101663	0.225156	Solyc04g082400	1 4-alpha-glucan branching enzyme (Q08131_MANES)	0.176395
mRNA:Solyc06g005910.4.1	4595.3	0.296616	0.115443	2.56938	0.0101881	0.225258	Solyc06g005910	Tubulin beta chain (B9GWG9_POPTR)	0.296616
mRNA:Solyc11g044250.3.1	1845.73	-0.241967	0.0941771	-2.56928	0.0101911	0.225258	Solyc11g044250	Glutathione-regulated potassium-efflux system protein (B3CM92_WOLPP)	0.241967
mRNA:Solyc06g065650.3.1	11273.5	0.214102	0.0833508	2.56869	0.0102084	0.225415	Solyc06g065650	Protein TIFY 8 (TIF8_ARATH)	0.214102
mRNA:Solyc07g064310.2.1	3272.79	-0.270397	0.105303	-2.5678	0.0102347	0.225548	Solyc07g064310	Phosphatase PTC7 homolog (C1BT38_9MAXI)	0.270397
mRNA:Solyc10g079560.1.1	6255.81	-0.159301	0.0620297	-2.56813	0.0102248	0.225548	Solyc10g079560	Glutaredoxin family protein (D7LH54_ARALY)	0.159301
mRNA:Solyc02g081230.4.1	1047.62	0.255426	0.0995154	2.5667	0.0102672	0.226041	Solyc02g081230	Unknown Protein	0.255426
mRNA:Solyc08g065765.1.1	12.1156	-3.07068	1.19667	-2.56602	0.0102873	0.22626	Solyc08g065765		3.07068
mRNA:Solyc06g073040.1.1	23.2074	-2.23806	0.872412	-2.56537	0.0103065	0.226457	Solyc06g073040	Unknown Protein	2.23806
mRNA:Solyc03g019750.3.1	253.928	-0.858651	0.334845	-2.56432	0.0103377	0.226695	Solyc03g019750	Alpha-1 4-glucan-protein synthase (B9REB8_RICCO)	0.858651
mRNA:Solyc06g076790.1.1	706.998	-0.580018	0.226163	-2.5646	0.0103294	0.226695	Solyc06g076790	Unknown Protein	0.580018
mRNA:Solyc02g055440.4.1	372.953	-0.592229	0.231131	-2.56231	0.010398	0.227568	Solyc02g055440	Genomic DNA chromosome 3 P1 clone MPN9 (Q9LT28_ARATH)	0.592229
mRNA:Solyc01g100720.3.1	17353.5	0.174106	0.067946	2.56242	0.0103945	0.227568	Solyc01g100720	Importin alpha-1b subunit (B6T451_MAIZE)	0.174106
mRNA:Solyc05g052830.3.1	260.777	-0.54577	0.213045	-2.56176	0.0104143	0.2277	Solyc05g052830	Proline transporter 2 (Q9XE49_SOLLC)	0.54577
mRNA:Solyc11g067010.2.1	8889.81	0.188872	0.0737593	2.56065	0.0104477	0.228208	Solyc11g067010	BUD31 homolog (C1BSC6_9MAXI)	0.188872
mRNA:Solyc10g081100.3.1	2339.8	-0.337395	0.131795	-2.55999	0.0104676	0.228242	Solyc10g081100	Unknown Protein	0.337395
mRNA:Solyc07g017520.4.1	1330.91	0.324609	0.126821	2.55957	0.0104801	0.228242	Solyc07g017520	Conserved oligomeric Golgi complex subunit 3 (COG3_MOUSE)	0.324609
mRNA:Solyc06g082930.3.1	71381.7	0.164733	0.0643576	2.55965	0.0104776	0.228242	Solyc06g082930	FRIGIDA (Fragment) (Q58T23_ARATH)	0.164733
mRNA:Solyc03g117560.3.1	3038.43	-0.276722	0.10823	-2.5568	0.0105639	0.229843	Solyc03g117560	Blue copper-like protein (B8Y8A0_GOSHI)	0.276722
mRNA:Solyc01g087370.2.1	2581.31	0.260701	0.102016	2.55549	0.010604	0.230489	Solyc01g087370	PHD finger family protein (D7LU24_ARALY)	0.260701
mRNA:Solyc08g081530.3.1	8899.03	-0.194002	0.0759349	-2.55484	0.0106236	0.230556	Solyc08g081530	monodehydroascorbate reductase (manually curated)	0.194002
mRNA:Solyc03g046570.4.1	3362.64	0.189882	0.0743457	2.55403	0.0106483	0.230556	Solyc03g046570	BHLH domain class transcription factor (D9ZIP3_MALDO)	0.189882
mRNA:Solyc09g008520.4.1	7730.71	0.163889	0.064168	2.55407	0.0106472	0.230556	Solyc09g008520	Chromodomain helicase DNA binding protein 3 (Fragment) (B1AR16_MOUSE)	0.163889
mRNA:Solyc10g049710.2.1	15629.7	-0.139227	0.0545127	-2.55403	0.0106485	0.230556	Solyc10g049710	ATP-dependent Clp protease proteolytic subunit (B9HMY7_POPTR)	0.139227
mRNA:Solyc07g052420.3.1	1888.84	-0.291373	0.114128	-2.55304	0.0106789	0.230987	Solyc07g052420	Chromosome 15 contig 1 DNA sequence (Q00UQ3_OSTTA)	0.291373
mRNA:Solyc02g081500.3.1	611.936	0.363664	0.142464	2.55267	0.01069	0.231003	Solyc02g081500	Receptor kinase LRK10 (manually curated)	0.363664
mRNA:Solyc04g050930.3.1	2683.05	-0.257461	0.100885	-2.55201	0.0107103	0.231218	Solyc04g050930	violaxanthin de-epoxidase (manually curated)	0.257461
mRNA:Solyc01g110550.3.1	1891.11	-0.231157	0.0906187	-2.55087	0.0107453	0.231748	Solyc01g110550	Ribosome-binding factor A (B6TDG2_MAIZE)	0.231157
mRNA:Solyc11g030380.2.1	7068.25	0.227578	0.0892553	2.54974	0.0107802	0.232276	Solyc11g030380	MADS box interactor-like (Q6K819_ORYSJ)	0.227578
mRNA:Solyc12g095780.2.1	19448.9	0.194416	0.0762839	2.54859	0.0108159	0.23282	Solyc12g095780	Hydroxyproline-rich glycoprotein-like (Q6K6Z8_ORYSJ)	0.194416
mRNA:Solyc04g047690.4.1	811.335	-0.321223	0.126065	-2.54808	0.0108318	0.232935	Solyc04g047690	SFT2 domain containing 2 (B6TGT8_MAIZE)	0.321223
mRNA:Solyc09g065470.3.1	4.12857	5.38374	2.11499	2.54552	0.0109116	0.233845	Solyc09g065470	Vicilin (Fragment) (B4X640_PISVE)	5.38374
mRNA:Solyc10g008350.4.1	324.775	-0.558406	0.219368	-2.54553	0.0109113	0.233845	Solyc10g008350	Unknown Protein	0.558406
mRNA:Solyc04g079750.4.1	1231.44	0.288816	0.113452	2.54571	0.0109055	0.233845	Solyc04g079750	Octanoyltransferase (C7QW96_CYAP0)	0.288816
mRNA:Solyc02g088920.4.1	1999.2	-0.247765	0.0973392	-2.54537	0.0109161	0.233845	Solyc02g088920	Ras GTPase-activating protein-binding protein 2 (B5X4A8_SALSA)	0.247765
mRNA:Solyc01g008820.3.1	8610.2	-0.169663	0.0667003	-2.54366	0.0109699	0.23477	Solyc01g008820	Signal peptide peptidase family protein (D7LQE4_ARALY)	0.169663
mRNA:Solyc11g012600.3.1	69.1383	1.44348	0.567668	2.54283	0.0109958	0.234792	Solyc11g012600	Unknown Protein; contains Interpro domain(s) IPR010580 Ribosome associated membrane RAMP4	1.44348
mRNA:Solyc05g005700.4.1	1582.4	0.307738	0.121052	2.54219	0.011016	0.234792	Solyc05g005700	Aldehyde dehydrogenase 1 (Q84V96_LOTCO)	0.307738
mRNA:Solyc01g079810.4.1	8120.62	0.2462	0.096855	2.54195	0.0110237	0.234792	Solyc01g079810	RING-H2 finger protein (Fragment) (Q7X9M1_WHEAT)	0.2462
mRNA:Solyc10g076420.2.1	6769.45	-0.221295	0.0870556	-2.542	0.011022	0.234792	Solyc10g076420	Os03g0210500 protein (Fragment) (Q0DU33_ORYSJ)	0.221295
mRNA:Solyc02g070770.3.1	2618.11	-0.206012	0.0810034	-2.54325	0.0109827	0.234792	Solyc02g070770	NAD-dependent epimerase/dehydratase (B8HW76_CYAP4)	0.206012
mRNA:Solyc12g088060.2.1	4.1542	5.39503	2.12318	2.54102	0.0110529	0.235075	Solyc12g088060	TRAF type zinc finger domain containing 1 (B6TD07_MAIZE)	5.39503
mRNA:Solyc10g086220.2.1	6458.81	0.231174	0.0909826	2.54086	0.0110581	0.235075	Solyc10g086220	12-oxophytodienoate reductase (manually curated)	0.231174
mRNA:Solyc02g084850.3.1	95.03	2.08921	0.823134	2.53812	0.0111449	0.235137	Solyc02g084850	Unknown Protein; contains Interpro domain(s) IPR000167 Dehydrin	2.08921
mRNA:Solyc08g068230.4.1	1215.35	0.54915	0.216311	2.5387	0.0111264	0.235137	Solyc08g068230	Pentatricopeptide repeat-containing protein (D7M4J8_ARALY)	0.54915
mRNA:Solyc04g074310.4.1	875.772	-0.5095	0.200736	-2.53817	0.0111435	0.235137	Solyc04g074310	RNA-binding protein 68390-68829 (Q9C805_ARATH)	0.5095
mRNA:Solyc05g014390.4.1	1902.17	-0.482414	0.190053	-2.53831	0.011139	0.235137	Solyc05g014390	ABC transporter C family member 3 (AB3C_ARATH)	0.482414
mRNA:Solyc01g056780.3.1	6800.6	-0.25382	0.0999659	-2.53906	0.0111149	0.235137	Solyc01g056780	50S ribosomal protein L34 (D7KDQ0_ARALY)	0.25382
mRNA:Solyc07g026960.3.1	25076.7	0.174355	0.0686694	2.53905	0.0111153	0.235137	Solyc07g026960	Xaa-Pro dipeptidase (B6TL64_MAIZE)	0.174355
mRNA:Solyc08g061500.3.1	12946.8	0.155694	0.0613429	2.5381	0.0111457	0.235137	Solyc08g061500	Myosin-like protein (Q0WPU1_ARATH)	0.155694
mRNA:Solyc06g071860.3.1	34957.2	0.146791	0.0578088	2.53926	0.0111088	0.235137	Solyc06g071860	Zinc finger transcription factor 46 (manually curated)	0.146791
mRNA:Solyc03g058400.4.1	114.558	0.953459	0.375934	2.53624	0.0112051	0.236167	Solyc03g058400	Aspartyl protease family protein (D7KF83_ARALY)	0.953459
mRNA:Solyc01g058040.2.1	1041.47	-0.594675	0.234525	-2.53566	0.0112236	0.236334	Solyc01g058040	Gibberellin 2-oxidase (A4GVL5_SOLLC)	0.594675
mRNA:Solyc01g100890.4.1	4.10236	-5.59588	2.20783	-2.53456	0.0112588	0.23638	Solyc01g100890	MtN21 nodulin protein-like (B6TBZ6_MAIZE)	5.59588
mRNA:Solyc03g006100.4.1	303.447	-0.663605	0.261917	-2.53364	0.0112884	0.23638	Solyc03g006100	Receptor like kinase, RLK	0.663605
mRNA:Solyc11g066100.2.1	2071.35	-0.329154	0.129853	-2.53483	0.0112502	0.23638	Solyc11g066100	heat shock protein (B2D2G5_CAPSN)	0.329154
mRNA:Solyc01g108000.3.1	2831.09	0.250378	0.0988211	2.53365	0.0112881	0.23638	Solyc01g108000	Receptor-like kinase (A7VM68_9VIRI)	0.250378
mRNA:Solyc11g073250.2.1	101955	-0.210353	0.0830252	-2.53361	0.0112896	0.23638	Solyc11g073250	Histone H2A (C6TMV8_SOYBN)	0.210353
mRNA:Solyc04g076210.3.1	20021	0.182676	0.0720647	2.53488	0.0112485	0.23638	Solyc04g076210	Ubiquitin carboxyl-terminal hydrolase family protein (D7MB42_ARALY)	0.182676
mRNA:Solyc11g150104.1.1	33.8624	-1.66448	0.657471	-2.53164	0.011353	0.237326	Solyc11g150104		1.66448
mRNA:Solyc02g076950.2.1	933.901	0.308724	0.121951	2.53154	0.0113561	0.237326	Solyc02g076950	UPF0052 domain protein (A1CBK9_ASPCL)	0.308724
mRNA:Solyc08g077310.3.1	16414.1	0.138555	0.0547561	2.5304	0.0113934	0.23788	Solyc08g077310	RNA-binding protein (C5JJR9_AJEDS)	0.138555
mRNA:Solyc07g022900.4.1	517.014	-0.641447	0.253567	-2.52969	0.0114162	0.238134	Solyc07g022900	Chlorophyll a-b binding protein 4, chloroplastic (CA4_ARATH)	0.641447
mRNA:Solyc12g094720.3.1	92.856	-1.07937	0.42688	-2.52851	0.0114547	0.238204	Solyc12g094720	PsbP domain-containing protein 3, chloroplastic (PPD3_ARATH)	1.07937
mRNA:Solyc06g082760.4.1	1231.71	-0.42844	0.169437	-2.52862	0.0114513	0.238204	Solyc06g082760	50S ribosomal protein L17 (B4FZB4_MAIZE)	0.42844
mRNA:Solyc11g065190.3.1	25355.9	-0.264338	0.104552	-2.52828	0.0114624	0.238204	Solyc11g065190	Ubiquitin-conjugating enzyme E2-like protein (C1IJE7_9CNID)	0.264338
mRNA:Solyc03g113760.3.1	7214.44	-0.184002	0.0727508	-2.5292	0.0114322	0.238204	Solyc03g113760	E2F transcription factor-like protein (Q9LFQ9_ARATH)	0.184002
mRNA:Solyc09g083380.4.1	103215	-0.139869	0.0553599	-2.52655	0.0115189	0.239155	Solyc09g083380	Histone H1 (B6TC95_MAIZE)	0.139869
mRNA:Solyc04g076150.3.1	4.09325	5.37182	2.12701	2.52553	0.0115525	0.239628	Solyc04g076150	Unknown Protein	5.37182
mRNA:Solyc05g013560.3.1	93.5748	1.11035	0.43975	2.52496	0.0115711	0.239791	Solyc05g013560	Genomic DNA chromosome 5 P1 clone MDA7 (Q9FKU6_ARATH)	1.11035
mRNA:Solyc06g007220.4.1	28191	-0.286884	0.113641	-2.52446	0.0115875	0.239906	Solyc06g007220	Unknown Protein; contains Interpro domain(s) IPR007836 Ribosomal protein L41	0.286884
mRNA:Solyc01g110200.2.1	287.182	0.894095	0.354446	2.52252	0.0116518	0.240861	Solyc01g110200	MEI2-like RNA binding protein (Q652K6_ORYSJ)	0.894095
mRNA:Solyc04g071980.3.1	2154.27	0.236373	0.0937212	2.52209	0.0116661	0.240861	Solyc04g071980	Holocarboxylase synthetase (Fragment) (Q7X9L1_WHEAT)	0.236373
mRNA:Solyc03g113880.4.1	4724.7	0.176672	0.0700592	2.52176	0.0116769	0.240861	Solyc03g113880	Endonuclease III (D3L1Y1_9BACT)	0.176672
mRNA:Solyc06g005800.3.1	11526.8	-0.163241	0.0647252	-2.52206	0.0116668	0.240861	Solyc06g005800	Serine/threonine-protein phosphatase (Q9SPE2_MALDO)	0.163241
mRNA:Solyc07g007260.4.1	7.67887	-6.5006	2.58171	-2.51795	0.0118041	0.241171	Solyc07g007260	Metallocarboxypeptidase inhibitor (MCPI_SOLLC)	6.5006
mRNA:Solyc01g097950.3.1	78.346	0.993077	0.394141	2.5196	0.0117488	0.241171	Solyc01g097950	Cysteine synthase (Q9FSF5_TOBAC)	0.993077
mRNA:Solyc02g069050.1.1	388.005	0.465947	0.185066	2.51773	0.0118112	0.241171	Solyc02g069050	Genomic DNA chromosome 5 P1 clone MFC19 (Q9FHI2_ARATH)	0.465947
mRNA:Solyc06g066130.1.1	1277.27	0.455421	0.180815	2.51871	0.0117785	0.241171	Solyc06g066130	Fertilization-related kinase 1 (Q6EE09_SOLCH)	0.455421
mRNA:Solyc03g112130.1.1	1202.52	-0.367656	0.145941	-2.51921	0.011762	0.241171	Solyc03g112130	AT5G28150-like protein (Fragment) (D6PS16_9BRAS)	0.367656
mRNA:Solyc04g009820.3.1	23337.8	0.317621	0.126025	2.5203	0.0117254	0.241171	Solyc04g009820	Calcium-responsive transactivator (CREST_XENLA)	0.317621
mRNA:Solyc02g070620.4.1	17476.3	0.316147	0.125544	2.51822	0.0117949	0.241171	Solyc02g070620	F-box family protein (B9GFB6_POPTR)	0.316147
mRNA:Solyc10g006030.3.1	6217.12	-0.272309	0.108112	-2.51877	0.0117766	0.241171	Solyc10g006030	30S ribosomal protein S10-like (A1YMX4_BRACM)	0.272309
mRNA:Solyc12g014490.3.1	4463.37	0.244827	0.0971951	2.51892	0.0117716	0.241171	Solyc12g014490	Microtubule-associated protein MAP65-1c (Q9FEV7_TOBAC)	0.244827
mRNA:Solyc07g062860.3.1	16029.9	0.242394	0.0962725	2.51779	0.0118095	0.241171	Solyc07g062860	Genomic DNA chromosome 3 BAC clone F4B12 (Q9LIL7_ARATH)	0.242394
mRNA:Solyc11g012180.2.1	4769.59	-0.188875	0.075013	-2.51789	0.0118059	0.241171	Solyc11g012180	Acyl carrier protein (B9SA59_RICCO)	0.188875
mRNA:Solyc03g121870.3.1	1432.27	-0.246415	0.0979362	-2.51608	0.0118667	0.242081	Solyc03g121870	Methyltransferase-like protein (B6K6V3_SCHJY)	0.246415
mRNA:Solyc07g043410.1.1	258.164	1.09667	0.436193	2.51418	0.0119308	0.242514	Solyc07g043410	UDP-glucosyltransferase family 1 protein (C6KI43_CITSI)	1.09667
mRNA:Solyc09g084480.3.1	546.812	0.564833	0.224601	2.51482	0.0119092	0.242514	Solyc09g084480	Proteinase inhibitor I (Q43648_SOLTU)	0.564833
mRNA:Solyc04g063210.3.1	2479.29	-0.485958	0.193288	-2.51416	0.0119316	0.242514	Solyc04g063210	Caffeoyl-CoA O-methyltransferase (A0SDG2_9CONI)	0.485958
mRNA:Solyc01g103670.4.1	4574.08	0.178555	0.071013	2.5144	0.0119234	0.242514	Solyc01g103670	Alpha/beta hydrolase fold-1 domain-containing protein (D3BTR9_POLPA)	0.178555
mRNA:Solyc12g099620.1.1	688.359	-0.314169	0.125015	-2.51306	0.0119688	0.242881	Solyc12g099620	Pentatricopeptide repeat-containing protein (D7LJ24_ARALY)	0.314169
mRNA:Solyc01g091850.3.1	1329.07	0.283191	0.112706	2.51266	0.0119824	0.242881	Solyc01g091850	Integral membrane protein (Q22DU5_TETTH)	0.283191
mRNA:Solyc03g120770.4.1	5553.07	0.19821	0.0788827	2.51272	0.0119804	0.242881	Solyc03g120770	At1g15240-like protein (Fragment) (C0JCI9_9BRAS)	0.19821
mRNA:Solyc09g082620.3.1	942.666	-0.558615	0.222414	-2.5116	0.0120184	0.243168	Solyc09g082620	EPIDERMAL PATTERNING FACTOR-like protein 4 (EPFL4_ARATH)	0.558615
mRNA:Solyc07g063870.3.1	5311.28	0.391465	0.155859	2.51166	0.0120166	0.243168	Solyc07g063870	AT5g54540/MRB17_4 (Q9FIV0_ARATH)	0.391465
mRNA:Solyc08g068930.3.1	875.311	-0.27225	0.108413	-2.51123	0.012031	0.243202	Solyc08g068930	Unknown Protein	0.27225
mRNA:Solyc06g069290.3.1	412.57	-0.58503	0.232995	-2.51091	0.0120421	0.243205	Solyc06g069290	LRR receptor-like serine/threonine-protein kinase, RLP	0.58503
mRNA:Solyc09g014450.4.1	2723	0.277326	0.110532	2.50902	0.0121067	0.244274	Solyc09g014450	Unknown Protein; contains Interpro domain(s) IPR000996 Clathrin light chain	0.277326
mRNA:Solyc02g090850.3.1	32539.2	0.134611	0.0536572	2.50872	0.012117	0.244274	Solyc02g090850	Splicing factor arginine/serine-rich 16 (C0HB74_SALSA)	0.134611
mRNA:Solyc11g013880.1.1	3030.78	0.200055	0.0797942	2.50713	0.0121715	0.24515	Solyc11g013880	Receptor-like protein kinase (Q9FLV4_ARATH)	0.200055
mRNA:Solyc05g006215.1.1	4820.44	-0.203728	0.081298	-2.50595	0.0122125	0.245752	Solyc05g006215		0.203728
mRNA:Solyc11g066350.2.1	6548.26	-0.200621	0.0800725	-2.50549	0.0122282	0.245847	Solyc11g066350	Shugoshin-1 (B6TQG1_MAIZE)	0.200621
mRNA:Solyc09g009190.4.1	6151.71	-0.192001	0.0766721	-2.50418	0.0122736	0.246536	Solyc09g009190	1 4-alpha-glucan branching enzyme II (P93691_WHEAT)	0.192001
mRNA:Solyc10g011770.4.1	7368.21	-0.171843	0.068634	-2.50376	0.0122881	0.246604	Solyc10g011770	Threonine endopeptidase (B6TCN7_MAIZE)	0.171843
mRNA:Solyc11g071720.2.1	201.909	0.527472	0.210846	2.50169	0.0123602	0.247829	Solyc11g071720	Acetyl esterase (AES_ECOSM)	0.527472
mRNA:Solyc12g055920.3.1	848.64	-0.663801	0.265376	-2.50136	0.0123719	0.247839	Solyc12g055920	Calcineurin B-like protein 04 (A5C1G1_VITVI)	0.663801
mRNA:Solyc05g009070.4.1	3488.86	0.215345	0.0861344	2.5001	0.0124158	0.248495	Solyc05g009070	Integrin-linked kinase-associated serine/threonine phosphatase 2C (ILKAP_BOVIN)	0.215345
mRNA:Solyc04g078520.3.1	1495.98	-0.498477	0.199501	-2.49862	0.0124677	0.249309	Solyc04g078520	Uncharacterized basic helix-loop-helix protein At1g06150 (Y1615_ARATH)	0.498477
mRNA:Solyc05g005620.4.1	45399.4	0.162052	0.0648673	2.4982	0.0124825	0.249381	Solyc05g005620	RNA-binding protein 25 (RBM25_HUMAN)	0.162052
mRNA:Solyc05g011960.4.1	439.595	0.515178	0.206266	2.49764	0.0125021	0.249549	Solyc05g011960	Heat shock protein binding protein (D7KWX9_ARALY)	0.515178
mRNA:Solyc03g111690.4.1	116.117	-1.34637	0.539528	-2.49547	0.0125792	0.250405	Solyc03g111690	Pectate lyase (Q2Z1Y4_PRUMU)	1.34637
mRNA:Solyc09g090385.1.1	183.317	0.8243	0.330257	2.49593	0.0125626	0.250405	Solyc09g090385		0.8243
mRNA:Solyc01g009080.4.1	248.097	-0.595121	0.238587	-2.49436	0.0126184	0.250405	Solyc01g009080	FHA domain containing protein (B6TP39_MAIZE)	0.595121
mRNA:Solyc12g088890.3.1	422.471	-0.463027	0.185732	-2.49299	0.0126673	0.250405	Solyc12g088890	DnaJ chaperone (C1EBL7_9CHLO)	0.463027
mRNA:Solyc04g005640.3.1	515.827	-0.441903	0.177262	-2.49294	0.0126689	0.250405	Solyc04g005640	S-like ribonuclease (Q9FQL6_PRUDU)	0.441903
mRNA:Solyc04g080750.4.1	558.257	-0.381113	0.152818	-2.4939	0.0126349	0.250405	Solyc04g080750	Transmembrane protein 136 (B9EI42_MOUSE)	0.381113
mRNA:Solyc09g010940.4.1	3791.65	-0.301237	0.120792	-2.49385	0.0126367	0.250405	Solyc09g010940	Pyrimidine 5&apos-nucleotidase (D5QKK7_METTR)	0.301237
mRNA:Solyc03g046450.3.1	12003.3	0.222021	0.0890381	2.49356	0.0126471	0.250405	Solyc03g046450	Cell morphogenesis protein (C0NPN9_AJECG)	0.222021
mRNA:Solyc11g013020.2.1	3992.36	0.220379	0.0883677	2.49389	0.0126352	0.250405	Solyc11g013020	Unknown Protein	0.220379
mRNA:Solyc09g010630.3.1	730132	0.161267	0.0646479	2.49454	0.0126121	0.250405	Solyc09g010630	HSC2-like (manually curated)	0.161267
mRNA:Solyc12g044230.2.1	13968.1	-0.137963	0.0553227	-2.49379	0.0126388	0.250405	Solyc12g044230	Os01g0786800 protein (Fragment) (Q0JIP0_ORYSJ)	0.137963
mRNA:Solyc01g111160.3.1	364.9	-1.49827	0.601625	-2.49037	0.0127612	0.250448	Solyc01g111160	Unknown Protein	1.49827
mRNA:Solyc03g019740.1.1	34.8752	1.31115	0.52641	2.49074	0.0127478	0.250448	Solyc03g019740	Unknown Protein	1.31115
mRNA:Solyc01g110240.1.1	71.2257	1.05751	0.424386	2.49187	0.0127073	0.250448	Solyc01g110240	MEI2-like RNA binding protein (Q75M35_ORYSJ)	1.05751
mRNA:Solyc08g067530.1.1	385.325	-0.664118	0.266669	-2.49042	0.0127592	0.250448	Solyc08g067530	Non-specific lipid-transfer protein (Q850K5_VITVI)	0.664118
mRNA:Solyc02g092040.1.1	803.369	-0.415089	0.166664	-2.49057	0.012754	0.250448	Solyc02g092040	LRR receptor-like serine/threonine-protein kinase, RLP	0.415089
mRNA:Solyc02g077210.1.1	490.565	0.365788	0.146791	2.4919	0.0127061	0.250448	Solyc02g077210	Unknown Protein	0.365788
mRNA:Solyc04g064760.3.1	5093.49	-0.285971	0.11481	-2.49083	0.0127447	0.250448	Solyc04g064760	Serine carboxypeptidase F13S12.6 (B6U5K7_MAIZE)	0.285971
mRNA:Solyc10g081620.2.1	4919.09	0.248015	0.099586	2.49046	0.0127576	0.250448	Solyc10g081620	IFA binding protein (A6MGY3_LILLO)	0.248015
mRNA:Solyc12g011200.3.1	61.226	2.76754	1.11213	2.4885	0.0128283	0.251542	Solyc12g011200	WRKY transcription factor 28 (manually curated)	2.76754
mRNA:Solyc09g007060.2.1	162.823	-0.864063	0.347572	-2.48599	0.012919	0.253098	Solyc09g007060	RING finger protein 44 (RNF44_RAT)	0.864063
mRNA:Solyc07g017240.1.1	499.688	0.335627	0.135091	2.48445	0.0129751	0.253528	Solyc07g017240	Unknown Protein	0.335627
mRNA:Solyc03g006960.4.1	721.846	0.305834	0.123095	2.48455	0.0129717	0.253528	Solyc03g006960	Protein phosphatase 2C (Q8RVG0_TOBAC)	0.305834
mRNA:Solyc07g039340.4.1	3551.41	-0.196158	0.0789497	-2.4846	0.0129698	0.253528	Solyc07g039340	Receptor-like kinase (A7VM33_MARPO)	0.196158
mRNA:Solyc02g091330.4.1	7575.39	0.151334	0.0609316	2.48368	0.0130033	0.253856	Solyc02g091330	C20orf4 homolog (C0H960_SALSA)	0.151334
mRNA:Solyc11g042820.2.1	65.2937	1.08859	0.438412	2.48302	0.0130272	0.253876	Solyc11g042820	Nitrate transporter (Q7XAK5_PRUPE)	1.08859
mRNA:Solyc02g079080.2.1	70.3579	1.07271	0.431979	2.48324	0.0130194	0.253876	Solyc02g079080	F-box family protein (B9GFH4_POPTR)	1.07271
mRNA:Solyc12g044890.2.1	903.56	0.34862	0.140448	2.4822	0.0130573	0.25424	Solyc12g044890	Transmembrane 9 superfamily protein member 4 (B6SXZ2_MAIZE)	0.34862
mRNA:Solyc09g007940.3.1	9618.77	-0.293399	0.118241	-2.48137	0.0130878	0.254388	Solyc09g007940	Adenosine kinase (D2D2Z6_GOSHI)	0.293399
mRNA:Solyc08g007910.4.1	3424.18	0.290286	0.116978	2.48155	0.0130812	0.254388	Solyc08g007910	Serine/threonine protein kinase (C4PKQ3_PRUPE)	0.290286
mRNA:Solyc01g057770.3.1	10738.5	-0.178074	0.0717938	-2.48036	0.013125	0.254888	Solyc01g057770	AE family transporter anion exchange (A4RY02_OSTLU)	0.178074
mRNA:Solyc03g094000.3.1	111.475	-0.91503	0.369098	-2.4791	0.0131715	0.255269	Solyc03g094000	Light harvesting-like protein 3 (A9P991_POPTR)	0.91503
mRNA:Solyc01g010750.4.1	20826.6	0.176591	0.071238	2.47889	0.013179	0.255269	Solyc01g010750	Stress responsive protein (B6STP1_MAIZE)	0.176591
mRNA:Solyc10g084310.2.1	41866.3	-0.128225	0.0517191	-2.47925	0.0131658	0.255269	Solyc10g084310	30S ribosomal protein S12 (RS12_MYCPU)	0.128225
mRNA:Solyc06g083860.2.1	935.786	-0.580851	0.234465	-2.47734	0.0132364	0.255935	Solyc06g083860	Light-dependent short hypocotyls 1 (D7M6V0_ARALY)	0.580851
mRNA:Solyc12g088420.2.1	1012.77	-0.313572	0.12657	-2.47747	0.0132319	0.255935	Solyc12g088420	Mpv17 protein (B6U5S2_MAIZE)	0.313572
mRNA:Solyc01g099260.3.1	117.514	1.00577	0.406142	2.4764	0.0132716	0.256392	Solyc01g099260	Chaperone protein dnaJ (A7J483_9EURY)	1.00577
mRNA:Solyc12g096770.1.1	180.982	-1.34109	0.541836	-2.47508	0.0133206	0.257115	Solyc12g096770	Hydroxycinnamoyl CoA quinate transferase (D6BK25_CYNSC)	1.34109
mRNA:Solyc03g150136.1.1	139.145	1.75074	0.707436	2.47477	0.0133322	0.257116	Solyc03g150136		1.75074
mRNA:Solyc02g069840.3.1	6940.27	-0.205137	0.0829108	-2.47419	0.0133537	0.257307	Solyc02g069840	50S ribosomal protein L20 (B9GNB5_POPTR)	0.205137
mRNA:Solyc11g064750.3.1	61.3158	-1.08356	0.43828	-2.4723	0.0134247	0.258404	Solyc11g064750	Pentatricopeptide repeat-containing protein (D7LJE4_ARALY)	1.08356
mRNA:Solyc01g081210.4.1	167.68	0.808857	0.327221	2.4719	0.0134397	0.258404	Solyc01g081210	F-box/kelch-repeat protein At1g22040 (FBK8_ARATH)	0.808857
mRNA:Solyc06g060250.3.1	8292.9	0.156357	0.0632576	2.47175	0.0134455	0.258404	Solyc06g060250	Aldehyde dehydrogenase family protein expressed (Q53NG8_ORYSJ)	0.156357
mRNA:Solyc08g008550.4.1	1329.68	-0.474203	0.191875	-2.47141	0.013458	0.258421	Solyc08g008550	Serine/threonine protein kinase (Q16PN5_AEDAE)	0.474203
mRNA:Solyc02g084031.1.1	5.83103	-4.26244	1.72542	-2.47038	0.0134968	0.258943	Solyc02g084031		4.26244
mRNA:Solyc02g092800.3.1	5541.37	-0.23209	0.0939707	-2.46982	0.0135182	0.259131	Solyc02g092800	metal transporter AY196092 (manually curated)	0.23209
mRNA:Solyc03g025220.3.1	1423.22	0.234579	0.0950043	2.46914	0.0135437	0.259395	Solyc03g025220	Multidrug resistance protein mdtK (MDTK_PHOLL)	0.234579
mRNA:Solyc04g076870.4.1	5740.67	-0.223209	0.0904785	-2.46698	0.0136256	0.260694	Solyc04g076870	Glutamyl-tRNA reductase (A5BZY3_VITVI)	0.223209
mRNA:Solyc08g059660.3.1	12092.7	0.181061	0.0734008	2.46674	0.013635	0.260694	Solyc08g059660	Phosphatidylinositol binding clathrin assembly protein like (Q6AXI5_DANRE)	0.181061
mRNA:Solyc12g005230.3.1	736.885	0.498974	0.202329	2.46615	0.0136575	0.260846	Solyc12g005230	Breast carcinoma amplified sequence 3 (Fragment) (B1AR77_MOUSE)	0.498974
mRNA:Solyc07g005760.3.1	2849.16	-0.397021	0.161004	-2.46591	0.0136664	0.260846	Solyc07g005760	hydroxycinnamoyl CoA quinate transferase (manually curated)	0.397021
mRNA:Solyc10g049640.2.1	2261.43	0.550779	0.223492	2.46442	0.0137236	0.261321	Solyc10g049640	Amino acid permease (Fragment) (B8C3S3_THAPS)	0.550779
mRNA:Solyc08g008590.4.1	13111.5	-0.3091	0.125411	-2.4647	0.0137127	0.261321	Solyc08g008590	Ubiquitin (C0SFI2_PARBP)	0.3091
mRNA:Solyc09g014490.4.1	8834.31	0.171409	0.0695559	2.46434	0.0137265	0.261321	Solyc09g014490	En/Spm-like transposon protein (O04210_ARATH)	0.171409
mRNA:Solyc08g067510.1.1	21.8328	-1.64756	0.668697	-2.46384	0.0137459	0.261466	Solyc08g067510	Non-specific lipid-transfer protein (Q93YX9_DAVIN)	1.64756
mRNA:Solyc12g007310.3.1	6731.79	-0.178807	0.0725863	-2.46338	0.0137635	0.261578	Solyc12g007310	Lactoylglutathione lyase (B6SSK1_MAIZE)	0.178807
mRNA:Solyc11g006020.2.1	210.626	-0.882841	0.358501	-2.46259	0.0137937	0.261928	Solyc11g006020	NAD(P)H-quinone oxidoreductase subunit O (NDHO_GLOVI)	0.882841
mRNA:Solyc03g078810.4.1	7.10279	-6.37518	2.58993	-2.46153	0.0138346	0.262031	Solyc03g078810	UDP-glucosyltransferase (C0LNQ9_MAIZE)	6.37518
mRNA:Solyc09g018890.3.1	59.6289	-1.20021	0.487617	-2.46137	0.0138406	0.262031	Solyc09g018890	Genome sequencing data contig C320 (A8YJ83_MICAE)	1.20021
mRNA:Solyc05g005810.4.1	284.24	-0.831732	0.338174	-2.45948	0.0139138	0.262031	Solyc05g005810	Uncharacterized basic helix-loop-helix protein At1g06150 (Y1615_ARATH)	0.831732
mRNA:Solyc02g062550.3.1	162.793	0.576358	0.234309	2.45983	0.0139004	0.262031	Solyc02g062550	Cell division protease ftsH homolog (FTSH_HELPY)	0.576358
mRNA:Solyc04g083160.2.1	798.068	0.507043	0.206114	2.46002	0.0138931	0.262031	Solyc04g083160	cytochrome P450	0.507043
mRNA:Solyc05g005180.3.1	1075.61	-0.397465	0.161587	-2.45975	0.0139034	0.262031	Solyc05g005180	Naphthoate synthase (A8I2W2_CHLRE)	0.397465
mRNA:Solyc05g052240.3.1	617.3	-0.374784	0.152313	-2.46062	0.0138697	0.262031	Solyc05g052240	Chalcone--flavonone isomerase (B4G1R6_MAIZE)	0.374784
mRNA:Solyc11g069810.3.1	2668.87	0.30515	0.124059	2.45972	0.0139046	0.262031	Solyc11g069810	OTU domain containing protein (D3B1E5_POLPA)	0.30515
mRNA:Solyc08g076820.3.1	2979.43	-0.201451	0.0819108	-2.4594	0.013917	0.262031	Solyc08g076820	BHLH transcription factor (Q401N4_9LILI)	0.201451
mRNA:Solyc09g009900.4.1	9453.93	-0.192653	0.0783108	-2.46011	0.0138896	0.262031	Solyc09g009900	Pollen-specific protein - like (O49527_ARATH)	0.192653
mRNA:Solyc01g066520.3.1	3638.78	-0.202234	0.0822613	-2.45843	0.0139544	0.262291	Solyc01g066520	Dihydrolipoyllysine-residue acetyltransferase component of pyruvate dehydrogenase complex (C3BP76_9BACI)	0.202234
mRNA:Solyc10g079500.2.1	20179.1	-0.134815	0.0548363	-2.45851	0.0139516	0.262291	Solyc10g079500	Inosine-5&apos-monophosphate dehydrogenase (A7XZM6_CAMSI)	0.134815
mRNA:Solyc01g104650.3.1	3352.89	0.305484	0.124286	2.4579	0.0139752	0.26237	Solyc01g104650	BZIP transcription factor (Q53UC6_WHEAT)	0.305484
mRNA:Solyc08g077880.3.1	10015.2	-0.200799	0.0817013	-2.45772	0.0139822	0.26237	Solyc08g077880	Light harvesting-like protein 3 (B9N2V9_POPTR)	0.200799
mRNA:Solyc02g062140.2.1	709.386	0.596238	0.242643	2.45726	0.0140001	0.262485	Solyc02g062140	Armadillo/beta-catenin repeat family protein (D7MDH4_ARALY)	0.596238
mRNA:Solyc12g005220.2.1	669.505	0.412337	0.167828	2.4569	0.0140143	0.262529	Solyc12g005220	TBC1 domain family member 17 (Q0V9K4_XENTR)	0.412337
mRNA:Solyc08g081170.4.1	6682.9	-0.19803	0.0806195	-2.45636	0.0140354	0.262703	Solyc08g081170	UDP-N-acetylmuramoyl-L-alanyl-D-glutamate--2 6-diaminopimelate ligase (D7UXP7_LISGR)	0.19803
mRNA:Solyc03g121510.4.1	30.0052	1.4965	0.609451	2.45549	0.0140694	0.263119	Solyc03g121510	Cytochrome P450	1.4965
mRNA:Solyc06g065500.4.1	4489.32	0.152888	0.062281	2.45481	0.0140958	0.263389	Solyc06g065500	Pentatricopeptide repeat-containing protein (D7LEW3_ARALY)	0.152888
mRNA:Solyc03g044350.3.1	6.4638	-6.25167	2.55011	-2.45153	0.0142251	0.263515	Solyc03g044350	Chaperone dnaJ 3 (A8NGQ1_COPC7)	6.25167
mRNA:Solyc00g500128.1.1	7.53074	6.24978	2.54845	2.45239	0.0141911	0.263515	Solyc00g500128		6.24978
mRNA:Solyc01g097200.1.1	7.18879	6.1869	2.52285	2.45235	0.0141927	0.263515	Solyc01g097200	Ankyrin repeat protein-like (Q6K268_ORYSJ)	6.1869
mRNA:Solyc09g089570.4.1	147.423	1.36329	0.556373	2.45032	0.0142728	0.263515	Solyc09g089570	Genomic DNA chromosome 5 P1 clone MJB21 (Q9FMZ7_ARATH)	1.36329
mRNA:Solyc06g009190.4.1	392.527	-0.75191	0.306836	-2.45053	0.0142648	0.263515	Solyc06g009190	Pectinesterase (B9SAU4_RICCO)	0.75191
mRNA:Solyc06g084070.3.1	169.618	-0.681888	0.278374	-2.44954	0.0143039	0.263515	Solyc06g084070	ob28115-Solyc06g084070 (manually curated)	0.681888
mRNA:Solyc12g009070.1.1	773.763	-0.485292	0.198086	-2.44991	0.0142893	0.263515	Solyc12g009070	Unknown Protein	0.485292
mRNA:Solyc08g076400.3.1	1145.16	-0.455229	0.185773	-2.45046	0.0142675	0.263515	Solyc08g076400	Myb family transcription factor-like protein (Q84UP8_ORYSJ)	0.455229
mRNA:Solyc07g064260.2.1	1107.17	0.401741	0.163692	2.45425	0.014118	0.263515	Solyc07g064260	F-box family protein (D7LTH7_ARALY)	0.401741
mRNA:Solyc06g054420.3.1	9416.3	0.384122	0.156705	2.45123	0.0142368	0.263515	Solyc06g054420	Serine incorporator 1 (B5DGK4_SALSA)	0.384122
mRNA:Solyc11g012440.1.1	5828.41	0.373906	0.152643	2.44954	0.0143038	0.263515	Solyc11g012440	U-box domain-containing protein 4 (PUB4_ARATH)	0.373906
mRNA:Solyc03g006240.3.1	2253.39	-0.370086	0.150874	-2.45295	0.0141691	0.263515	Solyc03g006240	GDSL esterase/lipase At5g45910 (GDL83_ARATH)	0.370086
mRNA:Solyc10g005520.3.1	4654.49	-0.254673	0.103961	-2.4497	0.0142977	0.263515	Solyc10g005520	RNA helicase DEAD30 (manually curated)	0.254673
mRNA:Solyc06g007540.3.1	6401.38	-0.234351	0.0956029	-2.45129	0.0142345	0.263515	Solyc06g007540	Cytochrome b-c1 complex subunit 8 (D6BQP2_9ROSI)	0.234351
mRNA:Solyc03g119440.3.1	3434.94	0.198199	0.0808813	2.45049	0.0142661	0.263515	Solyc03g119440	Plant synaptotagmin (B9IE39_POPTR)	0.198199
mRNA:Solyc01g087910.4.1	4553.37	0.18683	0.0761368	2.45387	0.0141327	0.263515	Solyc01g087910	F-box/WD-40 repeat-containing protein At3g52030 (FBW4_ARATH)	0.18683
mRNA:Solyc03g111370.3.1	6923.56	0.164942	0.0673319	2.44968	0.0142982	0.263515	Solyc03g111370	Zinc finger protein (B6STE4_MAIZE)	0.164942
mRNA:Solyc01g096460.2.1	1567.41	0.397358	0.162338	2.44772	0.0143765	0.264502	Solyc01g096460	U-box domain-containing protein 4 (PUB4_ARATH)	0.397358
mRNA:Solyc09g084470.3.1	3100.17	-0.396147	0.161871	-2.4473	0.0143932	0.264502	Solyc09g084470	Proteinase inhibitor I (Q43648_SOLTU)	0.396147
mRNA:Solyc03g120950.3.1	1761.34	-0.292457	0.119492	-2.4475	0.0143851	0.264502	Solyc03g120950	Unknown Protein	0.292457
mRNA:Solyc02g037530.3.1	17509.1	0.156846	0.0641263	2.44589	0.0144494	0.265315	Solyc02g037530	auxin response factor 8B (manually curated)	0.156846
mRNA:Solyc03g005860.4.1	3.63792	-5.41972	2.21732	-2.44426	0.0145149	0.266078	Solyc03g005860	Lipid A export ATP-binding/permease protein msbA (MSBA_DESPS)	5.41972
mRNA:Solyc11g011990.2.1	1556.05	0.31872	0.130385	2.44445	0.0145073	0.266078	Solyc11g011990	plastid terminal oxidase (manually curated)	0.31872
mRNA:Solyc01g100620.3.1	508.27	0.332414	0.136089	2.44263	0.0145808	0.267067	Solyc01g100620	Non-histone chromosomal protein 6 (NHP6_CRYNE)	0.332414
mRNA:Solyc02g081990.3.1	38.8814	-1.60065	0.655382	-2.44232	0.0145931	0.267072	Solyc02g081990	Pectinesterase (B9RPW2_RICCO)	1.60065
mRNA:Solyc08g067440.2.1	145.448	-0.764666	0.313271	-2.44091	0.0146504	0.267886	Solyc08g067440	N-acetyltransferase (Q1HQ22_BOMMO)	0.764666
mRNA:Solyc05g025590.4.1	9719.62	-0.128511	0.0526547	-2.44063	0.0146617	0.267886	Solyc05g025590	Single-stranded DNA-binding replication protein A large subunit (D2V0Z2_NAEGR)	0.128511
mRNA:Solyc04g056570.3.1	7.93363	-4.07835	1.67148	-2.43996	0.0146888	0.26816	Solyc04g056570	Tir-nbs-lrr, resistance protein	4.07835
mRNA:Solyc02g093190.3.1	6262.29	0.172697	0.070789	2.4396	0.0147037	0.268213	Solyc02g093190	MEDEA (Fragment) (B4X8T9_ARALY)	0.172697
mRNA:Solyc02g082170.3.1	169.766	1.07821	0.442131	2.43866	0.014742	0.268691	Solyc02g082170	Purine permease (B6TET5_MAIZE)	1.07821
mRNA:Solyc09g059040.3.1	4228.15	0.304241	0.1248	2.43783	0.0147758	0.269086	Solyc09g059040	Alcohol dehydrogenase zinc-containing (D3UKE0_LISSS)	0.304241
mRNA:Solyc03g114970.3.1	8258.79	0.290335	0.119167	2.43638	0.0148351	0.269383	Solyc03g114970	Nitrilase associated protein-like (Fragment) (Q1HEA6_MUSAC)	0.290335
mRNA:Solyc02g024070.3.1	82281.2	0.261373	0.107296	2.436	0.0148507	0.269383	Solyc02g024070	Class III homeodomain-leucine zipper (Q1WD30_GINBI)	0.261373
mRNA:Solyc05g050390.4.1	5734.48	0.213745	0.0877462	2.43595	0.0148526	0.269383	Solyc05g050390	beclin 1 (manually curated)	0.213745
mRNA:Solyc04g080240.4.1	55288.2	0.202178	0.0829708	2.43673	0.0148206	0.269383	Solyc04g080240	PERQ amino acid-rich with GYF domain-containing protein 2 (PERQ2_MOUSE)	0.202178
mRNA:Solyc03g083290.4.1	7381.55	-0.194467	0.0798273	-2.43609	0.0148469	0.269383	Solyc03g083290	40S ribosomal protein S12 (A9P9K3_POPTR)	0.194467
mRNA:Solyc12g088190.2.1	45.4833	1.43773	0.590309	2.43555	0.0148692	0.269463	Solyc12g088190	Amino acid permease 6 (Q7Y076_BRANA)	1.43773
mRNA:Solyc09g031930.3.1	2602.65	0.164995	0.0677616	2.43493	0.0148947	0.269705	Solyc09g031930	KH domain containing RNA binding signal transduction associated 1 (Q29RQ2_BOVIN)	0.164995
mRNA:Solyc05g052140.3.1	4797.76	-0.216439	0.088917	-2.43417	0.0149261	0.270054	Solyc05g052140	ATP synthase subunit delta&apos;, mitochondrial (ATP4_IPOBA)	0.216439
mRNA:Solyc11g006360.1.1	272.124	-0.645047	0.265063	-2.43356	0.0149511	0.270288	Solyc11g006360	Genomic DNA chromosome 3 P1 clone MZE19 (Q9LHE6_ARATH)	0.645047
mRNA:Solyc09g011600.3.1	1393.29	-0.379307	0.155893	-2.43312	0.0149695	0.2704	Solyc09g011600	glutathione S-transferase (manually curated)	0.379307
mRNA:Solyc03g116320.3.1	229.351	-0.671942	0.276438	-2.43071	0.0150692	0.271758	Solyc03g116320	TCP transcription factor 16 (manually curated)	0.671942
mRNA:Solyc09g010280.3.1	11342.9	-0.124602	0.0512604	-2.43077	0.0150668	0.271758	Solyc09g010280	Os08g0482100 protein (Fragment) (Q0J4Y4_ORYSJ)	0.124602
mRNA:Solyc07g006600.1.1	109.691	-1.41196	0.581534	-2.42799	0.0151826	0.271939	Solyc07g006600	GDU1 (B6TNE4_MAIZE)	1.41196
mRNA:Solyc12g096850.3.1	80.6339	-1.09642	0.451707	-2.42727	0.0152129	0.271939	Solyc12g096850	MtN21 nodulin protein-like (B6TBZ6_MAIZE)	1.09642
mRNA:Solyc08g006500.4.1	135.133	-0.896588	0.369089	-2.42919	0.0151326	0.271939	Solyc08g006500	glutamate receptor-like 2.6 (manually curated)	0.896588
mRNA:Solyc01g110580.2.1	1799.01	-0.581425	0.239303	-2.42966	0.0151129	0.271939	Solyc01g110580	Small auxin up-regulated RNA5 (manually curated)	0.581425
mRNA:Solyc12g055780.3.1	16101.1	0.223373	0.0919442	2.42944	0.0151221	0.271939	Solyc12g055780	Poly(RC) binding protein 1 (Q53SS8_HUMAN)	0.223373
mRNA:Solyc06g083190.4.1	45318.5	-0.213789	0.0880417	-2.42827	0.0151712	0.271939	Solyc06g083190	Peptidyl-prolyl cis-trans isomerase (Q86M29_BRUMA)	0.213789
mRNA:Solyc01g081050.4.1	6605.91	0.191508	0.0788631	2.42836	0.0151674	0.271939	Solyc01g081050	D-alanine--poly(phosphoribitol) ligase subunit 1 (DLTA_BACSU)	0.191508
mRNA:Solyc09g066460.4.1	4846.69	0.189851	0.0782163	2.42725	0.0152137	0.271939	Solyc09g066460	Serine/threonine-protein kinase 38 (B6U4A0_MAIZE)	0.189851
mRNA:Solyc06g074980.3.1	59336.2	0.176819	0.0727631	2.43007	0.0150958	0.271939	Solyc06g074980	26S protease regulatory subunit 6B homolog (PRS6B_ARATH)	0.176819
mRNA:Solyc11g069090.2.1	189471	0.167006	0.06877	2.42847	0.0151626	0.271939	Solyc11g069090	ATP-binding cassette protein (C0NDN3_AJECG)	0.167006
mRNA:Solyc06g051570.4.1	5730.43	0.154191	0.0635203	2.42742	0.0152065	0.271939	Solyc06g051570	NF-X1 type zinc finger family protein (D7KKM7_ARALY)	0.154191
mRNA:Solyc07g063070.1.1	1069.35	0.490017	0.201965	2.42624	0.015256	0.272475	Solyc07g063070	DNA-binding WRKY VQ (Q2HTS9_MEDTR)	0.490017
mRNA:Solyc10g008400.1.1	1063.5	-0.435508	0.1796	-2.42487	0.0153138	0.273288	Solyc10g008400	RING finger protein 5 (B6TI40_MAIZE)	0.435508
mRNA:Solyc11g066050.1.1	26.012	-2.15744	0.889846	-2.42451	0.0153292	0.273345	Solyc11g066050	Dof zinc finger protein (Q9M4G1_SOLTU)	2.15744
mRNA:Solyc10g081450.2.1	360.413	-0.577089	0.238214	-2.42257	0.0154114	0.274589	Solyc10g081450	Hydrolase alpha/beta fold family protein (D7LX46_ARALY)	0.577089
mRNA:Solyc01g008480.4.1	3177.47	0.318545	0.131534	2.42177	0.015445	0.274748	Solyc01g008480	Pentatricopeptide repeat-containing protein (D7MTZ6_ARALY)	0.318545
mRNA:Solyc07g039330.4.1	22449.6	0.132204	0.0545895	2.42178	0.0154448	0.274748	Solyc07g039330	Histone-binding protein RBBP7 (B5X3G4_SALSA)	0.132204
mRNA:Solyc01g065980.4.1	10259.4	0.368567	0.152252	2.42077	0.0154878	0.275069	Solyc01g065980	Ethylene responsive transcription factor 2b (C0J9I6_9ROSA)	0.368567
mRNA:Solyc04g082720.3.1	6035	-0.149329	0.0616826	-2.42093	0.015481	0.275069	Solyc04g082720	Small heat shock protein (A2A1W7_TOBAC)	0.149329
mRNA:Solyc12g016220.3.1	1814	0.357471	0.147695	2.42033	0.0155063	0.275179	Solyc12g016220	Cc-nbs-lrr, resistance protein	0.357471
mRNA:Solyc07g054220.1.1	49.0633	2.13789	0.884058	2.41827	0.0155945	0.275425	Solyc07g054220	Ethylene responsive transcription factor 2a (C0J9I7_9ROSA)	2.13789
mRNA:Solyc07g053730.4.1	670.609	-0.62451	0.258181	-2.41888	0.0155682	0.275425	Solyc07g053730	Nucleolar GTP-binding protein (A8I0Z4_CHLRE)	0.62451
mRNA:Solyc09g090570.2.1	896.425	-0.378723	0.156537	-2.41938	0.0155468	0.275425	Solyc09g090570	Proton gradient regulation 5 (B0F831_CUCSA)	0.378723
mRNA:Solyc06g071560.3.1	2539.23	-0.206993	0.0855514	-2.41952	0.015541	0.275425	Solyc06g071560	Serine/threonine protein phosphatase 2A 55 kDa regulatory subunit B beta isoform (2ABB_ARATH)	0.206993
mRNA:Solyc08g005450.3.1	17739.4	0.178929	0.0739797	2.41862	0.0155794	0.275425	Solyc08g005450	CAX-interacting protein 4 (CXIP4_ARATH)	0.178929
mRNA:Solyc01g104560.3.1	34610.6	0.129267	0.0534522	2.41836	0.0155908	0.275425	Solyc01g104560	Pinin/SDK/memA protein (A2Q483_MEDTR)	0.129267
mRNA:Solyc12g009180.2.1	3833.26	-0.219278	0.0906951	-2.41775	0.0156167	0.275597	Solyc12g009180	Cupin superfamily (DUF985) (D9YHB2_9DELT)	0.219278
mRNA:Solyc03g121600.4.1	58323.2	-0.397776	0.164603	-2.41658	0.0156669	0.275896	Solyc03g121600	Choline dehydrogenase (B0WJG6_CULQU)	0.397776
mRNA:Solyc01g103310.4.1	2789.2	0.193496	0.0800598	2.41689	0.0156536	0.275896	Solyc01g103310	Unknown Protein	0.193496
mRNA:Solyc11g065370.3.1	10657.3	0.142914	0.0591412	2.41649	0.0156708	0.275896	Solyc11g065370	Set1/Ash2 histone methyltransferase complex subunit ASH2 (ASH2L_MOUSE)	0.142914
mRNA:Solyc02g037590.3.1	555.569	0.43309	0.179367	2.41454	0.015755	0.27703	Solyc02g037590	Unknown Protein	0.43309
mRNA:Solyc02g093850.3.1	7073.59	0.346986	0.143714	2.41442	0.0157602	0.27703	Solyc02g093850	Ankyrin repeat domain-containing protein 50 (B0W609_CULQU)	0.346986
mRNA:Solyc12g098100.3.1	1000.06	0.617747	0.255902	2.414	0.0157784	0.277132	Solyc12g098100	Receptor like kinase, RLK	0.617747
mRNA:Solyc07g005440.1.1	1000.03	-0.630566	0.261301	-2.41317	0.0158142	0.277284	Solyc07g005440	CBL-interacting protein kinase 9 (A0MNJ6_POPTR)	0.630566
mRNA:Solyc02g086450.1.1	2262.94	-0.411772	0.17072	-2.41197	0.0158667	0.277284	Solyc02g086450	Genomic DNA chromosome 5 TAC clone K21I16 (Q9FI64_ARATH)	0.411772
mRNA:Solyc01g066740.3.1	7591.86	-0.325576	0.134987	-2.41191	0.0158692	0.277284	Solyc01g066740	Transducin family protein (Fragment) (D7L607_ARALY)	0.325576
mRNA:Solyc01g097290.4.1	1215.88	-0.322781	0.133839	-2.41172	0.0158776	0.277284	Solyc01g097290	Auxin responsive protein (D9IQE6_CATRO)	0.322781
mRNA:Solyc04g079700.3.1	1894.69	-0.266539	0.11047	-2.41277	0.0158316	0.277284	Solyc04g079700	WD-40 repeat family protein (Q1EPE0_MUSAC)	0.266539
mRNA:Solyc09g072580.3.1	1756.48	0.193721	0.0802818	2.41301	0.0158215	0.277284	Solyc09g072580	Chromatin modification-related protein MEAF6 (EAF6_XENLA)	0.193721
mRNA:Solyc10g006290.3.1	8740.06	-0.163152	0.0676372	-2.41216	0.0158583	0.277284	Solyc10g006290	constitutive plastid-lipid associated protein (manually curated)	0.163152
mRNA:Solyc03g115630.3.1	22227.9	-0.162441	0.0673608	-2.4115	0.0158869	0.277284	Solyc03g115630	Carbamoyl-phosphate synthase small chain (B6TJA4_MAIZE)	0.162441
mRNA:Solyc08g006860.3.1	282.889	-3.1637	1.31213	-2.41112	0.0159038	0.277362	Solyc08g006860	Patatin (Q7DMP8_SOLBR)	3.1637
mRNA:Solyc04g077340.3.1	980.332	0.277078	0.11517	2.40581	0.0161364	0.281199	Solyc04g077340	Serine/threonine-protein kinase receptor (B6U2B7_MAIZE)	0.277078
mRNA:Solyc04g074000.3.1	68.4656	1.07414	0.446688	2.40467	0.0161873	0.281435	Solyc04g074000	Receptor like kinase, RLK	1.07414
mRNA:Solyc04g079940.3.1	1172.47	0.436722	0.181616	2.40465	0.0161879	0.281435	Solyc04g079940	NAC domain protein IPR003441 (B9MVE5_POPTR)	0.436722
mRNA:Solyc01g095730.4.1	11836.2	0.159119	0.0661648	2.40489	0.0161773	0.281435	Solyc01g095730	Os12g0114200 protein (Fragment) (Q0IQL4_ORYSJ)	0.159119
mRNA:Solyc08g061630.3.1	1416.67	-0.294531	0.122612	-2.40215	0.0162992	0.282927	Solyc08g061630	Conserved hypothetical membrane protein (Q7V1G3_PROMP)	0.294531
mRNA:Solyc02g067120.4.1	4095.77	-0.169726	0.0706527	-2.40226	0.0162942	0.282927	Solyc02g067120	Genomic DNA chromosome 5 P1 clone MUL8 (Q9FLY2_ARATH)	0.169726
mRNA:Solyc07g066150.1.1	5774.27	-0.221312	0.0921815	-2.40083	0.016358	0.283725	Solyc07g066150	Photosystem I reaction center subunit V (B6U534_MAIZE)	0.221312
mRNA:Solyc02g086415.1.1	29.5148	1.35893	0.566459	2.399	0.0164399	0.284702	Solyc02g086415		1.35893
mRNA:Solyc02g030460.2.1	9103.47	-0.212266	0.0884714	-2.39926	0.0164284	0.284702	Solyc02g030460	Sh4 homologue protein (B6ZKI3_9POAL)	0.212266
mRNA:Solyc06g051860.3.1	79.24	1.54474	0.644325	2.39745	0.0165098	0.285531	Solyc06g051860	mycorrhiza-inducible inorganic phosphate transporter 4 (manually curated)	1.54474
mRNA:Solyc06g065290.4.1	2690.53	0.189487	0.0790489	2.39708	0.0165263	0.285531	Solyc06g065290	Unknown Protein	0.189487
mRNA:Solyc11g007960.2.1	15747.3	0.137967	0.0575504	2.39732	0.0165157	0.285531	Solyc11g007960	Kelch domain-containing protein 3 (D3PFJ0_9MAXI)	0.137967
mRNA:Solyc04g018110.1.1	6075.79	0.413966	0.172718	2.39678	0.0165399	0.285544	Solyc04g018110	Calmodulin-like protein 1 (B4FRR5_MAIZE)	0.413966
mRNA:Solyc03g082640.3.1	314.118	0.463952	0.193648	2.39585	0.0165818	0.286046	Solyc03g082640	26S protease regulatory subunit 6B homolog (PRS6B_ENCCU)	0.463952
mRNA:Solyc12g088220.2.1	1559.8	-0.234114	0.0977568	-2.39486	0.0166268	0.286599	Solyc12g088220	SlBCAT1 (manually curated)	0.234114
mRNA:Solyc08g082450.3.1	5276.76	0.207533	0.0866687	2.39456	0.0166405	0.286613	Solyc08g082450	Lipase class 3 family protein (D7LYU5_ARALY)	0.207533
mRNA:Solyc07g064420.3.1	898.291	-0.3661	0.152926	-2.39396	0.0166675	0.286735	Solyc07g064420	Genomic DNA chromosome 5 P1 clone MBG8 (Q9FFU3_ARATH)	0.3661
mRNA:Solyc12g014040.1.1	5259.59	0.221155	0.0923851	2.39383	0.0166733	0.286735	Solyc12g014040	Chloroplast protein HCF243 (Q9LIM5_ARATH)	0.221155
mRNA:Solyc07g053280.4.1	102955	0.299907	0.125351	2.39254	0.0167321	0.287388	Solyc07g053280	Ketol-acid reductoisomerase (D6QSY0_CATRO)	0.299907
mRNA:Solyc09g082370.4.1	9348.82	0.16849	0.0704261	2.39243	0.0167371	0.287388	Solyc09g082370	Inositol 1 4 5-trisphosphate 5-phosphatase (Q712G2_ARATH)	0.16849
mRNA:Solyc04g014670.3.1	4942.28	-0.198545	0.0830161	-2.39165	0.0167728	0.287778	Solyc04g014670	Short-chain dehydrogenase/reductase SDR (C0BIG4_9BACT)	0.198545
mRNA:Solyc02g071030.2.1	63.3388	-1.16921	0.489118	-2.39045	0.016828	0.288502	Solyc02g071030	Chlorophyll a/b binding protein (Q41422_SOLTU)	1.16921
mRNA:Solyc04g016070.2.1	3.95829	5.31757	2.22877	2.38587	0.0170386	0.291471	Solyc04g016070	MADS-box protein 9 (Q1ZZ80_PETHY)	5.31757
mRNA:Solyc01g073905.1.1	10.5101	2.96234	1.24178	2.38555	0.0170536	0.291471	Solyc01g073905		2.96234
mRNA:Solyc06g082750.3.1	4336.87	-0.305025	0.127851	-2.38578	0.017043	0.291471	Solyc06g082750	50S ribosomal protein L17 (B4FZB4_MAIZE)	0.305025
mRNA:Solyc07g056060.4.1	8355.76	-0.150933	0.0632502	-2.38629	0.0170195	0.291471	Solyc07g056060	Genomic DNA chromosome 5 TAC clone K23F3 (Q9LK83_ARATH)	0.150933
mRNA:Solyc03g118020.3.1	23427.8	-0.199371	0.083593	-2.38503	0.0170779	0.291662	Solyc03g118020	Tudor / nuclease domain-containing protein (B6KG97_TOXGO)	0.199371
mRNA:Solyc12g094420.2.1	3451.98	0.211185	0.0885573	2.38472	0.017092	0.291679	Solyc12g094420	Predicted mechanosensitive ion channel (Q2TZV3_ASPOR)	0.211185
mRNA:Solyc01g096390.4.1	38094.2	0.185223	0.0777093	2.38354	0.0171469	0.292392	Solyc01g096390	DNA-directed RNA polymerase (D7LEE8_ARALY)	0.185223
mRNA:Solyc08g082000.4.1	2663.27	0.257742	0.108176	2.38262	0.0171897	0.292672	Solyc08g082000	Genomic DNA chromosome 5 TAC clone K19E1 (Q9FK19_ARATH)	0.257742
mRNA:Solyc02g032970.4.1	5990.94	-0.183396	0.0769704	-2.38268	0.0171872	0.292672	Solyc02g032970	Cell division protease FtsH (D8HK14_AMYMU)	0.183396
mRNA:Solyc02g087800.3.1	233.227	0.645811	0.271127	2.38194	0.0172215	0.292766	Solyc02g087800	Aldose-1-epimerase-like protein (O48971_TOBAC)	0.645811
mRNA:Solyc07g040661.1.1	265.121	0.586708	0.246292	2.38216	0.0172113	0.292766	Solyc07g040661		0.586708
mRNA:Solyc02g067340.4.1	959.419	-0.620596	0.260616	-2.38126	0.0172533	0.292861	Solyc02g067340	R2R3MYB transcription factor 96 (manually curated)	0.620596
mRNA:Solyc06g050600.4.1	516.194	0.511843	0.214946	2.38126	0.0172535	0.292861	Solyc06g050600	Kelch-like protein (Q84S70_ORYSJ)	0.511843
mRNA:Solyc06g051820.4.1	1137.94	0.340696	0.143105	2.38075	0.0172773	0.292862	Solyc06g051820	Myosin (D2UY43_NAEGR)	0.340696
mRNA:Solyc06g076280.3.1	5132.73	0.324289	0.136216	2.3807	0.0172798	0.292862	Solyc06g076280	GRAS family transcription factor (B9HPF8_POPTR)	0.324289
mRNA:Solyc01g106350.4.1	785.776	0.298597	0.125567	2.37799	0.0174074	0.294799	Solyc01g106350	Glutamyl-tRNA(Gln) amidotransferase subunit A (C5FFK2_NANOT)	0.298597
mRNA:Solyc08g076080.3.1	3.56661	-5.39211	2.27048	-2.37487	0.017555	0.29563	Solyc08g076080	Xyloglucan endotransglucosylase/hydrolase 14 (C0IRH3_ACTDE)	5.39211
mRNA:Solyc03g093560.1.1	131.001	-1.71852	0.723815	-2.37425	0.0175846	0.29563	Solyc03g093560	ethylene response factor 5 (manually curated)	1.71852
mRNA:Solyc08g078870.3.1	229.957	-1.02402	0.431307	-2.37423	0.0175856	0.29563	Solyc08g078870	Proline-rich protein (Q41125_PHAVU)	1.02402
mRNA:Solyc04g079640.3.1	656.047	0.543925	0.229122	2.37395	0.0175987	0.29563	Solyc04g079640	Cytochrome P450	0.543925
mRNA:Solyc03g120440.3.1	1542.01	-0.403337	0.169859	-2.37454	0.017571	0.29563	Solyc03g120440	Cyclin-dependent protein kinase regulator-like protein (Q2V5Z8_BRACM)	0.403337
mRNA:Solyc03g083020.3.1	4386.07	-0.373948	0.157417	-2.37553	0.0175238	0.29563	Solyc03g083020	Os02g0306125 protein (Fragment) (C7IYK6_ORYSJ)	0.373948
mRNA:Solyc06g007850.3.1	1224.1	0.326053	0.137293	2.37487	0.017555	0.29563	Solyc06g007850	Pentatricopeptide repeat-containing protein (D7L1Q4_ARALY)	0.326053
mRNA:Solyc02g049070.4.1	6871.44	-0.275858	0.116102	-2.37599	0.0175019	0.29563	Solyc02g049070	Genomic DNA chromosome 5 P1 clone MAH20 (Q9FNN4_ARATH)	0.275858
mRNA:Solyc06g069170.4.1	3259.25	-0.261965	0.110233	-2.37648	0.0174788	0.29563	Solyc06g069170	Unknown Protein	0.261965
mRNA:Solyc06g006100.3.1	12112	-0.189672	0.0799	-2.37387	0.0176027	0.29563	Solyc06g006100	Anthranilate synthase component I family protein expressed (Q10B97_ORYSJ)	0.189672
mRNA:Solyc02g091350.4.1	6233.39	0.176578	0.0743549	2.3748	0.0175583	0.29563	Solyc02g091350	Glucosyltransferase-2 (Q8S9A7_PHAAN)	0.176578
mRNA:Solyc12g011400.3.1	1279.31	-0.272215	0.114696	-2.37337	0.0176266	0.295808	Solyc12g011400	Pentatricopeptide repeat-containing protein (D7M3D7_ARALY)	0.272215
mRNA:Solyc05g023900.1.1	951.102	-0.396699	0.167201	-2.37258	0.0176641	0.295991	Solyc05g023900	Pentatricopeptide repeat-containing protein (D7M582_ARALY)	0.396699
mRNA:Solyc03g121180.4.1	5341.62	-0.332222	0.140012	-2.37282	0.017653	0.295991	Solyc03g121180	GDSL esterase/lipase At5g22810 (GDL78_ARATH)	0.332222
mRNA:Solyc09g010470.3.1	4204.97	0.172428	0.0727165	2.37124	0.0177284	0.296843	Solyc09g010470	UNC93-like protein MFSD11 (MFS11_MOUSE)	0.172428
mRNA:Solyc11g044270.3.1	1314.49	0.226531	0.0955809	2.37005	0.0177857	0.296991	Solyc11g044270	Sugar transporter (D2V7E3_NAEGR)	0.226531
mRNA:Solyc07g063820.3.1	4320.44	0.225362	0.0950916	2.36995	0.0177906	0.296991	Solyc07g063820	Serine/threonine-protein kinase receptor (B6U2B7_MAIZE)	0.225362
mRNA:Solyc05g012360.3.1	2235.92	0.21431	0.0904126	2.37036	0.0177708	0.296991	Solyc05g012360	Hydrolase alpha/beta fold family protein (D7MJQ7_ARALY)	0.21431
mRNA:Solyc03g114120.3.1	20462.1	0.191991	0.0810047	2.37012	0.0177825	0.296991	Solyc03g114120	Ribonuclease III (D9Y3M1_9BURK)	0.191991
mRNA:Solyc03g093540.1.1	6.04369	-6.15338	2.59754	-2.36893	0.0178397	0.297336	Solyc03g093540	Ethylene responsive transcription factor 1a (C0J9I9_9ROSA)	6.15338
mRNA:Solyc09g059430.3.1	587.41	0.593304	0.250508	2.3684	0.0178652	0.297336	Solyc09g059430	RPM1 interacting protein 4 transcript 2 (D2J0X9_9ASTR)	0.593304
mRNA:Solyc05g052020.3.1	1193.46	0.303877	0.128319	2.36813	0.0178781	0.297336	Solyc05g052020	Serine esterase family protein (B6SYS8_MAIZE)	0.303877
mRNA:Solyc05g009470.4.1	28004.7	-0.293449	0.123888	-2.36867	0.0178521	0.297336	Solyc05g009470	Alpha-glucosidase (Q9LEC9_SOLTU)	0.293449
mRNA:Solyc05g053710.4.1	6214	0.184794	0.0780218	2.36849	0.017861	0.297336	Solyc05g053710	TBC1 domain family member 13 (D3BTH5_POLPA)	0.184794
mRNA:Solyc09g082460.3.1	39.6236	1.27778	0.539647	2.36781	0.0178936	0.297371	Solyc09g082460	Homocysteine s-methyltransferase (B9HUS6_POPTR)	1.27778
mRNA:Solyc01g109090.2.1	31.4319	1.93655	0.818247	2.36671	0.0179471	0.297872	Solyc01g109090	Unknown Protein	1.93655
mRNA:Solyc05g056170.3.1	3663.61	0.263207	0.111229	2.36636	0.017964	0.297872	Solyc05g056170	Phenylalanine ammonia-lyase (Q50EX7_PETHY)	0.263207
mRNA:Solyc02g088830.4.1	10969.9	-0.17453	0.0737508	-2.36648	0.0179581	0.297872	Solyc02g088830	F1C9.9 protein (Q9SGB0_ARATH)	0.17453
mRNA:Solyc07g053910.3.1	3165.26	0.351485	0.148558	2.36599	0.0179822	0.297952	Solyc07g053910	Cell division protein kinase 10 (D3TRH8_GLOMM)	0.351485
mRNA:Solyc02g066920.3.1	384.351	-0.483155	0.204267	-2.3653	0.0180153	0.298096	Solyc02g066920	Genomic DNA chromosome 5 TAC clone K3 (Q9FL87_ARATH)	0.483155
mRNA:Solyc05g052270.3.1	3833.16	0.256899	0.108614	2.36525	0.0180177	0.298096	Solyc05g052270	CBL-interacting protein kinase 13 (C4P7W2_VITVI)	0.256899
mRNA:Solyc01g006940.4.1	5509.35	-0.158058	0.0668329	-2.36497	0.0180317	0.298106	Solyc01g006940	Poly(U)-binding-splicing factor PUF60 (PUF60_BOVIN)	0.158058
mRNA:Solyc12g098603.1.1	29.4086	-1.75231	0.74123	-2.36406	0.0180759	0.298171	Solyc12g098603		1.75231
mRNA:Solyc06g076120.2.1	1419.04	-0.335144	0.141754	-2.36427	0.0180657	0.298171	Solyc06g076120	Fasciclin-like arabinogalactan protein 9 (A9XTL4_GOSHI)	0.335144
mRNA:Solyc11g065750.2.1	22550.8	0.231918	0.0980908	2.36432	0.0180634	0.298171	Solyc11g065750	Armadillo repeat-containing protein (Q55D97_DICDI)	0.231918
mRNA:Solyc02g085260.1.1	22.7521	3.14088	1.32907	2.36321	0.0181173	0.298634	Solyc02g085260	Unknown Protein	3.14088
mRNA:Solyc10g008490.3.1	400.046	0.518255	0.219334	2.36286	0.0181347	0.298699	Solyc10g008490	Protein phosphatase 2c (A6NA79_MEDTR)	0.518255
mRNA:Solyc08g066650.3.1	17.6253	-1.77453	0.751453	-2.36147	0.0182028	0.299374	Solyc08g066650	Carotenoid Cleavage Dioxygenase 8 (manually curated)	1.77453
mRNA:Solyc07g049530.3.1	116.862	1.51203	0.640334	2.36131	0.0182106	0.299374	Solyc07g049530	1-aminocyclopropane-1-carboxylate oxidase 1 (manually curated)	1.51203
mRNA:Solyc03g033330.3.1	2834.35	0.322795	0.136708	2.3612	0.0182161	0.299374	Solyc03g033330	RING finger protein 44 (RNF44_MOUSE)	0.322795
mRNA:Solyc11g064790.2.1	22362.9	-0.124804	0.0528965	-2.3594	0.0183045	0.300604	Solyc11g064790	Signal peptide peptidase family protein (D7LQE4_ARALY)	0.124804
mRNA:Solyc10g083160.2.1	3951.74	0.159349	0.0675829	2.35782	0.0183824	0.301661	Solyc10g083160	Oxidation resistance 1 (D3HIS6_HUMAN)	0.159349
mRNA:Solyc06g051010.1.1	3805.08	-0.161691	0.0685847	-2.35753	0.0183969	0.301676	Solyc06g051010	Peptide-N4-(N-acetyl-beta-glucosaminyl)asparagine amidase A (B2W0X1_PYRTR)	0.161691
mRNA:Solyc05g008010.3.1	68669.6	-0.169779	0.0720406	-2.35672	0.0184373	0.302116	Solyc05g008010	60S ribosomal protein L31 (B6VC52_VERFO)	0.169779
mRNA:Solyc05g054130.4.1	11227.9	0.152413	0.0646898	2.35607	0.0184696	0.302423	Solyc05g054130	Calcium-binding protein 39 (B6U5L1_MAIZE)	0.152413
mRNA:Solyc06g005430.1.1	31921	-0.218748	0.0928593	-2.3557	0.0184881	0.302502	Solyc06g005430	Histone H4 (B6T0P4_MAIZE)	0.218748
mRNA:Solyc11g017270.2.1	2123	0.381257	0.161892	2.35501	0.0185224	0.302841	Solyc11g017270	Receptor like kinase, RLK	0.381257
mRNA:Solyc09g091180.3.1	38276.4	-0.291599	0.123907	-2.35336	0.0186044	0.303958	Solyc09g091180	chaperonin (Q6N0B9_9PROT)	0.291599
mRNA:Solyc05g052030.1.1	1216.1	0.378087	0.160692	2.35286	0.0186294	0.304143	Solyc05g052030	ethylene response factor 4 (manually curated)	0.378087
mRNA:Solyc09g014230.2.1	32.0731	-1.65134	0.702293	-2.35136	0.018705	0.304199	Solyc09g014230	Peptide transporter (O48542_HORVU)	1.65134
mRNA:Solyc03g032110.3.1	48.5579	1.1358	0.482938	2.35186	0.0186796	0.304199	Solyc03g032110	Unknown Protein	1.1358
mRNA:Solyc03g116060.4.1	11971	-0.409019	0.173981	-2.35094	0.018726	0.304199	Solyc03g116060	Gibberellin-regulated protein (B4UW77_ARAHY)	0.409019
mRNA:Solyc09g061310.3.1	3740.43	-0.384495	0.163534	-2.35116	0.0187147	0.304199	Solyc09g061310	PPPDE peptidase domain containing 2a (Q6PC81_DANRE)	0.384495
mRNA:Solyc04g074750.3.1	2155.77	-0.262753	0.111767	-2.35089	0.0187286	0.304199	Solyc04g074750	Polyadenylate-binding protein 1-A (PAP1A_DICDI)	0.262753
mRNA:Solyc07g040920.2.1	4629.78	0.210081	0.0893503	2.35121	0.0187124	0.304199	Solyc07g040920	Single myb histone (B9N5F4_POPTR)	0.210081
mRNA:Solyc02g068560.3.1	24893.7	0.136183	0.0578905	2.35242	0.0186518	0.304199	Solyc02g068560	Chromodomain helicase DNA binding protein 5 (A2A8L1_MOUSE)	0.136183
mRNA:Solyc10g005210.4.1	2811.77	0.318052	0.135329	2.35022	0.0187622	0.304523	Solyc10g005210	DNA-3-methyladenine glycosylase I (B4FWT0_MAIZE)	0.318052
mRNA:Solyc11g071250.3.1	5106.92	0.237485	0.101068	2.34976	0.0187855	0.304679	Solyc11g071250	EMBYO FLOWERING 1-like protein (Fragment) (Q52ZP2_PEA)	0.237485
mRNA:Solyc07g055750.4.1	71.202	-1.07015	0.45553	-2.34924	0.0188116	0.30488	Solyc07g055750	Strictosidine synthase-like protein (A7WPL3_TOBAC)	1.07015
mRNA:Solyc01g091470.3.1	651.959	-0.671882	0.286089	-2.34851	0.0188487	0.304932	Solyc01g091470	AT-hook DNA-binding protein (Fragment) (A1DR81_CATRO)	0.671882
mRNA:Solyc01g095100.4.1	1332.42	0.657418	0.279984	2.34805	0.0188719	0.304932	Solyc01g095100	WRKY transcription factor 22 (manually curated)	0.657418
mRNA:Solyc05g051970.4.1	479.51	0.559047	0.238113	2.34783	0.0188834	0.304932	Solyc05g051970	cDNA clone J033025P19 full insert sequence (B7ERC6_ORYSJ)	0.559047
mRNA:Solyc05g012210.4.1	5277.3	0.278205	0.118475	2.34821	0.0188637	0.304932	Solyc05g012210	Ninja-family protein 1 (NNJA1_WHEAT)	0.278205
mRNA:Solyc01g007100.3.1	4656.54	-0.197692	0.0841829	-2.34836	0.0188563	0.304932	Solyc01g007100	Digalactosyldiacylglycerol synthase 1, chloroplastic (DGDG1_LOTJA)	0.197692
mRNA:Solyc06g082170.2.1	276.912	0.571594	0.243522	2.3472	0.0189153	0.305225	Solyc06g082170	Glutaredoxin family protein (D7MQE6_ARALY)	0.571594
mRNA:Solyc03g063290.3.1	1816.68	-0.228292	0.0972879	-2.34656	0.0189475	0.305417	Solyc03g063290	Homology to unknown gene (Q00YC2_OSTTA)	0.228292
mRNA:Solyc02g077310.4.1	1755.98	0.201186	0.0857417	2.34642	0.0189547	0.305417	Solyc02g077310	D-tyrosyl-tRNA(Tyr) deacylase (B9N9M7_POPTR)	0.201186
mRNA:Solyc05g052570.3.1	4919.71	0.339609	0.144769	2.34587	0.0189827	0.305426	Solyc05g052570	Zinc finger transcription factor 39 (manually curated)	0.339609
mRNA:Solyc04g008730.3.1	6742.28	-0.128922	0.0549564	-2.3459	0.018981	0.305426	Solyc04g008730	Alpha-galactosidase 1 (Q5ZP79_PEA)	0.128922
mRNA:Solyc08g083290.4.1	5511.62	0.18651	0.0795273	2.34523	0.0190153	0.30573	Solyc08g083290	Location of EST 206I21T7 gb|N37185 (Q9MAQ7_ARATH)	0.18651
mRNA:Solyc11g062110.1.1	3.89316	5.29479	2.25955	2.34329	0.0191146	0.306333	Solyc11g062110	DNA-directed RNA polymerase subunit beta&apos; (RPOC1_TOBAC)	5.29479
mRNA:Solyc06g074155.1.1	198.861	0.516173	0.220337	2.34265	0.0191472	0.306333	Solyc06g074155		0.516173
mRNA:Solyc06g008610.3.1	8708.48	0.357067	0.152431	2.34248	0.0191558	0.306333	Solyc06g008610	WRKY transcription factor 21 (manually curated)	0.357067
mRNA:Solyc05g052210.3.1	690.744	0.299289	0.127812	2.34164	0.019199	0.306333	Solyc05g052210	Unknown Protein	0.299289
mRNA:Solyc12g005090.3.1	2250.83	0.283035	0.120874	2.34156	0.0192033	0.306333	Solyc12g005090	Unknown Protein	0.283035
mRNA:Solyc06g073260.3.1	2743.4	-0.246904	0.105413	-2.34225	0.0191677	0.306333	Solyc06g073260	NAD-dependent epimerase/dehydratase (C7QWY4_CYAP0)	0.246904
mRNA:Solyc02g014150.4.1	6067.78	-0.222588	0.094986	-2.34338	0.0191101	0.306333	Solyc02g014150	Photosystem II stability/assembly factor Ycf48-like protein (B0C6T3_ACAM1)	0.222588
mRNA:Solyc03g034170.4.1	1713.84	-0.221843	0.0946413	-2.34404	0.0190759	0.306333	Solyc03g034170	Uncharacterized conserved membrane protein (A5GSC9_SYNR3)	0.221843
mRNA:Solyc10g054320.2.1	2153.87	-0.194224	0.0829405	-2.34172	0.019195	0.306333	Solyc10g054320	Coiled-coil domain-containing protein 90B mitochondrial (C1C3U9_RANCA)	0.194224
mRNA:Solyc05g054430.4.1	4710.59	-0.194133	0.0828256	-2.34387	0.0190846	0.306333	Solyc05g054430	DNA replication complex GINS protein PSF2 (B4FLH9_MAIZE)	0.194133
mRNA:Solyc07g056590.3.1	4278.99	0.153659	0.0656232	2.34154	0.0192044	0.306333	Solyc07g056590	Polyadenylate-binding protein 1 (B0WMK0_CULQU)	0.153659
mRNA:Solyc11g068820.3.1	7673.1	-0.155242	0.0663148	-2.34099	0.0192328	0.306567	Solyc11g068820	50S ribosomal protein L27 (Q8LEF5_ARATH)	0.155242
mRNA:Solyc04g011480.3.1	3.72599	5.23434	2.23646	2.34045	0.0192604	0.306783	Solyc04g011480	UPF0497 membrane protein 17 (U497H_RICCO)	5.23434
mRNA:Solyc05g008990.3.1	45.18	1.11385	0.475966	2.34019	0.0192739	0.306783	Solyc05g008990	Receptor-like kinase (A7VM40_MARPO)	1.11385
mRNA:Solyc06g036290.3.1	3354.85	-1.09335	0.467454	-2.33894	0.0193388	0.306935	Solyc06g036290	heat shock protein 90 (manually curated)	1.09335
mRNA:Solyc06g065980.3.1	18116	-0.391477	0.16734	-2.33941	0.019314	0.306935	Solyc06g065980	Nucleic acid binding protein (D7LGX9_ARALY)	0.391477
mRNA:Solyc04g015490.4.1	6064.47	-0.178447	0.0762863	-2.33917	0.0193266	0.306935	Solyc04g015490	Magnesium chelatase subunit D (A8I531_CHLRE)	0.178447
mRNA:Solyc01g096480.2.1	3716.57	-0.175209	0.0749042	-2.33911	0.01933	0.306935	Solyc01g096480	thioredoxin AF261142 (manually curated)	0.175209
mRNA:Solyc06g065670.4.1	43.7449	-1.45775	0.623471	-2.33812	0.0193812	0.30739	Solyc06g065670	ATP-binding cassette transporter (D8RL93_SELML)	1.45775
mRNA:Solyc03g026080.3.1	205.061	0.624256	0.267056	2.33755	0.0194106	0.307637	Solyc03g026080	Rhomboid family protein (D7M0H4_ARALY)	0.624256
mRNA:Solyc07g007020.3.1	127.348	-0.786372	0.336474	-2.3371	0.0194341	0.307758	Solyc07g007020	Receptor-like protein kinase At3g21340 (RLK6_ARATH)	0.786372
mRNA:Solyc07g056340.4.1	18123.3	0.254324	0.108831	2.33687	0.019446	0.307758	Solyc07g056340	RNA-binding protein (A8JCE7_CHLRE)	0.254324
mRNA:Solyc01g110570.3.1	4878.13	-0.343868	0.1472	-2.33606	0.0194881	0.308206	Solyc01g110570	Small auxin up-regulated RNA4 (manually curated)	0.343868
mRNA:Solyc03g098200.4.1	3845.49	0.191638	0.0820451	2.33577	0.0195033	0.308227	Solyc03g098200	Homeobox-leucine zipper protein PROTODERMAL FACTOR 2 (PDF2_ARATH)	0.191638
mRNA:Solyc02g036290.4.1	358.866	0.42291	0.181107	2.33514	0.019536	0.308524	Solyc02g036290	Malonyl-CoA decarboxylase like protein (Q7Y1Z8_ARATH)	0.42291
mRNA:Solyc12g008430.3.1	3.82358	5.2671	2.25714	2.33353	0.0196203	0.309008	Solyc12g008430	Malic enzyme (Q006Q0_TOBAC)	5.2671
mRNA:Solyc09g075710.1.1	538.047	-0.757542	0.324576	-2.33395	0.0195985	0.309008	Solyc09g075710	Gibberellin receptor GID1L2 (B6TRC0_MAIZE)	0.757542
mRNA:Solyc08g078220.2.1	4876.65	0.27564	0.118084	2.33427	0.0195818	0.309008	Solyc08g078220	PPPDE peptidase domain-containing protein 1 (PPDE1_MOUSE)	0.27564
mRNA:Solyc03g063110.3.1	10486.7	0.147343	0.0631428	2.33349	0.0196222	0.309008	Solyc03g063110	Stearoyl-acyl carrier protein desaturase (B7TZ44_SPIOL)	0.147343
mRNA:Solyc05g009120.3.1	27.4551	-1.73411	0.743632	-2.33194	0.0197037	0.309295	Solyc05g009120	Os03g0731050 protein (Fragment) (C7IZG5_ORYSJ)	1.73411
mRNA:Solyc05g013470.4.1	170.904	-0.797409	0.341859	-2.33257	0.0196707	0.309295	Solyc05g013470	Multidrug resistance protein mdtK (MDTK_YERP3)	0.797409
mRNA:Solyc03g006490.3.1	40483.2	-0.387011	0.165924	-2.33245	0.019677	0.309295	Solyc03g006490	Aluminum-induced protein-like (Q9FG81_ARATH)	0.387011
mRNA:Solyc05g021530.3.1	718.815	0.375921	0.161204	2.33196	0.0197029	0.309295	Solyc05g021530	Sister-chromatide cohesion protein 3 (D7LHE4_ARALY)	0.375921
mRNA:Solyc05g051490.3.1	3099	0.265832	0.114002	2.33182	0.01971	0.309295	Solyc05g051490	LMBR1 domain protein (D4DI29_TRIVH)	0.265832
mRNA:Solyc01g086820.4.1	103050	-0.215635	0.0924857	-2.33155	0.0197243	0.309301	Solyc01g086820	Histone H3 (D8L9K7_WHEAT)	0.215635
mRNA:Solyc11g068890.2.1	2651.14	-0.549748	0.235917	-2.33026	0.0197925	0.310065	Solyc11g068890	NHL1 (Fragment) (B0LZK8_ARATH)	0.549748
mRNA:Solyc05g051500.4.1	94070.6	0.173084	0.0742817	2.3301	0.0198009	0.310065	Solyc05g051500	Histone H3 (A8MRL0_ARATH)	0.173084
mRNA:Solyc05g054070.4.1	39971.5	-0.238647	0.102485	-2.32861	0.0198796	0.311079	Solyc05g054070	60S ribosomal protein L6 (B9RHH3_RICCO)	0.238647
mRNA:Solyc03g114430.1.1	5.3579	-4.13649	1.77741	-2.32725	0.0199518	0.311599	Solyc03g114430	Unknown Protein	4.13649
mRNA:Solyc03g083996.1.1	2083.17	-0.51953	0.223243	-2.32719	0.0199549	0.311599	Solyc03g083996		0.51953
mRNA:Solyc07g051930.3.1	514.071	-0.424261	0.182284	-2.32747	0.01994	0.311599	Solyc07g051930	Protein serine/threonine kinase (D3BP85_POLPA)	0.424261
mRNA:Solyc11g017200.2.1	3484.24	-0.206037	0.0885502	-2.32679	0.0199767	0.31172	Solyc11g017200	TPR repeat (Q31NR5_SYNE7)	0.206037
mRNA:Solyc02g062780.4.1	53490.8	0.174255	0.0749084	2.32624	0.0200057	0.311763	Solyc02g062780	Chromodomain-helicase-DNA-binding protein 6 (CHD6_HUMAN)	0.174255
mRNA:Solyc03g096850.4.1	3666.85	-0.160663	0.0690663	-2.32621	0.0200075	0.311763	Solyc03g096850	Genomic DNA chromosome 5 P1 clone MKP11 (Q9FFJ2_ARATH)	0.160663
mRNA:Solyc01g111790.2.1	3.77019	5.25635	2.26058	2.32522	0.0200603	0.311888	Solyc01g111790	Serine/threonine-protein phosphatase 2A regulatory subunit delta 1 isoform (Q0CAR1_ASPTN)	5.25635
mRNA:Solyc00g019730.1.1	35.5996	1.26656	0.544749	2.32503	0.0200705	0.311888	Solyc00g019730	Cytochrome c oxidase subunit 3 (Q5M9V7_TOBAC)	1.26656
mRNA:Solyc06g082050.2.1	51.8117	1.05691	0.454612	2.32485	0.0200799	0.311888	Solyc06g082050	PHD finger family protein (D7MI23_ARALY)	1.05691
mRNA:Solyc02g091080.2.1	83.181	-0.957071	0.411673	-2.32483	0.020081	0.311888	Solyc02g091080	Multidrug resistance protein mdtK (MDTK_SHIF8)	0.957071
mRNA:Solyc09g074520.3.1	35894.7	0.191574	0.0824157	2.32448	0.0200996	0.311888	Solyc09g074520	Auxin F-box protein 5 (D7MPH1_ARALY)	0.191574
mRNA:Solyc06g051400.3.1	15606.3	-0.178752	0.076891	-2.32474	0.0200857	0.311888	Solyc06g051400	omega-3 fatty acid desaturase (manually curated)	0.178752
mRNA:Solyc10g080900.3.1	693.838	-0.491236	0.211407	-2.32365	0.0201444	0.311929	Solyc10g080900	ripening related X72730 (manually curated)	0.491236
mRNA:Solyc01g081390.4.1	11942.1	-0.230734	0.0992942	-2.32374	0.0201395	0.311929	Solyc01g081390	Glucose 6 phosphate/phosphate translocator-like protein (Q9LF61_ARATH)	0.230734
mRNA:Solyc02g088490.3.1	12860.3	0.136894	0.0589015	2.32412	0.0201189	0.311929	Solyc02g088490	Saccharopine dehydrogenase (B6T3D2_MAIZE)	0.136894
mRNA:Solyc10g081030.3.1	51955.8	-0.191486	0.0824295	-2.32303	0.0201777	0.312228	Solyc10g081030	Nascent polypeptide-associated complex alpha subunit-like protein (B6T903_MAIZE)	0.191486
mRNA:Solyc10g011980.3.1	3276.6	0.16872	0.072665	2.32189	0.0202387	0.312954	Solyc10g011980	2-hydroxyacid dehydrongenase (Fragment) (C6F725_PSEMZ)	0.16872
mRNA:Solyc12g010860.2.1	17341.1	-0.255931	0.110261	-2.32114	0.0202792	0.313363	Solyc12g010860	tft8 (manually curated)	0.255931
mRNA:Solyc05g009570.3.1	1246.33	-0.41591	0.179233	-2.3205	0.0203137	0.31346	Solyc05g009570	Ribosomal protein PSRP-3/Ycf65 (B5W261_SPIMA)	0.41591
mRNA:Solyc08g045640.3.1	8999.64	-0.223532	0.0963212	-2.3207	0.0203032	0.31346	Solyc08g045640	DNA-binding protein (Fragment) (Q42051_ARATH)	0.223532
mRNA:Solyc05g048850.4.1	3621.8	-0.193881	0.0835705	-2.31997	0.0203425	0.313687	Solyc05g048850	RNA helicase DEAD18 (manually curated)	0.193881
mRNA:Solyc06g035790.3.1	2402.95	-0.374879	0.161871	-2.31591	0.0205631	0.316649	Solyc06g035790	Dehydration-responsive family protein (D7M5L0_ARALY)	0.374879
mRNA:Solyc03g115230.3.1	6585.75	-0.332801	0.14369	-2.31611	0.020552	0.316649	Solyc03g115230	Solanum lycopersicum heat shock protein (manually curated)	0.332801
mRNA:Solyc05g026080.4.1	2328.01	0.263236	0.113739	2.31437	0.0206473	0.31689	Solyc05g026080	Glycine-rich protein (D7M9M4_ARALY)	0.263236
mRNA:Solyc11g045670.3.1	1729.59	0.261226	0.112874	2.31432	0.02065	0.31689	Solyc11g045670	Palmitoyltransferase PFA4 (PFA4_NEUCR)	0.261226
mRNA:Solyc02g081590.3.1	8979.9	0.222191	0.0959926	2.31466	0.0206314	0.31689	Solyc02g081590	FACT complex subunit SPT16 (SPT16_ARATH)	0.222191
mRNA:Solyc11g012730.3.1	4733.02	-0.186721	0.0806683	-2.31467	0.0206309	0.31689	Solyc11g012730	Thioredoxin domain-containing protein 9 (B5XD78_SALSA)	0.186721
mRNA:Solyc03g120720.3.1	6727.48	-0.162349	0.0701296	-2.31498	0.0206138	0.31689	Solyc03g120720	Protein disulfide isomerase L-3b (C6KXH6_SOYBN)	0.162349
mRNA:Solyc11g069410.2.1	5593.98	-0.180677	0.0780919	-2.31364	0.0206874	0.317245	Solyc11g069410	Zinc finger C3HC4 type family protein expressed (Q7XDA5_ORYSJ)	0.180677
mRNA:Solyc05g009300.1.1	3001.71	-0.242724	0.10496	-2.31255	0.0207476	0.31795	Solyc05g009300	80C09_19 related (Q2HS36_MEDTR)	0.242724
mRNA:Solyc06g016760.3.1	1932.53	0.205199	0.088783	2.31124	0.0208194	0.318829	Solyc06g016760	Gamma-secretase subunit PEN2-like (Q5JN39_ORYSJ)	0.205199
mRNA:Solyc03g082700.4.1	19.9275	1.77605	0.769036	2.30946	0.0209183	0.319208	Solyc03g082700	Oligopeptide transporter 9 (B6SVF4_MAIZE)	1.77605
mRNA:Solyc12g042530.2.1	312.569	0.466327	0.201876	2.30997	0.02089	0.319208	Solyc12g042530	Glycosylphosphatidylinositol anchor biosynthesis protein 11 (B6SI00_MAIZE)	0.466327
mRNA:Solyc02g067810.1.1	670.126	-0.398402	0.172544	-2.30898	0.0209446	0.319208	Solyc02g067810	Genomic DNA chromosome 5 TAC clone K21I16 (Q9FI64_ARATH)	0.398402
mRNA:Solyc08g078960.4.1	5170.85	0.287641	0.12454	2.30963	0.0209086	0.319208	Solyc08g078960	Oxysterol-binding family protein (D7ME32_ARALY)	0.287641
mRNA:Solyc03g115900.4.1	9664.13	-0.235729	0.102083	-2.30918	0.0209335	0.319208	Solyc03g115900	Chlorophyll a-b binding protein P4, chloroplastic (CB24_PEA)	0.235729
mRNA:Solyc09g010330.4.1	22103.2	-0.181495	0.0785941	-2.30927	0.0209287	0.319208	Solyc09g010330	Nascent polypeptide-associated complex subunit beta (C5FKK9_NANOT)	0.181495
mRNA:Solyc01g081300.4.1	5526.99	-0.171947	0.0744542	-2.30943	0.0209197	0.319208	Solyc01g081300	Phosphoribosylaminoimidazole-succinocarboxamide synthase (Q6T7F0_TOBAC)	0.171947
mRNA:Solyc11g066360.2.1	3168.41	0.291224	0.126195	2.30773	0.021014	0.320046	Solyc11g066360	Unknown Protein; contains Interpro domain(s) IPR012862 Protein of unknown function DUF1635	0.291224
mRNA:Solyc12g009300.3.1	3797.84	0.964827	0.418251	2.30681	0.0210653	0.320169	Solyc12g009300	fruit sucrose synthase (manually curated)	0.964827
mRNA:Solyc11g005670.2.1	20321.2	0.207821	0.0900745	2.30721	0.021043	0.320169	Solyc11g005670	POLYUBIQUITIN 1 (manually curated)	0.207821
mRNA:Solyc05g015630.3.1	5593.09	-0.197879	0.0857778	-2.30688	0.0210614	0.320169	Solyc05g015630	Nuclear transport factor 2 (B3TLR5_ELAGV)	0.197879
mRNA:Solyc11g070100.2.1	7191.1	0.165796	0.0718803	2.30655	0.0210798	0.320171	Solyc11g070100	Early flowering 3 (Q6UEI3_MESCR)	0.165796
mRNA:Solyc01g094560.4.1	7632.87	-0.21211	0.0919799	-2.30605	0.0211078	0.320261	Solyc01g094560	60S ribosomal protein L36 (B9I1L9_POPTR)	0.21211
mRNA:Solyc02g031850.1.1	1878.12	-0.205546	0.0891382	-2.30593	0.0211145	0.320261	Solyc02g031850	Kinase family protein (D7LHR9_ARALY)	0.205546
mRNA:Solyc06g083480.4.1	1046.21	-0.654394	0.28382	-2.30566	0.0211294	0.320267	Solyc06g083480	Short chain alcohol dehydrogenase-like (Q8LFZ4_ARATH)	0.654394
mRNA:Solyc03g065250.4.1	2969.68	-0.357797	0.155201	-2.30537	0.0211458	0.320299	Solyc03g065250	CER1 (B6TFH3_MAIZE)	0.357797
mRNA:Solyc10g011940.1.1	4716.86	0.383338	0.166376	2.30404	0.0212203	0.320614	Solyc10g011940	Chromodomain helicase DNA-binding protein 4 (D5LXF2_SCHMD)	0.383338
mRNA:Solyc11g072660.2.1	1697.77	0.276839	0.120153	2.30405	0.0212198	0.320614	Solyc11g072660	Receptor protein kinase-like protein (Q9LJU5_ARATH)	0.276839
mRNA:Solyc11g067160.2.1	2808.45	-0.193977	0.0841923	-2.30397	0.0212243	0.320614	Solyc11g067160	Aldo/keto reductase family protein (D7LJ14_ARALY)	0.193977
mRNA:Solyc01g108260.4.1	6569.64	-0.175914	0.0763515	-2.304	0.0212224	0.320614	Solyc01g108260	TPbinding protein (B8Y649_PIG)	0.175914
mRNA:Solyc04g082170.3.1	164.589	-1.44551	0.628043	-2.30161	0.0213573	0.322404	Solyc04g082170	Alcohol dehydrogenase 1 (B6TD57_MAIZE)	1.44551
mRNA:Solyc10g006530.4.1	79.445	-1.06326	0.462047	-2.30119	0.0213809	0.322541	Solyc10g006530	Oxygen evolving enhancer 3 family protein (D7L9Q0_ARALY)	1.06326
mRNA:Solyc03g113380.4.1	7128.26	0.267018	0.116067	2.30055	0.0214172	0.322869	Solyc03g113380	Pentatricopeptide repeat-containing protein (D7KS48_ARALY)	0.267018
mRNA:Solyc07g065510.4.1	16914.9	0.131704	0.0572725	2.29961	0.0214706	0.323455	Solyc07g065510	Glycine-rich RNA binding protein (B7SDF0_ORYSJ)	0.131704
mRNA:Solyc06g069400.4.1	509.966	-0.557826	0.2427	-2.29842	0.0215378	0.324249	Solyc06g069400	N(4)-(Beta-N-acetylglucosaminyl)-L-asparaginase (ASPG_ELIMR)	0.557826
mRNA:Solyc09g007830.3.1	2357.94	0.290427	0.126377	2.2981	0.021556	0.324256	Solyc09g007830	Cytokinin riboside 5&apos;-monophosphate phosphoribohydrolase LOG (LOG_ORYSJ)	0.290427
mRNA:Solyc07g064930.3.1	7156.39	-0.236165	0.102786	-2.29764	0.0215821	0.324256	Solyc07g064930	Protein grpE (Q1QRU3_NITHX)	0.236165
mRNA:Solyc01g088800.4.1	17025.7	0.110453	0.0480694	2.29778	0.0215741	0.324256	Solyc01g088800	Polyadenylate-binding protein (C1GL98_PARBD)	0.110453
mRNA:Solyc12g096050.2.1	3009.36	0.157465	0.0685804	2.29606	0.0216723	0.325392	Solyc12g096050	Kinase-START 1 (Fragment) (B9UY89_LOPEL)	0.157465
mRNA:Solyc06g063320.3.1	7015.66	0.275795	0.120139	2.29564	0.0216966	0.325398	Solyc06g063320	Unknown Protein	0.275795
mRNA:Solyc10g079755.1.1	7302.36	0.275481	0.120007	2.29554	0.021702	0.325398	Solyc10g079755		0.275481
mRNA:Solyc03g025920.4.1	1781.45	0.32427	0.141302	2.29487	0.0217406	0.325757	Solyc03g025920	F-box family protein (D7LS19_ARALY)	0.32427
mRNA:Solyc10g051373.1.1	737.487	0.380136	0.165815	2.29252	0.0218755	0.326865	Solyc10g051373		0.380136
mRNA:Solyc01g079760.3.1	3529.93	-0.215935	0.0941754	-2.29291	0.0218534	0.326865	Solyc01g079760	Mitochondrial carrier protein (C5P0Z3_COCP7)	0.215935
mRNA:Solyc03g006350.3.1	3285.58	0.195412	0.0852468	2.29231	0.021888	0.326865	Solyc03g006350	Zinc finger transcription factor 23 (manually curated)	0.195412
mRNA:Solyc07g056050.1.1	10258.8	-0.18807	0.0820442	-2.29231	0.0218879	0.326865	Solyc07g056050	Transmembrane 9 superfamily protein member 4 (B6U1D6_MAIZE)	0.18807
mRNA:Solyc11g008150.3.1	47210.2	0.17585	0.0766808	2.29328	0.021832	0.326865	Solyc11g008150	Transcription elongation factor spt5 (B6JZQ2_SCHJY)	0.17585
mRNA:Solyc10g018850.2.1	3836.75	0.218501	0.0953575	2.29139	0.0219412	0.327439	Solyc10g018850	Dienelactone hydrolase family protein (D7L3C7_ARALY)	0.218501
mRNA:Solyc01g112090.3.1	3001.32	0.279803	0.122145	2.29074	0.0219784	0.327555	Solyc01g112090	MATE efflux family protein expressed (Q2QYU0_ORYSJ)	0.279803
mRNA:Solyc04g010240.3.1	56841.2	-0.234674	0.102443	-2.29077	0.0219766	0.327555	Solyc04g010240	60S ribosomal protein L35 (D7M7V2_ARALY)	0.234674
mRNA:Solyc02g077710.1.1	4408.17	-0.36085	0.157562	-2.2902	0.0220096	0.3278	Solyc02g077710	E6-2 protein kinase (B6E139_GOSHI)	0.36085
mRNA:Solyc07g026930.3.1	25.1344	-1.6114	0.704085	-2.28865	0.0221	0.328611	Solyc07g026930	Tetracycline transporter (D7L897_ARALY)	1.6114
mRNA:Solyc02g077110.3.1	187.054	-0.7312	0.319483	-2.2887	0.022097	0.328611	Solyc02g077110	Lipase-like protein (Q8LF19_ARATH)	0.7312
mRNA:Solyc03g006540.3.1	241.693	-0.510991	0.223286	-2.2885	0.0221084	0.328611	Solyc03g006540	Unknown Protein	0.510991
mRNA:Solyc10g085400.3.1	2752.95	0.254401	0.111272	2.28629	0.0222372	0.330305	Solyc10g085400	D-alanine--D-alanine ligase family (D7L782_ARALY)	0.254401
mRNA:Solyc04g071930.4.1	1508.98	-0.259463	0.113515	-2.28572	0.0222708	0.330583	Solyc04g071930	One helix protein 2 (B9H7V8_POPTR)	0.259463
mRNA:Solyc07g065880.4.1	284.721	-0.552401	0.241731	-2.28519	0.0223016	0.33082	Solyc07g065880	Kinesin (Q5MNW6_GOSHI)	0.552401
mRNA:Solyc07g007230.4.1	20951.7	0.194529	0.0851548	2.28442	0.0223468	0.331269	Solyc07g007230	DNAJ heat shock N-terminal domain-containing protein (Fragment) (D7L312_ARALY)	0.194529
mRNA:Solyc08g065490.3.1	18832.1	-0.208003	0.0910755	-2.28385	0.0223804	0.331545	Solyc08g065490	Serine hydroxymethyltransferase (B9S1D7_RICCO)	0.208003
mRNA:Solyc02g063150.3.1	2480.93	-1.18154	0.517693	-2.28232	0.0224704	0.331547	Solyc02g063150	RuBP carboxylase small subunit (manually curated)	1.18154
mRNA:Solyc11g008480.2.1	73.1633	-0.937871	0.410988	-2.28199	0.0224897	0.331547	Solyc11g008480	Photosystem II oxygen evolving complex protein PsbP (A0ZMM6_NODSP)	0.937871
mRNA:Solyc08g074683.1.1	14807.3	-0.84919	0.372275	-2.28109	0.0225433	0.331547	Solyc08g074683		0.84919
mRNA:Solyc02g084910.4.1	1239.85	0.428894	0.187867	2.28297	0.0224321	0.331547	Solyc02g084910	26S protease regulatory subunit 6B homolog (PRS6B_ENCCU)	0.428894
mRNA:Solyc06g054540.3.1	2235.74	0.320516	0.140377	2.28325	0.0224156	0.331547	Solyc06g054540	CHY zinc finger family protein expressed (Q2QP88_ORYSJ)	0.320516
mRNA:Solyc09g014500.3.1	1279.01	0.315538	0.138292	2.28168	0.0225082	0.331547	Solyc09g014500	Yippee zinc-binding-like protein (C1FDK9_9CHLO)	0.315538
mRNA:Solyc08g078560.3.1	2807	-0.223766	0.0980222	-2.28281	0.0224418	0.331547	Solyc08g078560	Unknown Protein	0.223766
mRNA:Solyc04g082010.1.1	9072.17	-0.201816	0.0884603	-2.28143	0.0225229	0.331547	Solyc04g082010	pre-plastocyanin (manually curated)	0.201816
mRNA:Solyc10g083910.3.1	2995.82	-0.197328	0.0864256	-2.28322	0.0224176	0.331547	Solyc10g083910	Unknown Protein	0.197328
mRNA:Solyc12g099740.2.1	10986.2	0.145361	0.0637249	2.28107	0.0225445	0.331547	Solyc12g099740	Regulator of chromosome condensation domain-containing protein (D3BDN0_POLPA)	0.145361
mRNA:Solyc03g123830.4.1	23948.1	-0.136393	0.0597732	-2.28183	0.0224991	0.331547	Solyc03g123830	Phosphoglycerate dehydrogenase (D2D316_GOSHI)	0.136393
mRNA:Solyc01g079240.3.1	15273.4	-0.290884	0.127547	-2.28061	0.0225715	0.331725	Solyc01g079240	Long-chain-fatty-acid--CoA ligase family protein (D7LGL1_ARALY)	0.290884
mRNA:Solyc03g071590.3.1	129.229	-1.09257	0.479255	-2.27972	0.0226241	0.332059	Solyc03g071590	chloroplast malate dehydrogenase (manually curated)	1.09257
mRNA:Solyc12g010040.2.1	23364.9	-0.224085	0.0982919	-2.27979	0.0226199	0.332059	Solyc12g010040	leucine aminopeptidase 1 (manually curated)	0.224085
mRNA:Solyc01g009990.3.1	33512.6	-0.231635	0.101651	-2.27873	0.022683	0.332485	Solyc01g009990	Peptidyl-prolyl cis-trans isomerase (B9RMA5_RICCO)	0.231635
mRNA:Solyc08g068290.3.1	13330.5	-0.15101	0.0662626	-2.27896	0.0226695	0.332485	Solyc08g068290	Os01g0786800 protein (Fragment) (Q0JIP0_ORYSJ)	0.15101
mRNA:Solyc10g024370.3.1	187.392	-0.49335	0.216651	-2.27717	0.0227761	0.333409	Solyc10g024370	Phospholipase D (Q6AVR2_ORYSJ)	0.49335
mRNA:Solyc08g005150.3.1	1568.57	0.248308	0.10903	2.27742	0.0227612	0.333409	Solyc08g005150	Ubiquitin ligase (B3G3Y7_ADIVA)	0.248308
mRNA:Solyc01g005253.1.1	691.798	0.362589	0.159294	2.27622	0.0228326	0.334017	Solyc01g005253		0.362589
mRNA:Solyc04g072035.1.1	1093.07	0.615952	0.270643	2.27589	0.0228528	0.334093	Solyc04g072035		0.615952
mRNA:Solyc01g104680.4.1	43805.9	-0.243801	0.107182	-2.27466	0.0229264	0.334289	Solyc01g104680	Ran protein/TC4 protein ran2a (manually curated)	0.243801
mRNA:Solyc03g119460.4.1	20619.6	0.152298	0.0669372	2.27524	0.0228916	0.334289	Solyc03g119460	Cleavage stimulation factor like protein (Q9M9G6_ARATH)	0.152298
mRNA:Solyc12g005410.2.1	13537.3	-0.14463	0.0635768	-2.27489	0.0229124	0.334289	Solyc12g005410	Bile acid sodium symporter family protein (D7KVC3_ARALY)	0.14463
mRNA:Solyc05g054500.1.1	13314.8	0.132303	0.0581531	2.27507	0.0229015	0.334289	Solyc05g054500	DNA/RNA-binding protein KIN17 (KIN17_MOUSE)	0.132303
mRNA:Solyc12g006530.2.1	229.603	-0.83666	0.367912	-2.27407	0.0229615	0.334362	Solyc12g006530	Cycloartenol synthase (D7LA92_ARALY)	0.83666
mRNA:Solyc10g006830.4.1	447.002	0.356096	0.156578	2.27424	0.0229516	0.334362	Solyc10g006830	B3 domain-containing protein Os07g0563300 (Y7633_ORYSJ)	0.356096
mRNA:Solyc04g014960.4.1	558.695	0.40164	0.176699	2.27301	0.0230253	0.334765	Solyc04g014960	Alpha 1 4-glycosyltransferase family protein (D7KW57_ARALY)	0.40164
mRNA:Solyc01g073770.2.1	7825.89	0.310728	0.136725	2.27265	0.0230473	0.334765	Solyc01g073770	PRLI-interacting factor A (B6TGN5_MAIZE)	0.310728
mRNA:Solyc07g063040.3.1	11571.5	-0.168201	0.0740066	-2.27279	0.0230391	0.334765	Solyc07g063040	Enolase-phosphatase E-1 (A8UQN2_9AQUI)	0.168201
mRNA:Solyc06g072830.4.1	44374.1	-0.137975	0.060712	-2.27262	0.0230493	0.334765	Solyc06g072830	WD repeat-containing protein 5 homolog (WDR5_DICDI)	0.137975
mRNA:Solyc04g009830.3.1	2149.53	0.175292	0.0771483	2.27215	0.0230776	0.334957	Solyc04g009830	Stress responsive gene 6 protein Srg6 (Q8VWH9_HORVU)	0.175292
mRNA:Solyc11g011740.1.1	15.1184	1.7607	0.775317	2.27094	0.0231508	0.335144	Solyc11g011740	Ethylene-responsive transcription factor 2 (B6U860_MAIZE)	1.7607
mRNA:Solyc10g076840.2.1	38.1355	1.19403	0.525706	2.27129	0.0231292	0.335144	Solyc10g076840	1-aminocyclopropane-1-carboxylate oxidase 1 (ACCO1_MALDO)	1.19403
mRNA:Solyc01g100760.2.1	7246.33	-0.398442	0.175438	-2.27113	0.0231393	0.335144	Solyc01g100760	Susceptibility homeodomain transcription factor (Fragment) (Q8SAA7_ORYSA)	0.398442
mRNA:Solyc04g056380.3.1	712.595	0.321488	0.14155	2.2712	0.0231347	0.335144	Solyc04g056380	Genomic DNA chromosome 5 P1 clone MQK4 (Q9FFD9_ARATH)	0.321488
mRNA:Solyc03g116590.3.1	10255.4	0.274424	0.120894	2.26995	0.0232104	0.335222	Solyc03g116590	Embryo-specific 3 (Q2HUA9_MEDTR)	0.274424
mRNA:Solyc08g007370.3.1	4073.26	0.19699	0.0867839	2.26989	0.0232141	0.335222	Solyc08g007370	CUGBP Elav-like family member 5 (CELF5_HUMAN)	0.19699
mRNA:Solyc02g091190.4.1	28355.7	0.172546	0.0760164	2.26985	0.0232165	0.335222	Solyc02g091190	Methyltransferase-like protein 10 (B5XB96_SALSA)	0.172546
mRNA:Solyc05g005880.2.1	5386.96	-0.166119	0.0731654	-2.27046	0.0231799	0.335222	Solyc05g005880	30S ribosomal protein S13 (B6TG65_MAIZE)	0.166119
mRNA:Solyc02g087330.3.1	1944.23	-0.44603	0.196593	-2.2688	0.0232806	0.335712	Solyc02g087330	B12D-like protein (D2XQY6_WOLAR)	0.44603
mRNA:Solyc05g052550.1.1	1662.2	0.333232	0.146869	2.26891	0.0232738	0.335712	Solyc05g052550	Zinc finger CCCH domain-containing protein 29 (C3H29_ARATH)	0.333232
mRNA:Solyc02g087410.4.1	126.885	-0.705649	0.311176	-2.26769	0.0233483	0.335735	Solyc02g087410	Lipid A export ATP-binding/permease protein msbA (MSBA_CHRVO)	0.705649
mRNA:Solyc03g113910.3.1	25324.6	-0.370338	0.163273	-2.26822	0.0233161	0.335735	Solyc03g113910	Gibberellin-regulated protein 2 (B6SKV6_MAIZE)	0.370338
mRNA:Solyc06g072280.3.1	10934.1	-0.219531	0.0967767	-2.26843	0.0233031	0.335735	Solyc06g072280	Small nuclear ribonucleoprotein E (B6SK95_MAIZE)	0.219531
mRNA:Solyc10g005310.3.1	3546.65	0.192452	0.0848589	2.26791	0.0233345	0.335735	Solyc10g005310	Adenosine deaminase-like protein (Predicted) (B2KIP2_RHIFE)	0.192452
mRNA:Solyc03g120910.4.1	52282.1	0.135766	0.0598739	2.26753	0.0233577	0.335735	Solyc03g120910	Class III homeodomain-leucine zipper (Q1WD30_GINBI)	0.135766
mRNA:Solyc10g005450.2.1	115.089	0.769098	0.33922	2.26725	0.0233749	0.335765	Solyc10g005450	Equilibrative nucleoside transporter (B9H1Z9_POPTR)	0.769098
mRNA:Solyc06g068600.3.1	86.9378	0.943228	0.416203	2.26627	0.023435	0.336193	Solyc06g068600	Phosphate import ATP-binding protein pstB 1 (B6UHM7_MAIZE)	0.943228
mRNA:Solyc07g045080.3.1	255.286	0.471269	0.207929	2.26649	0.0234213	0.336193	Solyc07g045080	Alcohol dehydrogenase zinc-containing (B4RDK4_PHEZH)	0.471269
mRNA:Solyc03g096190.2.1	44.7821	1.0987	0.485149	2.26467	0.0235328	0.337379	Solyc03g096190	Receptor like kinase, RLK	1.0987
mRNA:Solyc02g083720.4.1	1089.35	-0.483271	0.213466	-2.26392	0.023579	0.337824	Solyc02g083720	MLO-like protein 4 (B6TXU3_MAIZE)	0.483271
mRNA:Solyc05g015490.4.1	17449.8	-0.320529	0.141617	-2.26335	0.0236139	0.338106	Solyc05g015490	Non-specific lipid-transfer protein (Q700A6_CICAR)	0.320529
mRNA:Solyc04g007015.1.1	2233.77	0.178272	0.0787943	2.2625	0.0236668	0.338646	Solyc04g007015		0.178272
mRNA:Solyc10g008910.1.1	130469	-0.248541	0.109901	-2.2615	0.0237281	0.339304	Solyc10g008910	Histone H3 (D8L9K7_WHEAT)	0.248541
mRNA:Solyc02g069580.3.1	7274.63	0.286272	0.126646	2.26042	0.0237954	0.339704	Solyc02g069580	UDP-glucose 4-epimerase (B1XPB1_SYNP2)	0.286272
mRNA:Solyc12g019710.1.1	2564.97	0.252839	0.111872	2.26007	0.0238171	0.339704	Solyc12g019710	Unknown Protein	0.252839
mRNA:Solyc03g121960.3.1	6517.57	-0.162267	0.0717825	-2.26054	0.0237878	0.339704	Solyc03g121960	Phospholipid diacylglycerol acyltransferase (C5ME98_CANTT)	0.162267
mRNA:Solyc01g090850.3.1	5466.66	0.133513	0.0590732	2.26013	0.0238129	0.339704	Solyc01g090850	Unknown Protein; contains Interpro domain(s) IPR003604 Zinc finger, U1-type	0.133513
mRNA:Solyc09g055570.3.1	7664.2	0.295491	0.130803	2.25905	0.0238802	0.340384	Solyc09g055570	Receptor like kinase, RLK	0.295491
mRNA:Solyc09g007350.3.1	60921.9	-0.232182	0.10279	-2.25879	0.0238963	0.340396	Solyc09g007350	30S ribosomal protein S12 (RS12_MYCPU)	0.232182
mRNA:Solyc06g060675.1.1	204.333	0.547008	0.242205	2.25845	0.0239176	0.340481	Solyc06g060675		0.547008
mRNA:Solyc06g069190.4.1	3100.69	0.358953	0.159069	2.25659	0.0240337	0.341292	Solyc06g069190	Nucellin-like aspartic protease (Fragment) (Q8L886_MAIZE)	0.358953
mRNA:Solyc03g119080.4.1	6695.33	-0.260723	0.115553	-2.25631	0.0240513	0.341292	Solyc03g119080	beta-mannosidase enzyme (manually curated)	0.260723
mRNA:Solyc01g028810.3.1	106936	-0.20356	0.090211	-2.25649	0.0240402	0.341292	Solyc01g028810	chaperonin (B4VMY1_9CYAN)	0.20356
mRNA:Solyc01g080750.3.1	24541.5	-0.199949	0.0885964	-2.25686	0.024017	0.341292	Solyc01g080750	HEAT repeat family protein (B4FX70_MAIZE)	0.199949
mRNA:Solyc12g062480.3.1	6988.6	0.144527	0.0640497	2.25647	0.0240409	0.341292	Solyc12g062480	CST complex subunit CTC1 (CTC1_ARATH)	0.144527
mRNA:Solyc05g050840.3.1	4741.34	0.235024	0.104319	2.25293	0.0242638	0.344088	Solyc05g050840	Unknown Protein	0.235024
mRNA:Solyc02g067920.4.1	2440.47	-0.204277	0.0906932	-2.25239	0.0242975	0.344346	Solyc02g067920	Abhydrolase domain-containing protein FAM108B1 (C0HAS5_SALSA)	0.204277
mRNA:Solyc03g112990.1.1	3200.78	0.254786	0.11315	2.25176	0.0243377	0.344696	Solyc03g112990	Pectinesterase (B9GXZ7_POPTR)	0.254786
mRNA:Solyc08g067540.1.1	5.96883	-6.13536	2.72577	-2.25087	0.0243939	0.345272	Solyc08g067540	Non-specific lipid-transfer protein (Q2QKE7_CATRO)	6.13536
mRNA:Solyc07g055310.1.1	1883.18	-0.226268	0.100544	-2.25043	0.0244217	0.345446	Solyc07g055310	Pentatricopeptide repeat-containing protein (D7LGJ0_ARALY)	0.226268
mRNA:Solyc05g015800.3.1	5.35663	-5.98077	2.65998	-2.24843	0.0245491	0.34549	Solyc05g015800	Acetyl coenzyme A cis-3-hexen-1-ol acetyl transferase (Q9SRQ2_ARATH)	5.98077
mRNA:Solyc10g075103.1.1	6.16449	5.96026	2.65013	2.24905	0.0245094	0.34549	Solyc10g075103		5.96026
mRNA:Solyc10g080050.3.1	70.4235	1.00837	0.448286	2.2494	0.0244873	0.34549	Solyc10g080050	Plant-specific domain TIGR01570 family protein (B6TX93_MAIZE)	1.00837
mRNA:Solyc04g014790.1.1	311.444	-0.844791	0.375675	-2.24873	0.0245298	0.34549	Solyc04g014790	Cysteine proteinase inhibitor (Q30KW6_ZEAMP)	0.844791
mRNA:Solyc11g018680.1.1	393.335	-0.373944	0.166252	-2.24926	0.0244959	0.34549	Solyc11g018680	ABC transporter G family member 25 (AB25G_ARATH)	0.373944
mRNA:Solyc02g084230.3.1	5992.58	0.340396	0.151357	2.24896	0.0245152	0.34549	Solyc02g084230	GAGA-binding transcriptional activator (A1E2T9_MEDTR)	0.340396
mRNA:Solyc05g056320.3.1	8761.66	0.261487	0.116236	2.24963	0.0244725	0.34549	Solyc05g056320	CCCH zinc finger and SMR domain-containing protein (C1G3N1_PARBD)	0.261487
mRNA:Solyc05g052100.3.1	7133.7	0.123926	0.0551155	2.24848	0.0245454	0.34549	Solyc05g052100	Glutamate dehydrogenase (Q94IA5_BRANA)	0.123926
mRNA:Solyc11g065080.2.1	2304.76	-0.186988	0.0832081	-2.24724	0.0246248	0.346336	Solyc11g065080	S2 self-incompatibility locus-linked pollen 3.2 protein (Q7XAE8_PETIN)	0.186988
mRNA:Solyc09g065660.4.1	352.856	-1.97513	0.879042	-2.24691	0.0246456	0.346409	Solyc09g065660	SolycHsfA7 (manually curated)	1.97513
mRNA:Solyc11g005820.1.1	299.386	-0.839242	0.37357	-2.24655	0.024669	0.346519	Solyc11g005820	Pectinesterase inhibitor (A2Q674_MEDTR)	0.839242
mRNA:Solyc08g081770.3.1	1807.34	-0.215282	0.0958447	-2.24615	0.0246944	0.346657	Solyc08g081770	Predicted membrane protein (Fragment) (B9GMI0_POPTR)	0.215282
mRNA:Solyc01g057830.3.1	12064.6	-0.166205	0.0740156	-2.24554	0.0247333	0.346765	Solyc01g057830	30S ribosomal protein S1 (B4FUZ5_MAIZE)	0.166205
mRNA:Solyc01g081500.4.1	39488.6	0.103413	0.0460502	2.24566	0.0247255	0.346765	Solyc01g081500	heterochromatin protein 1-like protein (manually curated)	0.103413
mRNA:Solyc12g019977.1.1	451.629	0.396223	0.176487	2.24506	0.0247646	0.346985	Solyc12g019977		0.396223
mRNA:Solyc01g056290.2.1	384.252	-0.536057	0.238806	-2.24474	0.0247848	0.34705	Solyc01g056290	Unknown Protein	0.536057
mRNA:Solyc11g071810.2.1	788.978	-0.5018	0.22365	-2.24368	0.024853	0.347349	Solyc11g071810	fasciated (manually curated)	0.5018
mRNA:Solyc05g009420.1.1	4801.99	-0.291219	0.129783	-2.24389	0.0248398	0.347349	Solyc05g009420	Unknown Protein	0.291219
mRNA:Solyc05g052990.4.1	3705.6	-0.217296	0.0968359	-2.24397	0.0248346	0.347349	Solyc05g052990	Unknown Protein	0.217296
mRNA:Solyc05g009840.3.1	17879.5	0.184046	0.0820376	2.24343	0.0248689	0.347352	Solyc05g009840	NAC domain transcription factor (Q4U0D5_WHEAT)	0.184046
mRNA:Solyc10g005400.3.1	259.428	-0.703043	0.313486	-2.24266	0.0249187	0.347829	Solyc10g005400	Inositol oxygenase (B9XK04_9BACT)	0.703043
mRNA:Solyc03g025760.4.1	138.324	-1.30312	0.581201	-2.24211	0.0249542	0.348088	Solyc03g025760	Glycosyltransferase CAZy family GT90 (Fragment) (D8RT95_SELML)	1.30312
mRNA:Solyc02g062610.3.1	1830.32	-0.276108	0.123158	-2.24189	0.0249685	0.348088	Solyc02g062610	Hydrolase alpha/beta fold family protein (D7MBG9_ARALY)	0.276108
mRNA:Solyc02g093830.4.1	3650.92	0.236552	0.105544	2.24127	0.0250083	0.348424	Solyc02g093830	Glucose-6-phosphate 1-dehydrogenase (Q2XTC4_SOLTU)	0.236552
mRNA:Solyc11g005050.2.1	7915	-0.181752	0.0811219	-2.24048	0.0250601	0.348708	Solyc11g005050	Mitochondrial ATP synthase subunit (C8CMP2_ORYSI)	0.181752
mRNA:Solyc11g012080.2.1	6680.03	-0.160526	0.0716443	-2.2406	0.0250518	0.348708	Solyc11g012080	Brain protein 44 (B4FWA7_MAIZE)	0.160526
mRNA:Solyc10g076700.2.1	1030.26	-0.348965	0.155808	-2.23971	0.0251098	0.349182	Solyc10g076700	Rhodanese-like family protein-like protein (Fragment) (A7KNZ8_GOSBA)	0.348965
mRNA:Solyc12g009310.2.1	3446.96	0.294105	0.13134	2.23926	0.0251391	0.34937	Solyc12g009310	ATP binding / serine-threonine kinase (C5DB71_VITVI)	0.294105
mRNA:Solyc08g007040.3.1	91.2241	-1.77193	0.791458	-2.23882	0.0251676	0.34948	Solyc08g007040	Glycine cleavage system H protein 1 (B6UHJ7_MAIZE)	1.77193
mRNA:Solyc00g500303.1.1	54.1853	0.988473	0.441972	2.2365	0.0253188	0.34948	Solyc00g500303		0.988473
mRNA:Solyc03g111000.3.1	1323.06	0.41529	0.18568	2.23659	0.0253128	0.34948	Solyc03g111000	Glyceraldehyde 3-phosphate dehydrogenase (Q8LK04_SOLTU)	0.41529
mRNA:Solyc02g090810.4.1	618.973	0.399202	0.178495	2.23649	0.0253198	0.34948	Solyc02g090810	Calmodulin (Q1WLX8_CHLIN)	0.399202
mRNA:Solyc09g075810.3.1	609.586	0.33172	0.148288	2.237	0.0252862	0.34948	Solyc09g075810	Blue copper protein (B6U7P6_MAIZE)	0.33172
mRNA:Solyc01g006790.3.1	1352.36	0.229536	0.102567	2.23792	0.0252265	0.34948	Solyc01g006790	Unknown Protein	0.229536
mRNA:Solyc12g019480.3.1	12018	0.204592	0.0914487	2.23724	0.0252708	0.34948	Solyc12g019480	Formin 3 (D0QAN4_ARATH)	0.204592
mRNA:Solyc10g005510.3.1	39396.6	-0.204364	0.09137	-2.23667	0.0253081	0.34948	Solyc10g005510	Glyceraldehyde-3-phosphate dehydrogenase (Q8VWN9_CAPAN)	0.204364
mRNA:Solyc08g081490.4.1	1448.01	-0.199365	0.0890843	-2.23793	0.0252255	0.34948	Solyc08g081490	mitogen-activated protein kinase 7 (manually curated)	0.199365
mRNA:Solyc11g018610.2.1	4654.52	-0.179717	0.0802891	-2.23837	0.0251967	0.34948	Solyc11g018610	Calcium-dependent protein kinase 4 (D7LXA9_ARALY)	0.179717
mRNA:Solyc02g076680.3.1	3673.53	-0.170807	0.0763654	-2.23671	0.0253053	0.34948	Solyc02g076680	Unknown Protein; contains Interpro domain(s) IPR007789 Protein of unknown function DUF688	0.170807
mRNA:Solyc12g040800.2.1	91.0804	-1.25102	0.559435	-2.23623	0.025337	0.3495	Solyc12g040800	C2 domain-containing protein (D7KD31_ARALY)	1.25102
mRNA:Solyc12g098130.1.1	3.16479	-5.21755	2.33502	-2.23448	0.0254515	0.350097	Solyc12g098130	Unknown Protein	5.21755
mRNA:Solyc06g065040.4.1	4203.78	0.212417	0.0950554	2.23467	0.025439	0.350097	Solyc06g065040	BHLH transcription factor (B6TXR4_MAIZE)	0.212417
mRNA:Solyc04g077000.3.1	1886.95	0.188731	0.0844674	2.23437	0.025459	0.350097	Solyc04g077000	Predicted E3 ubiquitin ligase (Q2UQ22_ASPOR)	0.188731
mRNA:Solyc06g067960.3.1	8246.37	-0.183248	0.0819916	-2.23496	0.0254199	0.350097	Solyc06g067960	Glutaredoxin family protein (D7L4W4_ARALY)	0.183248
mRNA:Solyc08g081430.3.1	6013.34	-0.160941	0.0720375	-2.23413	0.0254748	0.350097	Solyc08g081430	TIM21-like protein mitochondrial (C3KHJ2_ANOFI)	0.160941
mRNA:Solyc09g090200.4.1	11001	0.154968	0.0693633	2.23415	0.0254733	0.350097	Solyc09g090200	Serine/threonine-protein kinase 38 (B6U4A0_MAIZE)	0.154968
mRNA:Solyc03g121790.2.1	498.72	0.426682	0.191069	2.23313	0.0255402	0.350779	Solyc03g121790	EPIDERMAL PATTERNING FACTOR-like protein 3 (EPFL3_ARATH)	0.426682
mRNA:Solyc12g088320.2.1	163.993	-0.599453	0.268496	-2.23264	0.025573	0.351013	Solyc12g088320	Transcription factor LIM (manually curated)	0.599453
mRNA:Solyc02g084990.3.1	12177.2	0.217789	0.0975956	2.23154	0.0256453	0.351788	Solyc02g084990	Mannan endo-1 4-beta-mannosidase (A8FDC6_BACP2)	0.217789
mRNA:Solyc07g047960.3.1	696.386	0.456655	0.204811	2.22964	0.0257712	0.353079	Solyc07g047960	WRKY transcription factor 1 (manually curated)	0.456655
mRNA:Solyc11g010200.3.1	39169.5	-0.127751	0.0572949	-2.2297	0.0257671	0.353079	Solyc11g010200	14-3-3 family protein AF079104 (manually curated)	0.127751
mRNA:Solyc05g053320.1.1	531.1	-0.373252	0.167467	-2.2288	0.0258271	0.353628	Solyc05g053320	Gag-Pol polyprotein (B8YLY4_MEDTR)	0.373252
mRNA:Solyc12g099950.3.1	6.01874	5.93045	2.66224	2.22762	0.025906	0.353879	Solyc12g099950	LRR receptor-like serine/threonine-protein kinase, RLP	5.93045
mRNA:Solyc03g006360.3.1	453.008	0.801746	0.359957	2.22734	0.0259247	0.353879	Solyc03g006360	Auxin-repressed protein (Q6PXE1_9SOLN)	0.801746
mRNA:Solyc10g055770.2.1	545.447	0.385826	0.173198	2.22766	0.0259033	0.353879	Solyc10g055770	Multidrug resistance protein 2 (C2V7S0_BACCE)	0.385826
mRNA:Solyc12g096150.2.1	33740.9	-0.262715	0.117951	-2.22733	0.025925	0.353879	Solyc12g096150	60S ribosomal protein L13 (Q3HRY7_SOLTU)	0.262715
mRNA:Solyc12g098890.2.1	6603.07	-0.208754	0.0936932	-2.22806	0.0258765	0.353879	Solyc12g098890	50S ribosomal protein L18 (B6TYR5_MAIZE)	0.208754
mRNA:Solyc07g066420.4.1	8802.93	0.156374	0.0702217	2.22686	0.0259566	0.354093	Solyc07g066420	Peptidyl-prolyl cis-trans isomerase-like protein (D0NAF5_PHYIN)	0.156374
mRNA:Solyc11g065360.2.1	1314.86	-0.28499	0.128062	-2.22541	0.0260535	0.35485	Solyc11g065360	ABC transporter G family member 15 (AB15G_ARATH)	0.28499
mRNA:Solyc11g073260.2.1	20998.8	-0.205663	0.0924198	-2.22532	0.02606	0.35485	Solyc11g073260	Histone H2A (C6TMV8_SOYBN)	0.205663
mRNA:Solyc11g069890.3.1	25204.9	0.169712	0.0762489	2.22576	0.02603	0.35485	Solyc11g069890	BEL1-like homeodomain protein 8 (BLH8_ARATH)	0.169712
mRNA:Solyc06g068840.3.1	7294.46	0.14193	0.063796	2.22475	0.0260983	0.355154	Solyc06g068840	Copine-3 (B6SK39_MAIZE)	0.14193
mRNA:Solyc09g008010.3.1	1424.71	0.382073	0.171768	2.22435	0.0261249	0.355298	Solyc09g008010	ATP binding / serine-threonine kinase (C5DB71_VITVI)	0.382073
mRNA:Solyc06g048510.4.1	4646.93	0.184573	0.0830027	2.2237	0.0261688	0.355471	Solyc06g048510	WD-repeat domain phosphoinositide-interacting protein 3 (B6SUF7_MAIZE)	0.184573
mRNA:Solyc03g123840.4.1	23479.3	0.140237	0.0630652	2.22369	0.0261696	0.355471	Solyc03g123840	RNA binding protein with multiple splicing 2 (Fragment) (A5YBM9_HORSE)	0.140237
mRNA:Solyc01g106400.3.1	289.455	-0.718163	0.323152	-2.22237	0.0262583	0.356275	Solyc01g106400	Peptide methionine sulfoxide reductase msrB (B6T2C6_MAIZE)	0.718163
mRNA:Solyc09g092070.4.1	6117.01	0.198436	0.0892919	2.22233	0.0262608	0.356275	Solyc09g092070	TBC1 domain family member 13 (D3BTH5_POLPA)	0.198436
mRNA:Solyc01g080580.4.1	2519.79	0.381653	0.171811	2.22135	0.0263272	0.356959	Solyc01g080580	Inosine-uridine preferring nucleoside hydrolase family protein (D7LYI5_ARALY)	0.381653
mRNA:Solyc01g007170.4.1	6551.11	-0.173014	0.0779029	-2.22089	0.0263585	0.357164	Solyc01g007170	Protein unc-13 homolog C (UN13C_RAT)	0.173014
mRNA:Solyc04g082830.3.1	453.342	0.451577	0.203415	2.21998	0.0264204	0.357786	Solyc04g082830	Auxin efflux carrier family protein (D7KJ74_ARALY)	0.451577
mRNA:Solyc01g150156.1.1	1453.31	0.258447	0.116452	2.21935	0.0264627	0.357844	Solyc01g150156		0.258447
mRNA:Solyc05g051460.3.1	7267.5	0.192491	0.0867439	2.21907	0.0264817	0.357844	Solyc05g051460	Homeobox-leucine zipper protein (Q9FXN8_ZINEL)	0.192491
mRNA:Solyc08g076510.3.1	1836.52	-0.186889	0.0842081	-2.21937	0.0264617	0.357844	Solyc08g076510	Unknown Protein	0.186889
mRNA:Solyc01g096290.4.1	69232.5	-0.149993	0.067596	-2.21897	0.0264891	0.357844	Solyc01g096290	Ubiquitin (C0SFI2_PARBP)	0.149993
mRNA:Solyc01g008960.3.1	351940	0.198744	0.0895758	2.21873	0.0265054	0.357847	Solyc01g008960	Argonaute 4a (manually curated)	0.198744
mRNA:Solyc11g012500.3.1	7.30135	3.49801	1.5774	2.21758	0.0265835	0.358323	Solyc11g012500	Unknown Protein	3.49801
mRNA:Solyc03g083994.1.1	18.7245	2.47517	1.1162	2.2175	0.026589	0.358323	Solyc03g083994		2.47517
mRNA:Solyc05g023710.3.1	12637.6	-0.180138	0.0812304	-2.21761	0.0265813	0.358323	Solyc05g023710	Nucleolar complex protein 2 homolog (C0H9R3_SALSA)	0.180138
mRNA:Solyc11g008630.3.1	218.303	-1.48668	0.670629	-2.21684	0.0266339	0.358424	Solyc11g008630	Hydroxycinnamoyl CoA shikimate/quinate hydroxycinnamoyltransferase-like protein (Fragment) (B9GF60_POPTR)	1.48668
mRNA:Solyc07g051850.3.1	56051.1	0.271271	0.12237	2.2168	0.0266365	0.358424	Solyc07g051850	Aspartic proteinase (Q96383_CENCA)	0.271271
mRNA:Solyc03g123890.4.1	5686.49	0.173016	0.0780516	2.21668	0.0266449	0.358424	Solyc03g123890	Calcium-transporting ATPase 1 (Q7XBH9_CERRI)	0.173016
mRNA:Solyc01g090040.3.1	1022.09	0.259008	0.116859	2.21641	0.0266637	0.35846	Solyc01g090040	Unknown Protein	0.259008
mRNA:Solyc03g112440.1.1	502.707	-0.419317	0.189235	-2.21585	0.0267016	0.358644	Solyc03g112440	Oleosin (O04925_SESIN)	0.419317
mRNA:Solyc08g074830.4.1	3878.19	0.316871	0.14301	2.21574	0.0267096	0.358644	Solyc08g074830	F-box family protein (D7KQH0_ARALY)	0.316871
mRNA:Solyc02g062560.3.1	15051.2	0.18439	0.0832454	2.21502	0.0267586	0.359085	Solyc02g062560	Tobacco mosaic virus resistance-1 (manually curated)	0.18439
mRNA:Solyc06g009020.2.1	16339.5	-0.361192	0.16311	-2.2144	0.0268013	0.359441	Solyc06g009020	Glutathione S-transferase (A5YWI8_SOLCO)	0.361192
mRNA:Solyc02g092860.3.1	58.15	1.08161	0.488712	2.21318	0.026885	0.35962	Solyc02g092860	Cytochrome P450	1.08161
mRNA:Solyc02g090560.3.1	306.649	0.561972	0.253945	2.21296	0.0269001	0.35962	Solyc02g090560	Calcium-transporting ATPase 1 (Q7XBH9_CERRI)	0.561972
mRNA:Solyc02g068080.3.1	1731.27	-0.376942	0.170271	-2.21377	0.0268444	0.35962	Solyc02g068080	Voltage-gated chloride channel (Q96325_ARATH)	0.376942
mRNA:Solyc07g008250.3.1	21132	0.320166	0.144688	2.2128	0.0269117	0.35962	Solyc07g008250	SCF E3 ubiquitin ligase complex F-box protein grrA (C5FDH1_NANOT)	0.320166
mRNA:Solyc12g100060.1.1	27276.2	0.289451	0.130753	2.21373	0.0268473	0.35962	Solyc12g100060	Zinc finger A20 and AN1 domain-containing stress-associated protein 6 (C1C2A2_9MAXI)	0.289451
mRNA:Solyc04g080630.4.1	6463.23	-0.19978	0.0902639	-2.21328	0.0268781	0.35962	Solyc04g080630	50S ribosomal protein L31 (A5AHS8_VITVI)	0.19978
mRNA:Solyc07g054590.1.1	5.19572	-5.93604	2.68345	-2.21209	0.0269603	0.360045	Solyc07g054590	F-box family protein (B9I698_POPTR)	5.93604
mRNA:Solyc07g005200.3.1	6718.86	-0.145241	0.0656646	-2.21187	0.0269759	0.360045	Solyc07g005200	Synaptobrevin homolog YKT6 (C4QZ63_PICPG)	0.145241
mRNA:Solyc08g083120.3.1	87025.7	-0.226034	0.102203	-2.21162	0.0269928	0.360055	Solyc08g083120	Ubiquitin (C0SFI2_PARBP)	0.226034
mRNA:Solyc08g044345.1.1	2575.62	-0.279034	0.126231	-2.2105	0.0270704	0.360874	Solyc08g044345		0.279034
mRNA:Solyc01g107600.3.1	4843.95	-0.165843	0.0750381	-2.21011	0.0270973	0.361015	Solyc01g107600	Unc-50 homolog (C1BXJ0_ESOLU)	0.165843
mRNA:Solyc03g113120.4.1	44.1294	-1.00437	0.454632	-2.20919	0.0271613	0.361652	Solyc03g113120	WRKY transcription factor 73 (manually curated)	1.00437
mRNA:Solyc04g074390.3.1	35.6282	-1.53153	0.693714	-2.20772	0.0272635	0.362275	Solyc04g074390	UDP-glucuronosyltransferase (Q5UB81_ARATH)	1.53153
mRNA:Solyc08g061240.3.1	645.56	-0.493947	0.223812	-2.20697	0.0273159	0.362275	Solyc08g061240	Catalytic/ hydrolase (B6TP84_MAIZE)	0.493947
mRNA:Solyc08g079640.3.1	632.793	0.270446	0.1225	2.20772	0.0272636	0.362275	Solyc08g079640	Pentatricopeptide repeat-containing protein (D7KHY5_ARALY)	0.270446
mRNA:Solyc06g068950.4.1	6432.69	-0.242257	0.109785	-2.20665	0.0273384	0.362275	Solyc06g068950	Phosphoethanolamine N-methyltransferase (Q9AXH3_SOLLC)	0.242257
mRNA:Solyc09g074640.3.1	11158.1	0.221385	0.100297	2.2073	0.0272931	0.362275	Solyc09g074640	Zinc finger transcription factor 54 (manually curated)	0.221385
mRNA:Solyc09g065880.4.1	9933.59	-0.18279	0.082824	-2.20697	0.0273161	0.362275	Solyc09g065880	Leucine Rich Repeat family protein expressed (Q10GD4_ORYSJ)	0.18279
mRNA:Solyc06g068770.3.1	3940.61	-0.149314	0.0676609	-2.20679	0.0273286	0.362275	Solyc06g068770	DB279 (manually curated)	0.149314
mRNA:Solyc01g110440.5.1.1	104905	0.142697	0.0646594	2.20691	0.0273204	0.362275	Solyc01g110440	arginine decarboxylase (manually curated)	0.142697
mRNA:Solyc11g017300.2.1	23647.4	0.11108	0.0503638	2.20554	0.0274159	0.363086	Solyc11g017300	JAB (manually curated)	0.11108
mRNA:Solyc06g074200.4.1	7242.86	-0.230745	0.104636	-2.20521	0.0274396	0.363183	Solyc06g074200	Sex-linked protein 9 (Fragment) (D7RW11_SILCU)	0.230745
mRNA:Solyc09g061715.1.1	170.621	-0.735925	0.333762	-2.20494	0.0274586	0.363219	Solyc09g061715		0.735925
mRNA:Solyc12g017230.2.1	919.198	0.358104	0.162441	2.20452	0.027488	0.363331	Solyc12g017230	Os04g0431000 protein (Fragment) (Q0JD52_ORYSJ)	0.358104
mRNA:Solyc04g015150.4.1	1717.81	-0.295125	0.133896	-2.20413	0.0275152	0.363331	Solyc04g015150	Phosphoglycolate phosphatase (C1FHY2_9CHLO)	0.295125
mRNA:Solyc10g086510.2.1	7470.48	-0.280142	0.127113	-2.20388	0.0275325	0.363331	Solyc10g086510	Mitochondrial import inner membrane translocase subunit tim9 (A6MZE3_ORYSI)	0.280142
mRNA:Solyc08g006580.3.1	902.243	-0.251954	0.114322	-2.2039	0.0275316	0.363331	Solyc08g006580	Unknown Protein	0.251954
mRNA:Solyc10g008520.3.1	553.896	-0.611897	0.277721	-2.20328	0.027575	0.363676	Solyc10g008520	Auxin-responsive GH3-like (Q0GUM1_ARATH)	0.611897
mRNA:Solyc08g008305.1.1	60.0967	-1.16777	0.530088	-2.20298	0.0275962	0.36374	Solyc08g008305		1.16777
mRNA:Solyc04g073950.2.1	4179.16	0.346781	0.157497	2.20183	0.0276775	0.364595	Solyc04g073950	VQ motif family protein expressed (Q10KE8_ORYSJ)	0.346781
mRNA:Solyc01g109220.4.1	9891.99	-0.208362	0.0946503	-2.20139	0.0277085	0.364787	Solyc01g109220	Mitochondrial import receptor subunit TOM6 homolog (TOM6_ARATH)	0.208362
mRNA:Solyc03g113210.3.1	16.3409	-3.107	1.41182	-2.20071	0.0277567	0.365097	Solyc03g113210	Porin/voltage-dependent anion-selective channel protein (B9I304_POPTR)	3.107
mRNA:Solyc02g050240.4.1	11173.6	-0.172035	0.0781768	-2.20059	0.0277648	0.365097	Solyc02g050240	Oligopeptidase (Protease II) (A6EQV2_9BACT)	0.172035
mRNA:Solyc10g009570.3.1	5100.4	-0.205755	0.0935329	-2.19982	0.0278198	0.365388	Solyc10g009570	Rhodanese-related sulfurtransferase (A4U0Q7_9PROT)	0.205755
mRNA:Solyc07g006650.4.1	18428.1	-0.20097	0.0913508	-2.19998	0.0278082	0.365388	Solyc07g006650	Xylose isomerase (B9T2E0_RICCO)	0.20097
mRNA:Solyc08g006200.3.1	4541.83	-0.206901	0.0940645	-2.19957	0.0278377	0.365406	Solyc08g006200	B3 domain-containing transcription factor VRN1 (VRN1_ARATH)	0.206901
mRNA:Solyc08g023590.4.1	545.874	0.297856	0.135491	2.19834	0.0279247	0.366333	Solyc08g023590	WD repeat-containing protein (B6JWM7_SCHJY)	0.297856
mRNA:Solyc03g031890.3.1	58.2992	1.84862	0.841239	2.19749	0.0279853	0.366467	Solyc03g031890	Cold induced protein-like (Q94JH8_ORYSJ)	1.84862
mRNA:Solyc04g077130.1.1	4938.93	-0.38597	0.17567	-2.19713	0.0280112	0.366467	Solyc04g077130	50S ribosomal protein 6, chloroplastic (PSRP6_ARATH)	0.38597
mRNA:Solyc04g008890.3.1	1015.26	-0.24367	0.110889	-2.19743	0.0279898	0.366467	Solyc04g008890	Splicing factor 3B subunit 5 (B0XFY1_CULQU)	0.24367
mRNA:Solyc12g096830.2.1	3516.82	-0.210668	0.0958847	-2.1971	0.0280135	0.366467	Solyc12g096830	UDP-glucosyltransferase family 1 protein (C6KI44_CITSI)	0.210668
mRNA:Solyc07g054820.4.1	6452.98	-0.175393	0.0798312	-2.19704	0.0280173	0.366467	Solyc07g054820	Protein thf1 (A0YRG1_LYNSP)	0.175393
mRNA:Solyc06g008120.1.1	7364.95	-0.129895	0.0591433	-2.19628	0.0280723	0.366969	Solyc06g008120	Mitochondrial import receptor subunit TOM22 (B6U2X6_MAIZE)	0.129895
mRNA:Solyc02g069570.3.1	3331.8	-0.161715	0.0736742	-2.195	0.0281636	0.367947	Solyc02g069570	Pentatricopeptide repeat-containing protein (D7LDK6_ARALY)	0.161715
mRNA:Solyc01g066820.4.1	1154.93	0.292347	0.133266	2.19371	0.0282562	0.368723	Solyc01g066820	Kinesin like protein (Q940B8_ARATH)	0.292347
mRNA:Solyc02g091730.3.1	2078.82	0.197401	0.0899845	2.19373	0.028255	0.368723	Solyc02g091730	Os11g0296800 protein (Fragment) (Q0IT79_ORYSJ)	0.197401
mRNA:Solyc10g083063.1.1	117.386	0.758614	0.345921	2.19303	0.0283055	0.368933	Solyc10g083063		0.758614
mRNA:Solyc11g072480.2.1	1412.69	0.196541	0.0896188	2.19307	0.0283021	0.368933	Solyc11g072480	Senescence-associated protein (B6T9C5_MAIZE)	0.196541
mRNA:Solyc07g006265.1.1	3593.37	-0.153123	0.0698481	-2.19223	0.0283626	0.369461	Solyc07g006265		0.153123
mRNA:Solyc06g009120.3.1	5834.23	0.216532	0.0988014	2.19159	0.028409	0.369849	Solyc06g009120	Unknown Protein	0.216532
mRNA:Solyc04g063245.1.1	16.4097	3.12463	1.42621	2.19086	0.0284618	0.370126	Solyc04g063245		3.12463
mRNA:Solyc06g072220.1.1	40.8145	-1.1855	0.541147	-2.19073	0.0284716	0.370126	Solyc06g072220	Kunitz trypsin inhibitor (B8Y888_TOBAC)	1.1855
mRNA:Solyc02g020940.3.1	307.51	-0.787431	0.35947	-2.19053	0.0284856	0.370126	Solyc02g020940	Glyceraldehyde-3-phosphate dehydrogenase (D7UNZ5_BRARC)	0.787431
mRNA:Solyc10g083140.1.1	321.943	-0.604926	0.276174	-2.19038	0.0284968	0.370126	Solyc10g083140	Unknown Protein	0.604926
mRNA:Solyc11g008900.2.1	6293.23	0.266248	0.121632	2.18897	0.028599	0.37102	Solyc11g008900	Zinc finger transcription factor 65 (manually curated)	0.266248
mRNA:Solyc09g082780.3.1	32642	-0.158462	0.0723869	-2.1891	0.0285895	0.37102	Solyc09g082780	Asparagine synthetase B (A1JQ99_YERE8)	0.158462
mRNA:Solyc01g009100.4.1	53639.5	-0.273043	0.124758	-2.18858	0.0286276	0.371175	Solyc01g009100	Ribosomal protein L30 (B3TLP4_ELAGV)	0.273043
mRNA:Solyc11g044320.2.1	5457.96	0.143382	0.0655262	2.18816	0.0286581	0.371353	Solyc11g044320	Single myb histone (B9HN09_POPTR)	0.143382
mRNA:Solyc03g150104.1.1	105.833	0.657206	0.300389	2.18785	0.0286805	0.371427	Solyc03g150104		0.657206
mRNA:Solyc03g120330.1.1	186.259	-0.630385	0.288225	-2.18712	0.0287335	0.371549	Solyc03g120330	Kelch repeat-containing F-box family protein (D7KDI0_ARALY)	0.630385
mRNA:Solyc04g014830.3.1	1304.44	0.399202	0.182531	2.18703	0.02874	0.371549	Solyc04g014830	GRAS family transcription factor (B9IH45_POPTR)	0.399202
mRNA:Solyc05g014710.4.1	6379.07	-0.187133	0.0855615	-2.18712	0.0287337	0.371549	Solyc05g014710	Remorin family protein (D7KET1_ARALY)	0.187133
mRNA:Solyc09g005660.4.1	6995.09	0.231366	0.105819	2.18643	0.0287845	0.371907	Solyc09g005660	HAT family dimerisation domain containing protein expressed (Q10BC8_ORYSJ)	0.231366
mRNA:Solyc11g010910.3.1	1772.12	0.21696	0.0992579	2.18582	0.0288291	0.372267	Solyc11g010910	WD repeat protein (Q3MV14_ARATH)	0.21696
mRNA:Solyc11g018490.3.1	5.0531	-5.8968	2.69814	-2.18551	0.0288517	0.372343	Solyc11g018490	Beta-galactosidase (B9GU11_POPTR)	5.8968
mRNA:Solyc07g005090.4.1	19.1664	-3.33552	1.52734	-2.18387	0.0289716	0.372592	Solyc07g005090	Chitinase A (Q4W6L6_CYCRE)	3.33552
mRNA:Solyc09g075930.2.1	219.309	0.929371	0.425416	2.18462	0.0289169	0.372592	Solyc09g075930	Primary amine oxidase (B9RSR2_RICCO)	0.929371
mRNA:Solyc07g053400.1.1	130.471	-0.697729	0.319434	-2.18427	0.0289426	0.372592	Solyc07g053400	Unknown Protein	0.697729
mRNA:Solyc07g052440.3.1	1183.9	-0.244017	0.111722	-2.18415	0.0289513	0.372592	Solyc07g052440	Transmembrane protein 97 (TMM97_BOVIN)	0.244017
mRNA:Solyc08g083200.3.1	4209.5	-0.220229	0.100833	-2.18411	0.0289543	0.372592	Solyc08g083200	Unknown Protein	0.220229
mRNA:Solyc11g072860.2.1	77422.2	-0.142	0.0650184	-2.184	0.028962	0.372592	Solyc11g072860	Histone H4 (B6T0P4_MAIZE)	0.142
mRNA:Solyc02g092460.3.1	285.227	-0.853003	0.390845	-2.18246	0.0290759	0.373681	Solyc02g092460	Speckle-type POZ protein (B5X432_SALSA)	0.853003
mRNA:Solyc04g078670.3.1	757.801	0.255441	0.117053	2.18227	0.0290898	0.373681	Solyc04g078670	NAC domain transcription factor (Q5DM35_WHEAT)	0.255441
mRNA:Solyc02g079430.4.1	119.971	0.580425	0.266157	2.18076	0.0292011	0.374677	Solyc02g079430	CONSTANS-like zinc finger protein (D0EP04_SOYBN)	0.580425
mRNA:Solyc07g049230.1.1	1215.24	-0.259322	0.118906	-2.18089	0.0291917	0.374677	Solyc07g049230	Enzyme of the cupin superfamily (B6TP17_MAIZE)	0.259322
mRNA:Solyc06g053320.4.1	9169.02	-0.222121	0.101874	-2.18034	0.0292322	0.37486	Solyc06g053320	Polyadenylate-binding protein (Q08212_DROME)	0.222121
mRNA:Solyc05g012780.4.1	33.318	1.2851	0.58971	2.1792	0.0293165	0.375724	Solyc05g012780	cDNA clone J075153F01 full insert sequence (B7F9A7_ORYSJ)	1.2851
mRNA:Solyc03g111570.4.1	58616.2	0.140535	0.0645165	2.17828	0.029385	0.376385	Solyc03g111570	Glucan synthase like 7 (D8TE42_SELML)	0.140535
mRNA:Solyc03g096350.3.1	5.02613	-5.88834	2.704	-2.17764	0.0294327	0.376686	Solyc03g096350	Myb family transcription factor (Fragment) (D7M1F0_ARALY)	5.88834
mRNA:Solyc02g086820.3.1	105.985	-1.48615	0.682638	-2.17707	0.0294757	0.376686	Solyc02g086820	chloroplast carbonic anhydrase (manually curated)	1.48615
mRNA:Solyc01g007890.3.1	241.897	0.714842	0.328352	2.17706	0.0294762	0.376686	Solyc01g007890	Unknown Protein	0.714842
mRNA:Solyc06g063210.3.1	185.293	0.608881	0.279631	2.17744	0.0294476	0.376686	Solyc06g063210	glutamate receptor-like 2.5 (manually curated)	0.608881
mRNA:Solyc03g093343.1.1	10.3841	-6.92455	3.18219	-2.17603	0.0295528	0.376689	Solyc03g093343		6.92455
mRNA:Solyc00g500129.1.1	5.72084	5.85303	2.69239	2.17392	0.0297111	0.376689	Solyc00g500129		5.85303
mRNA:Solyc09g090360.3.1	20.6165	-3.06125	1.40808	-2.17406	0.0297003	0.376689	Solyc09g090360	Xenotropic and polytropic retrovirus receptor (B2GU54_XENTR)	3.06125
mRNA:Solyc06g050270.1.1	136.905	0.741205	0.340958	2.17389	0.0297136	0.376689	Solyc06g050270	CBL-interacting protein kinase 13 (C4P7W2_VITVI)	0.741205
mRNA:Solyc01g104030.3.1	267.922	-0.691514	0.317872	-2.17545	0.0295967	0.376689	Solyc01g104030	Inward rectifier potassium channel-like protein (Fragment) (Q1W7D1_SOLLC)	0.691514
mRNA:Solyc02g069490.4.1	26937.6	0.327439	0.150621	2.17392	0.0297111	0.376689	Solyc02g069490	FAD linked oxidase domain protein (D1VPW7_9ACTO)	0.327439
mRNA:Solyc08g079020.3.1	12380.4	-0.312402	0.143675	-2.17437	0.0296771	0.376689	Solyc08g079020	Adenine phosphoribosyltransferase-like protein (Q8LG17_ARATH)	0.312402
mRNA:Solyc10g007200.3.1	2548.41	-0.246021	0.113027	-2.17666	0.0295059	0.376689	Solyc10g007200	Beta-1 3-galactosyltransferase 6 (B6UBH3_MAIZE)	0.246021
mRNA:Solyc10g086150.2.1	21716.3	-0.234037	0.107623	-2.17461	0.0296592	0.376689	Solyc10g086150	Single-stranded DNA binding protein (Q8W214_SOLTU)	0.234037
mRNA:Solyc07g062543.1.1	2219.5	-0.219695	0.100966	-2.17592	0.0295611	0.376689	Solyc07g062543		0.219695
mRNA:Solyc12g010230.2.1	1376.47	-0.207994	0.0956436	-2.17468	0.029654	0.376689	Solyc12g010230	Os06g0183700 protein (Fragment) (Q0DE22_ORYSJ)	0.207994
mRNA:Solyc09g064420.4.1	4657.4	0.19415	0.0892522	2.17529	0.0296082	0.376689	Solyc09g064420	LOC100158433 protein (Fragment) (B1WBD4_XENLA)	0.19415
mRNA:Solyc03g059180.4.1	3046.27	-0.177738	0.0817006	-2.17548	0.0295939	0.376689	Solyc03g059180	Extracellular calcium sensing receptor (C7BCU7_LIQFO)	0.177738
mRNA:Solyc06g082670.3.1	56857.9	-0.158086	0.0727078	-2.17426	0.0296855	0.376689	Solyc06g082670	Ribosomal protein L10 (A8IZK3_CHLRE)	0.158086
mRNA:Solyc06g008230.3.1	975.76	0.292738	0.134743	2.17257	0.0298127	0.377367	Solyc06g008230	Calmodulin-binding protein (Q7XJB9_ORYSI)	0.292738
mRNA:Solyc07g064480.1.1	816.83	0.279834	0.128791	2.17277	0.0297973	0.377367	Solyc07g064480	DTW domain-containing protein (D7MUX4_ARALY)	0.279834
mRNA:Solyc01g080700.4.1	4034.61	0.166142	0.0764831	2.17227	0.029835	0.377367	Solyc01g080700	Inosine-uridine preferring nucleoside hydrolase family protein (D7LYI5_ARALY)	0.166142
mRNA:Solyc07g005540.1.1	5915.33	-0.155887	0.0717604	-2.17233	0.0298306	0.377367	Solyc07g005540	Receptor like kinase, RLK	0.155887
mRNA:Solyc04g081590.4.1	21602.5	0.32626	0.150248	2.17148	0.029895	0.37768	Solyc04g081590	Receptor like kinase, RLK	0.32626
mRNA:Solyc10g051215.1.1	634.545	-0.318114	0.146511	-2.17127	0.0299107	0.37768	Solyc10g051215		0.318114
mRNA:Solyc07g006830.4.1	25577.3	0.153257	0.0705745	2.17157	0.0298884	0.37768	Solyc07g006830	Calmodulin-binding protein (Fragment) (Q9M451_CICAR)	0.153257
mRNA:Solyc02g079990.3.1	636.487	0.458533	0.211294	2.17012	0.0299981	0.378139	Solyc02g079990	RLK, Receptor like protein, putative resistance protein with an antifungal domain	0.458533
mRNA:Solyc06g076210.3.1	1054.25	0.429636	0.19797	2.17021	0.0299908	0.378139	Solyc06g076210	X1 (Fragment) (Q3T7E5_ZEAMP)	0.429636
mRNA:Solyc07g041970.4.1	68811.7	0.124047	0.0571582	2.17024	0.029989	0.378139	Solyc07g041970	Subtilisin-like protease (B6SZ82_MAIZE)	0.124047
mRNA:Solyc09g009500.3.1	3814.75	-0.207428	0.0956291	-2.16909	0.0300757	0.378903	Solyc09g009500	Hydrolase alpha/beta fold family protein (D7LIQ3_ARALY)	0.207428
mRNA:Solyc07g005750.3.1	2195.91	0.1731	0.0798162	2.16874	0.0301027	0.379028	Solyc07g005750	F-box/LRR-repeat protein 17 (FXL17_HUMAN)	0.1731
mRNA:Solyc06g008160.4.1	3040.81	-0.208373	0.0961013	-2.16827	0.0301385	0.379264	Solyc06g008160	Chloroplast FLU-like protein (Fragment) (D2K2R8_PICAB)	0.208373
mRNA:Solyc04g051660.3.1	5257.78	-0.199786	0.0921795	-2.16736	0.0302072	0.379699	Solyc04g051660	TPR repeat (Q31KV9_SYNE7)	0.199786
mRNA:Solyc12g100130.1.1	2671.31	-0.1877	0.0865958	-2.16754	0.0301939	0.379699	Solyc12g100130	Vesicular glutamate transporter (A8J6T9_CIOIN)	0.1877
mRNA:Solyc04g080460.3.1	4089.88	-0.149785	0.0691244	-2.16689	0.0302434	0.379939	Solyc04g080460	Sugar facilitator protein 4 (manually curated)	0.149785
mRNA:Solyc09g007560.4.1	6511.71	-0.18511	0.0854506	-2.16628	0.03029	0.380123	Solyc09g007560	50S ribosomal protein L5 (B5TV71_CAMSI)	0.18511
mRNA:Solyc07g041550.2.1	11980.3	0.149085	0.0688219	2.16625	0.0302922	0.380123	Solyc07g041550	RNA polymerase-associated protein Ctr9 homolog (A3KDM3_DANRE)	0.149085
mRNA:Solyc05g052470.3.1	11794.7	0.327655	0.151299	2.16561	0.030341	0.380521	Solyc05g052470	Ferritin (A7UGG8_SOLTU)	0.327655
mRNA:Solyc02g086890.3.1	1353.65	-0.256413	0.118456	-2.16463	0.0304162	0.381249	Solyc02g086890	Calcium homeostasis regulator chor1 (Fragment) (A6N1L7_ORYSI)	0.256413
mRNA:Solyc12g035710.2.1	1232.21	0.284329	0.131423	2.16347	0.0305052	0.381934	Solyc12g035710	Cbs domain containing protein expressed (Fragment) (A6N095_ORYSI)	0.284329
mRNA:Solyc10g009400.3.1	1612.79	-0.196434	0.0907945	-2.16351	0.0305023	0.381934	Solyc10g009400	FAM86A (B5XFD7_SALSA)	0.196434
mRNA:Solyc01g096590.3.1	42624.3	-0.204319	0.0944677	-2.16285	0.0305528	0.382314	Solyc01g096590	30S ribosomal protein S10 (RS10_CAMFF)	0.204319
mRNA:Solyc09g005650.1.1	5864.03	0.328723	0.152032	2.1622	0.0306031	0.382651	Solyc09g005650	HAT family dimerisation domain containing protein expressed (Q10BC8_ORYSJ)	0.328723
mRNA:Solyc01g080850.4.1	12415.2	-0.107185	0.0495754	-2.16205	0.0306142	0.382651	Solyc01g080850	Protein transport protein SEC23 (C5MDU5_CANTT)	0.107185
mRNA:Solyc05g012870.1.1	11.0049	-2.26698	1.0492	-2.16067	0.030721	0.383039	Solyc05g012870	Genomic DNA chromosome 5 P1 clone MFB13 (Q9FLJ9_ARATH)	2.26698
mRNA:Solyc12g017960.1.1	279.432	-0.39004	0.180517	-2.16068	0.0307197	0.383039	Solyc12g017960	Unknown Protein	0.39004
mRNA:Solyc12g013530.2.1	3978.55	0.301176	0.139442	2.15987	0.030783	0.383039	Solyc12g013530	Unknown Protein	0.301176
mRNA:Solyc12g049540.3.1	722.501	-0.289058	0.133799	-2.16039	0.0307422	0.383039	Solyc12g049540	Polyphosphoinositide phosphatase (C0S4L1_PARBP)	0.289058
mRNA:Solyc06g075800.1.1	69467	-0.266294	0.123252	-2.16055	0.0307297	0.383039	Solyc06g075800	Histone H2B (Q2XPW1_SOLTU)	0.266294
mRNA:Solyc03g034050.3.1	2012.08	0.177349	0.0821028	2.16009	0.0307658	0.383039	Solyc03g034050	FAM96B protein (A8NHC1_COPC7)	0.177349
mRNA:Solyc09g010840.1.1	49338.9	0.163677	0.0757782	2.15995	0.0307768	0.383039	Solyc09g010840	phantastica (manually curated)	0.163677
mRNA:Solyc06g060990.4.1	2899.68	0.149061	0.0689708	2.16122	0.0306784	0.383039	Solyc06g060990	AGAP008110-PA (Fragment) (Q7Q3Z2_ANOGA)	0.149061
mRNA:Solyc06g075250.3.1	461.896	-0.833656	0.386207	-2.15857	0.0308833	0.383108	Solyc06g075250	C2H2L domain class transcription factor (D9ZIU4_MALDO)	0.833656
mRNA:Solyc04g072034.1.1	536.942	0.778191	0.360715	2.15735	0.0309781	0.383108	Solyc04g072034		0.778191
mRNA:Solyc06g005390.1.1	1232.94	-0.334836	0.155155	-2.15807	0.0309224	0.383108	Solyc06g005390	Histone H2B (D7LK79_ARALY)	0.334836
mRNA:Solyc07g062720.3.1	1151.57	0.309492	0.143376	2.15861	0.0308806	0.383108	Solyc07g062720	RING-finger protein-like (Q5QLR6_ORYSJ)	0.309492
mRNA:Solyc02g092240.3.1	2836.7	-0.272281	0.126133	-2.15867	0.0308757	0.383108	Solyc02g092240	Os10g0352000 protein (Fragment) (Q0IY85_ORYSJ)	0.272281
mRNA:Solyc05g048810.4.1	4895.1	0.224737	0.104129	2.15824	0.0309088	0.383108	Solyc05g048810	tRNA-specific adenosine deaminase (B0WPX1_CULQU)	0.224737
mRNA:Solyc06g071880.4.1	50717.1	-0.188264	0.0872598	-2.15751	0.0309662	0.383108	Solyc06g071880	60S ribosomal protein L17 (D7KV33_ARALY)	0.188264
mRNA:Solyc09g014890.3.1	4438.66	0.180749	0.0837767	2.15751	0.0309663	0.383108	Solyc09g014890	Mitochondrial intermediate peptidase (MIPEP_HUMAN)	0.180749
mRNA:Solyc03g025890.2.1	13118	0.178365	0.0826459	2.15818	0.0309138	0.383108	Solyc03g025890	DNA mismatch repair protein mutS (B0K9L5_THEP3)	0.178365
mRNA:Solyc12g027740.3.1	8598.63	0.171263	0.0793688	2.15782	0.0309422	0.383108	Solyc12g027740	Arginine/serine-rich coiled coil protein 1 (B6TT29_MAIZE)	0.171263
mRNA:Solyc01g090950.4.1	18818.4	0.145376	0.06735	2.15852	0.0308875	0.383108	Solyc01g090950	GRAS family transcription factor (B9GPD0_POPTR)	0.145376
mRNA:Solyc06g083180.4.1	69395.7	-0.231998	0.107561	-2.1569	0.0310138	0.383315	Solyc06g083180	40S ribosomal protein S8 (Q0E158_ORYSJ)	0.231998
mRNA:Solyc05g046310.3.1	2640.77	-0.181169	0.0840028	-2.1567	0.0310292	0.383315	Solyc05g046310	Genomic DNA chromosome 5 P1 clone MVP2 (O65233_ARATH)	0.181169
mRNA:Solyc04g005790.3.1	622.534	-0.485569	0.225203	-2.15614	0.0310729	0.38364	Solyc04g005790	Peptide transporter-like protein (Q9LSE8_ARATH)	0.485569
mRNA:Solyc06g073540.4.1	125317	0.2232	0.103561	2.15525	0.031142	0.38428	Solyc06g073540	Argonaute4b (manually curated)	0.2232
mRNA:Solyc07g056640.1.1	270.589	-0.842054	0.390918	-2.15404	0.031237	0.384898	Solyc07g056640	Unknown Protein	0.842054
mRNA:Solyc08g082890.3.1	1945.53	0.316182	0.146791	2.15395	0.031244	0.384898	Solyc08g082890	R2R3MYB transcription factor 9 (manually curated)	0.316182
mRNA:Solyc12g042950.2.1	28953.3	-0.1396	0.0648003	-2.15431	0.0312155	0.384898	Solyc12g042950	ADP/ATP carrier protein (Q5L657_CHLAB)	0.1396
mRNA:Solyc12g095960.3.1	165682	0.12813	0.059493	2.1537	0.0312636	0.384927	Solyc12g095960	Insulin-like growth factor 2 mRNA-binding protein 2 (IF2B2_PONAB)	0.12813
mRNA:Solyc10g047670.2.1	2801.4	0.198853	0.0923855	2.15243	0.0313635	0.385943	Solyc10g047670	Receptor expression-enhancing protein 2 (B2WDX2_PYRTR)	0.198853
mRNA:Solyc08g006910.4.1	3004.11	0.216488	0.10062	2.15155	0.0314331	0.386159	Solyc08g006910	WD-40 repeat family protein (D7LF16_ARALY)	0.216488
mRNA:Solyc07g065230.1.1	9039.41	0.214826	0.0998441	2.15161	0.031428	0.386159	Solyc07g065230	C2 domain-containing protein (D7MKI6_ARALY)	0.214826
mRNA:Solyc05g015500.4.1	28474	0.183828	0.0854288	2.15183	0.0314107	0.386159	Solyc05g015500	Zinc finger Ran-binding domain-containing protein 2 (ZRAB2_RAT)	0.183828
mRNA:Solyc09g010430.1.1	1331.39	0.352368	0.163791	2.15132	0.0314507	0.386161	Solyc09g010430	Unknown Protein	0.352368
mRNA:Solyc06g082650.4.1	60098.9	-0.20503	0.0953748	-2.14973	0.0315766	0.387119	Solyc06g082650	60S ribosomal protein L10 (Q3SC85_SOLLC)	0.20503
mRNA:Solyc07g006150.3.1	12687.1	-0.178864	0.083205	-2.14967	0.031581	0.387119	Solyc07g006150	Transmembrane protein 208 (C1C182_9MAXI)	0.178864
mRNA:Solyc04g077020.3.1	78788.6	-0.153656	0.0714759	-2.14976	0.0315743	0.387119	Solyc04g077020	Tubulin alpha-3 chain (B6SPX4_MAIZE)	0.153656
mRNA:Solyc01g094870.3.1	1472.74	0.337757	0.157199	2.14859	0.031667	0.387736	Solyc01g094870	MRNA clone RAFL21-92-I07 (Q681W9_ARATH)	0.337757
mRNA:Solyc06g074390.3.1	6772.4	-0.30983	0.14429	-2.14728	0.031771	0.387736	Solyc06g074390	Fatty acyl coA reductase (Q8L4M0_WHEAT)	0.30983
mRNA:Solyc01g091720.3.1	994.95	0.262744	0.122314	2.14811	0.0317054	0.387736	Solyc01g091720	F-box family protein (B9IC68_POPTR)	0.262744
mRNA:Solyc07g066080.3.1	3723.08	0.224917	0.104744	2.1473	0.0317694	0.387736	Solyc07g066080	Ubiquitin-conjugating enzyme E2 10 (UBC10_ARATH)	0.224917
mRNA:Solyc01g008160.4.1	3640.68	-0.203092	0.0945907	-2.14706	0.0317882	0.387736	Solyc01g008160	Tetratricopeptide repeat-containing protein (D7L8H9_ARALY)	0.203092
mRNA:Solyc08g066390.3.1	3069.73	0.162569	0.0756905	2.14781	0.0317291	0.387736	Solyc08g066390	Os06g0483900 protein (Fragment) (Q0DC52_ORYSJ)	0.162569
mRNA:Solyc03g120810.4.1	17312.2	-0.142077	0.0661625	-2.1474	0.0317615	0.387736	Solyc03g120810	BY-inesin-like protein 10 (Q9AVP4_TOBAC)	0.142077
mRNA:Solyc02g005290.4.1	9837.99	0.140388	0.0653475	2.14833	0.0316877	0.387736	Solyc02g005290	Peptidyl-prolyl cis-trans isomerase (A2BY00_PROM5)	0.140388
mRNA:Solyc07g005730.4.1	7207.91	-0.13521	0.0629508	-2.14787	0.0317242	0.387736	Solyc07g005730	Plasma membrane protein 3 (Q6BDB3_LEYCH)	0.13521
mRNA:Solyc06g075500.4.1	222.072	-0.695689	0.324096	-2.14655	0.0318292	0.387868	Solyc06g075500	Nitrate transporter (Q9SZY4_ARATH)	0.695689
mRNA:Solyc12g055710.1.1	163.406	-0.695525	0.324083	-2.14613	0.0318625	0.387868	Solyc12g055710	RING finger protein 38 (RNF38_HUMAN)	0.695525
mRNA:Solyc01g099340.3.1	236.477	-0.554567	0.258375	-2.14636	0.031844	0.387868	Solyc01g099340	Zinc finger protein (Q764N7_MALDO)	0.554567
mRNA:Solyc07g063050.1.1	5223.28	0.218495	0.101844	2.1454	0.0319211	0.387868	Solyc07g063050	Unknown Protein	0.218495
mRNA:Solyc03g112880.1.1	4988.52	0.199104	0.0927879	2.1458	0.031889	0.387868	Solyc03g112880	Fasciclin-like arabinogalactan protein 9 (A9XTL4_GOSHI)	0.199104
mRNA:Solyc06g071960.4.1	7157.46	-0.198972	0.092738	-2.14552	0.031911	0.387868	Solyc06g071960	Nucleoside diphosphate kinase (B9RAM1_RICCO)	0.198972
mRNA:Solyc01g096200.4.1	4024.01	0.16927	0.0788884	2.14569	0.0318976	0.387868	Solyc01g096200	Pentatricopeptide repeat-containing protein (D7M1E8_ARALY)	0.16927
mRNA:Solyc10g079710.3.1	1287.42	0.209638	0.0977366	2.14493	0.0319583	0.388108	Solyc10g079710	Uncharacterized plant-specific domain 01589 (A2Q300_MEDTR)	0.209638
mRNA:Solyc03g006452.1.1	1739.68	0.457623	0.213389	2.14455	0.0319888	0.388148	Solyc03g006452		0.457623
mRNA:Solyc10g080500.2.1	3288.39	-0.362932	0.169295	-2.14379	0.03205	0.388148	Solyc10g080500	Actin (B5M4V6_TOBAC)	0.362932
mRNA:Solyc03g083440.4.1	36980.6	0.320671	0.149591	2.14364	0.0320613	0.388148	Solyc03g083440	Glutamate synthase (C1E4G5_9CHLO)	0.320671
mRNA:Solyc08g062620.3.1	1212.2	-0.292419	0.136378	-2.14418	0.0320181	0.388148	Solyc08g062620	TP53-regulated inhibitor of apoptosis 1 (C1BK64_OSMMO)	0.292419
mRNA:Solyc03g116900.3.1	1857.87	0.251775	0.117455	2.14358	0.0320664	0.388148	Solyc03g116900	Manganese transporter MntH (D3KPZ0_LISMO)	0.251775
mRNA:Solyc01g110270.3.1	3004.89	-0.212811	0.0992589	-2.144	0.032033	0.388148	Solyc01g110270	Crs1/yhby domain containing protein (Fragment) (A6N061_ORYSI)	0.212811
mRNA:Solyc06g074420.1.1	37.8492	3.18585	1.48729	2.14205	0.0321896	0.388459	Solyc06g074420	Cytochrome P450	3.18585
mRNA:Solyc11g010790.1.1	56.4639	0.989724	0.461943	2.14253	0.0321511	0.388459	Solyc11g010790	Glucosyltransferase (A1YM58_IPOBA)	0.989724
mRNA:Solyc11g073110.2.1	307.068	0.548544	0.256021	2.14257	0.0321476	0.388459	Solyc11g073110	Auxin-regulated protein (Q945F5_SOLLC)	0.548544
mRNA:Solyc08g079510.3.1	2101	-0.370829	0.173123	-2.142	0.0321935	0.388459	Solyc08g079510	Unknown Protein	0.370829
mRNA:Solyc04g077490.3.1	83666.9	0.299381	0.139718	2.14275	0.032133	0.388459	Solyc04g077490	AP2-like ethylene-responsive transcription factor At1g16060 (AP2L1_ARATH)	0.299381
mRNA:Solyc05g007560.3.1	86851.3	-0.212023	0.0989857	-2.14196	0.0321968	0.388459	Solyc05g007560	60S ribosomal protein L34 (B6UH15_MAIZE)	0.212023
mRNA:Solyc08g066630.2.1	275.387	0.420535	0.196387	2.14136	0.0322449	0.388617	Solyc08g066630	Unknown Protein	0.420535
mRNA:Solyc11g020877.1.1	12584.7	-0.208278	0.097259	-2.14148	0.0322355	0.388617	Solyc11g020877		0.208278
mRNA:Solyc12g096860.3.1	699.186	-0.470032	0.219564	-2.14076	0.0322937	0.388784	Solyc12g096860	Acyl-CoA thioesterase 9 (Q5U2X8_RAT)	0.470032
mRNA:Solyc01g112025.1.1	2836.49	0.196209	0.0916492	2.14087	0.0322844	0.388784	Solyc01g112025		0.196209
mRNA:Solyc11g005630.1.1	525.761	0.478402	0.223506	2.14045	0.0323188	0.388875	Solyc11g005630	Receptor-like protein kinase (Q39202_ARATH)	0.478402
mRNA:Solyc07g052290.1.1	1860.29	-0.23797	0.111207	-2.13988	0.0323643	0.389212	Solyc07g052290	Membrane-associated zinc metalloprotease family protein expressed (Q84NY6_ORYSJ)	0.23797
mRNA:Solyc10g083690.3.1	24.2263	1.52786	0.714221	2.1392	0.0324198	0.389629	Solyc10g083690	Cytochrome P450	1.52786
mRNA:Solyc02g094520.3.1	32108.4	0.165619	0.0774275	2.13902	0.032434	0.389629	Solyc02g094520	Histone-lysine N-methyltransferase (B6K768_SCHJY)	0.165619
mRNA:Solyc01g099460.3.1	2841.75	-0.188477	0.0881548	-2.13802	0.0325152	0.390393	Solyc01g099460	ATP-dependent DNA helicase (D8G648_9CYAN)	0.188477
mRNA:Solyc12g008760.3.1	14976.3	-0.252366	0.118112	-2.13666	0.0326254	0.391483	Solyc12g008760	Protein arginine N-methyltransferase 1 (B6TIG8_MAIZE)	0.252366
mRNA:Solyc01g096580.3.1	44234.5	-0.17006	0.0795985	-2.13647	0.0326412	0.391483	Solyc01g096580	30S ribosomal protein S10 (RS10_CAMFF)	0.17006
mRNA:Solyc02g089120.4.1	1056.59	0.228227	0.106844	2.13608	0.0326727	0.39165	Solyc02g089120	Ch-cobra (B7S746_CUNLA)	0.228227
mRNA:Solyc10g085460.3.1	548.102	0.493887	0.231266	2.13558	0.032714	0.3917	Solyc10g085460	Cc-nbs-lrr, resistance protein	0.493887
mRNA:Solyc01g014250.2.1	9531.68	-0.364764	0.170787	-2.13578	0.0326974	0.3917	Solyc01g014250	Unknown Protein	0.364764
mRNA:Solyc03g116680.3.1	9042.7	0.331032	0.155022	2.13538	0.0327297	0.3917	Solyc03g116680	Methyl binding domain protein (Fragment) (B9HAA5_POPTR)	0.331032
mRNA:Solyc07g017250.4.1	790.681	0.32666	0.152995	2.1351	0.0327528	0.391765	Solyc07g017250	Pseudouridine synthase (B9N838_POPTR)	0.32666
mRNA:Solyc01g095900.4.1	5854.94	0.240087	0.112471	2.13466	0.0327885	0.391862	Solyc01g095900	Protein TIF31 homolog (TIF31_ASPCL)	0.240087
mRNA:Solyc02g062180.3.1	2256.51	0.207342	0.0971351	2.13457	0.0327961	0.391862	Solyc02g062180	Oxidoreductase 2OG-Fe oxygenase family protein (B6ST02_MAIZE)	0.207342
mRNA:Solyc05g018230.4.1	2991.12	0.336133	0.15749	2.13431	0.0328172	0.391903	Solyc05g018230	Sugar transporter protein 12 (manually curated)	0.336133
mRNA:Solyc03g005310.4.1	13639.2	0.166835	0.0782714	2.13149	0.0330486	0.394455	Solyc03g005310	Genomic DNA chromosome 3 P1 clone MXC7 (Q9LS90_ARATH)	0.166835
mRNA:Solyc06g075000.3.1	632.308	-0.33455	0.157069	-2.12996	0.0331748	0.395233	Solyc06g075000	MaoC-like dehydratase (A8JHQ8_CHLRE)	0.33455
mRNA:Solyc12g099350.1.1	2208.24	0.269502	0.126525	2.13003	0.0331694	0.395233	Solyc12g099350	Unknown Protein	0.269502
mRNA:Solyc10g006310.3.1	1825.64	-0.218651	0.102661	-2.12984	0.033185	0.395233	Solyc10g006310	UPF0136 membrane protein At2g26240 (U136_ARATH)	0.218651
mRNA:Solyc03g112270.3.1	9723.35	0.194734	0.0914092	2.13035	0.0331426	0.395233	Solyc03g112270	Lrr, resistance protein fragment	0.194734
mRNA:Solyc10g045773.1.1	15.2677	3.00606	1.41241	2.12832	0.0333104	0.395879	Solyc10g045773		3.00606
mRNA:Solyc09g010300.3.1	4700.33	0.256684	0.120589	2.12859	0.0332878	0.395879	Solyc09g010300	MRNA decapping enzyme (Q45NB8_XENLA)	0.256684
mRNA:Solyc03g083560.1.1	29364.4	0.163998	0.0770535	2.12837	0.0333067	0.395879	Solyc03g083560	Expressed protein (Fragment) (B3VJP0_POPTN)	0.163998
mRNA:Solyc04g077820.4.1	5714.62	-0.147058	0.0690785	-2.12885	0.0332668	0.395879	Solyc04g077820	ZCW7 protein (Q9SLT8_ARATH)	0.147058
mRNA:Solyc10g044880.1.1	36.2136	-1.39448	0.65541	-2.12764	0.0333671	0.396341	Solyc10g044880	Unknown Protein	1.39448
mRNA:Solyc06g009400.3.1	10239.4	0.159144	0.0748134	2.12722	0.0334021	0.396546	Solyc06g009400	PII-like protein (manually curated)	0.159144
mRNA:Solyc02g032030.1.1	32.5879	-1.35093	0.635155	-2.12693	0.0334257	0.396589	Solyc02g032030	Disease resistance response (D7L1G5_ARALY)	1.35093
mRNA:Solyc08g079090.4.1	29221.7	-0.233564	0.109822	-2.12674	0.0334415	0.396589	Solyc08g079090	Laccase-22 (LAC22_ORYSJ)	0.233564
mRNA:Solyc01g090270.4.1	6334.99	0.190642	0.0896591	2.1263	0.0334781	0.3966	Solyc01g090270	Bzip-like transcription factor-like (Q7X997_ORYSJ)	0.190642
mRNA:Solyc08g075890.3.1	15651.3	0.146277	0.0687891	2.12645	0.0334657	0.3966	Solyc08g075890	Cyclin-dependent kinase F-4 (CDKF4_ORYSJ)	0.146277
mRNA:Solyc01g108100.3.1	937.039	0.494079	0.232407	2.12593	0.0335095	0.396761	Solyc01g108100	Unknown Protein	0.494079
mRNA:Solyc05g054610.1.1	19054.5	-0.295306	0.138938	-2.12546	0.0335485	0.396765	Solyc05g054610	Histone H4 (B6T0P4_MAIZE)	0.295306
mRNA:Solyc02g085540.1.1	16290.9	0.143989	0.0677508	2.12528	0.0335633	0.396765	Solyc02g085540	NADH ubiquinone oxidoreductase kD subunit (C5FGY8_NANOT)	0.143989
mRNA:Solyc10g079830.3.1	6148.93	0.137711	0.0647841	2.12569	0.0335292	0.396765	Solyc10g079830	Dihydroneopterin aldolase (Q6TFM2_SOLLC)	0.137711
mRNA:Solyc08g069140.4.1	3396.13	0.214199	0.100804	2.12491	0.0335945	0.396922	Solyc08g069140	Cyclic nucleotide gated channel (A9CRE4_MALDO)	0.214199
mRNA:Solyc03g007400.2.1	295.207	-0.471731	0.222087	-2.12408	0.0336631	0.397096	Solyc03g007400	Unknown Protein	0.471731
mRNA:Solyc06g051190.3.1	1591.01	0.386325	0.181859	2.1243	0.0336447	0.397096	Solyc06g051190	RNA-dependent RNA polymerase family protein (D7L6F5_ARALY)	0.386325
mRNA:Solyc10g085040.1.1	1460.71	-0.196386	0.0924571	-2.12408	0.0336633	0.397096	Solyc10g085040	Soul heme-binding family protein (D7LKR5_ARALY)	0.196386
mRNA:Solyc04g014370.4.1	5822.67	-0.193547	0.0911292	-2.12387	0.0336806	0.397096	Solyc04g014370	Tyrosine phosphatase-like (Q5ZEI6_ORYSJ)	0.193547
mRNA:Solyc05g052370.3.1	245.109	0.748618	0.352721	2.12241	0.0338034	0.398293	Solyc05g052370	Laccase (Q9ZP47_POPTR)	0.748618
mRNA:Solyc01g008910.2.1	2569.74	0.300303	0.141503	2.12223	0.033818	0.398293	Solyc01g008910	Scarecrow transcription factor family protein (D7MIP9_ARALY)	0.300303
mRNA:Solyc10g084950.3.1	34.1803	1.54738	0.729446	2.12131	0.0338956	0.398679	Solyc10g084950	Solute carrier family 15 member 4 (S15A4_XENLA)	1.54738
mRNA:Solyc06g071150.4.1	1551.85	-0.302459	0.142588	-2.1212	0.0339046	0.398679	Solyc06g071150	Hedgehog-interacting protein 1 (Fragment) (A9J6P8_9ROSI)	0.302459
mRNA:Solyc09g073000.3.1	23644.5	-0.218788	0.103139	-2.12129	0.0338974	0.398679	Solyc09g073000	Elongation factor Tu (B9SFP0_RICCO)	0.218788
mRNA:Solyc09g075920.1.1	72.5512	1.21164	0.571562	2.11987	0.0340166	0.399366	Solyc09g075920	Receptor-like protein kinase (Q39202_ARATH)	1.21164
mRNA:Solyc06g082300.4.1	635.574	-0.704227	0.332233	-2.11968	0.034033	0.399366	Solyc06g082300	UDP-glucosyltransferase (A9X3L6_9ASTR)	0.704227
mRNA:Solyc07g042260.4.1	5820.54	0.181944	0.0858363	2.11966	0.0340348	0.399366	Solyc07g042260	Auxin Response Factor 7 (manually curated)	0.181944
mRNA:Solyc01g068280.3.1	40965.2	0.0974903	0.0459833	2.12013	0.0339955	0.399366	Solyc01g068280	Chromodomain-helicase-DNA-binding protein 1-like (CHD1L_DANRE)	0.0974903
mRNA:Solyc02g070950.1.1	239.151	-1.19074	0.562105	-2.11836	0.034145	0.400236	Solyc02g070950	Chlorophyll a/b binding protein (Q41422_SOLTU)	1.19074
mRNA:Solyc07g017610.3.1	409.064	0.577602	0.272654	2.11845	0.0341373	0.400236	Solyc07g017610	Saccharopine dehydrogenase (NAD(+) L-glutamate-forming) (C7PUW7_CHIPD)	0.577602
mRNA:Solyc12g009340.2.1	3768.1	0.136083	0.0642679	2.11744	0.0342226	0.400934	Solyc12g009340	Kinase family protein (D7MB90_ARALY)	0.136083
mRNA:Solyc02g089720.3.1	995.71	0.425672	0.201161	2.11608	0.0343381	0.401653	Solyc02g089720	Endo-beta-1 3-glucanase (B5THH0_PNECA)	0.425672
mRNA:Solyc08g077480.4.1	1934.02	-0.381706	0.180369	-2.11625	0.0343233	0.401653	Solyc08g077480	Os04g0585900 protein (Fragment) (Q0JAP2_ORYSJ)	0.381706
mRNA:Solyc07g052400.3.1	3505.16	0.340935	0.161101	2.11628	0.0343212	0.401653	Solyc07g052400	glutamate receptor-like 3.2 (manually curated)	0.340935
mRNA:Solyc07g005900.3.1	2468.45	-0.221052	0.104509	-2.11515	0.0344171	0.402365	Solyc07g005900	Calcineurin subunit B (B6T814_MAIZE)	0.221052
mRNA:Solyc02g091060.1.1	1106.16	-0.372357	0.176222	-2.113	0.0346008	0.403248	Solyc02g091060	Unknown Protein	0.372357
mRNA:Solyc06g075610.1.1	869.122	0.343598	0.162605	2.11308	0.034594	0.403248	Solyc06g075610	Exocyst complex component 7 (EXOC7_DROME)	0.343598
mRNA:Solyc09g048980.4.1	1681.53	-0.330332	0.156305	-2.11339	0.0345675	0.403248	Solyc09g048980	Phototropic-responsive NPH3 family protein (D7MMM6_ARALY)	0.330332
mRNA:Solyc07g066020.2.1	1047.93	0.308083	0.145788	2.11323	0.0345812	0.403248	Solyc07g066020	Amino acid permease (B9N5L8_POPTR)	0.308083
mRNA:Solyc06g036300.4.1	2820.66	0.200617	0.0949444	2.11299	0.0346014	0.403248	Solyc06g036300	MYB transcription factor (Fragment) (A1DR87_CATRO)	0.200617
mRNA:Solyc12g088530.2.1	5037.59	-0.193589	0.0916019	-2.11338	0.0345686	0.403248	Solyc12g088530	Cyclin A-like protein (Q40492_TOBAC)	0.193589
mRNA:Solyc02g093640.3.1	9385.22	-0.136448	0.0645897	-2.11254	0.0346404	0.403491	Solyc02g093640	3-ketoacyl-CoA reductase 1 (Q0VH88_GOSHI)	0.136448
mRNA:Solyc07g063610.4.1	41.9998	-1.43451	0.679237	-2.11195	0.0346911	0.40377	Solyc07g063610	Dynein light chain 2 cytoplasmic (C3KIM6_ANOFI)	1.43451
mRNA:Solyc10g079640.2.1	152.192	0.86332	0.408801	2.11183	0.0347007	0.40377	Solyc10g079640	Iaa-amino acid hydrolase 9 (B9GU29_POPTR)	0.86332
mRNA:Solyc03g083993.1.1	19.2222	2.28876	1.08413	2.11116	0.0347587	0.404075	Solyc03g083993		2.28876
mRNA:Solyc03g007330.3.1	7219.4	-0.111304	0.052723	-2.11111	0.0347632	0.404075	Solyc03g007330	Cell division protease ftsH homolog (FTSH_RICTY)	0.111304
mRNA:Solyc10g085910.2.1	1103.29	-0.422301	0.200097	-2.11048	0.0348166	0.404438	Solyc10g085910	Heavy metal-associated domain containing protein expressed (Q84TB9_ORYSJ)	0.422301
mRNA:Solyc11g012890.2.1	6782.57	-0.175935	0.083369	-2.11032	0.0348309	0.404438	Solyc11g012890	Unknown Protein	0.175935
mRNA:Solyc02g072050.2.1	184.318	0.559605	0.265248	2.10974	0.0348805	0.404803	Solyc02g072050	Os05g0272200 protein (Fragment) (Q0DJJ5_ORYSJ)	0.559605
mRNA:Solyc01g105780.4.1	14444.9	0.250467	0.118766	2.10891	0.0349525	0.405427	Solyc01g105780	DnaJ (Fragment) (Q6V8R7_MALDO)	0.250467
mRNA:Solyc01g094080.4.1	1190.69	-0.355939	0.168821	-2.10838	0.0349977	0.40574	Solyc01g094080	Cytochrome P450	0.355939
mRNA:Solyc01g109970.3.1	12395.2	0.273026	0.129547	2.10755	0.0350703	0.405847	Solyc01g109970	DNA repair protein (Q2UQK2_ASPOR)	0.273026
mRNA:Solyc12g016210.2.1	3034.7	0.213253	0.101191	2.10743	0.03508	0.405847	Solyc12g016210	Unknown Protein	0.213253
mRNA:Solyc10g008210.3.1	14428.4	-0.135162	0.064129	-2.10765	0.035061	0.405847	Solyc10g008210	Os07g0507200 protein (Fragment) (C7J530_ORYSJ)	0.135162
mRNA:Solyc09g065340.3.1	33338.6	0.134917	0.0640126	2.10767	0.0350595	0.405847	Solyc09g065340	PHD finger family protein (D7MI23_ARALY)	0.134917
mRNA:Solyc04g005380.3.1	1730.66	0.61359	0.291553	2.10455	0.0353301	0.406449	Solyc04g005380	Ninja-family protein Os03g0214200 (NNJA1_ORYSJ)	0.61359
mRNA:Solyc02g065170.3.1	3172.08	-0.51214	0.243162	-2.10617	0.0351898	0.406449	Solyc02g065170	Laccase-22 (LAC22_ORYSJ)	0.51214
mRNA:Solyc02g089080.2.1	1259.8	-0.476343	0.226226	-2.10561	0.0352385	0.406449	Solyc02g089080	Rapid alkalinization factor 5 (Q6DN46_SOLCH)	0.476343
mRNA:Solyc02g069450.3.1	617.867	-0.461789	0.219386	-2.10491	0.0352991	0.406449	Solyc02g069450	Photosystem I reaction center subunit III (Q9XQB4_PHAAU)	0.461789
mRNA:Solyc08g015730.3.1	650.571	0.327436	0.155587	2.10452	0.035333	0.406449	Solyc08g015730	F-box family protein (B9GFH4_POPTR)	0.327436
mRNA:Solyc05g053470.3.1	61423.8	-0.323196	0.153515	-2.10531	0.0352648	0.406449	Solyc05g053470	chaperonin (D2LE93_RHOVA)	0.323196
mRNA:Solyc08g006900.3.1	20939.2	-0.224836	0.106808	-2.10505	0.0352871	0.406449	Solyc08g006900	Ribosomal protein L32 (Q45NI6_MEDSA)	0.224836
mRNA:Solyc02g077950.3.1	2693.41	0.22011	0.104533	2.10565	0.0352346	0.406449	Solyc02g077950	Dof zinc finger protein5 (manually curated)	0.22011
mRNA:Solyc12g015860.2.1	8620.78	-0.213315	0.101339	-2.10496	0.0352948	0.406449	Solyc12g015860	ob4457-LeFPS1 (manually curated)	0.213315
mRNA:Solyc01g104660.3.1	4431.07	0.205064	0.0973719	2.10599	0.0352051	0.406449	Solyc01g104660	Exocyst subunit Exo70-interacting protein Roh1 (Fragment) (C1IJU1_TOBAC)	0.205064
mRNA:Solyc11g044360.3.1	2227.38	-0.192282	0.0913029	-2.10598	0.0352061	0.406449	Solyc11g044360	At4g38160-like protein (Fragment) (C0JEI1_9BRAS)	0.192282
mRNA:Solyc06g068850.4.1	6083.77	0.168278	0.079992	2.10369	0.0354057	0.407074	Solyc06g068850	Genomic DNA chromosome 5 TAC clone K22G18 (Q9FH52_ARATH)	0.168278
mRNA:Solyc01g094570.3.1	1748.68	0.245622	0.116774	2.10339	0.0354315	0.407084	Solyc01g094570	Calmodulin-binding heat-shock-like protein (Q9SMU2_ARATH)	0.245622
mRNA:Solyc01g066840.3.1	68050.5	-0.222868	0.105967	-2.10318	0.0354504	0.407084	Solyc01g066840	40S ribosomal protein S21 (D7M5J1_ARALY)	0.222868
mRNA:Solyc02g089680.4.1	3339.59	-0.220478	0.104837	-2.10305	0.0354615	0.407084	Solyc02g089680	Leaf senescence protein-like (Q8RV74_ORYSJ)	0.220478
mRNA:Solyc10g054880.3.1	16407.6	-0.172407	0.0820039	-2.10242	0.0355161	0.4075	Solyc10g054880	Translocon-associated protein alpha subunit (B6SRQ1_MAIZE)	0.172407
mRNA:Solyc01g108630.3.1	102.088	-1.33892	0.637108	-2.10155	0.0355923	0.408164	Solyc01g108630	nii1 nitrite reductase (manually curated)	1.33892
mRNA:Solyc06g075980.3.1	2693.28	0.2321	0.110476	2.10091	0.0356489	0.408603	Solyc06g075980	CRAL/TRIO domain containing protein (B6U4K1_MAIZE)	0.2321
mRNA:Solyc07g062500.3.1	97.0236	-0.867145	0.4132	-2.09861	0.0358513	0.408847	Solyc07g062500	Cytochrome P450	0.867145
mRNA:Solyc09g010230.2.1	1557.51	-0.51059	0.243372	-2.09799	0.0359063	0.408847	Solyc09g010230	Auxin response factor 24 (D9HNV1_MAIZE)	0.51059
mRNA:Solyc07g049150.2.1	358.081	0.459467	0.218758	2.10035	0.0356982	0.408847	Solyc07g049150	Ribonuclease III family protein (D7MAI2_ARALY)	0.459467
mRNA:Solyc02g092000.3.1	1594	-0.298461	0.1422	-2.09889	0.0358266	0.408847	Solyc02g092000	Unknown Protein	0.298461
mRNA:Solyc05g007570.4.1	3138.22	0.256988	0.122511	2.09767	0.035934	0.408847	Solyc05g007570	cDNA clone J023065D24 full insert sequence (B7EKP5_ORYSJ)	0.256988
mRNA:Solyc11g066680.1.1	1246.58	0.241716	0.11524	2.09751	0.0359485	0.408847	Solyc11g066680	UDP-glucuronosyltransferase 1-6 (UD16_HUMAN)	0.241716
mRNA:Solyc09g091710.3.1	7681.73	0.222577	0.106045	2.09889	0.0358268	0.408847	Solyc09g091710	F-box family protein (B9HCS6_POPTR)	0.222577
mRNA:Solyc05g055790.4.1	3725.64	0.217685	0.103791	2.09733	0.0359644	0.408847	Solyc05g055790	Protein phosphatase 2c (Q4L0F8_MEDSA)	0.217685
mRNA:Solyc02g062600.3.1	6826.7	-0.213715	0.101884	-2.09762	0.0359383	0.408847	Solyc02g062600	2,3,4,5-tetrahydropyridine-2,6-dicarboxylate N-acetyltransferase (DAPH_THETN)	0.213715
mRNA:Solyc09g089880.3.1	2523.57	-0.204115	0.097313	-2.09751	0.0359485	0.408847	Solyc09g089880	Electron transfer flavoprotein beta-subunit (B6TPR6_MAIZE)	0.204115
mRNA:Solyc10g044510.2.1	2416.2	0.202583	0.0964918	2.09949	0.0357739	0.408847	Solyc10g044510	MLO-like protein 4 (B6TXU3_MAIZE)	0.202583
mRNA:Solyc08g077540.2.1	1495.99	-0.192392	0.0916501	-2.0992	0.0357988	0.408847	Solyc08g077540	Unknown Protein	0.192392
mRNA:Solyc04g081420.4.1	5660.28	0.166233	0.079238	2.09789	0.0359146	0.408847	Solyc04g081420	Unknown Protein	0.166233
mRNA:Solyc01g080840.3.1	6758.24	-0.155076	0.0738492	-2.0999	0.0357378	0.408847	Solyc01g080840	Protein translocase subunit secA (B9I9A8_POPTR)	0.155076
mRNA:Solyc02g067890.3.1	5981.06	0.117364	0.0559467	2.09779	0.0359237	0.408847	Solyc02g067890	Dehydration-responsive protein-like (Q653G1_ORYSJ)	0.117364
mRNA:Solyc09g015830.3.1	12923.4	-0.114788	0.0547193	-2.09776	0.0359259	0.408847	Solyc09g015830	Pto-like, Serine/threonine kinase protein, resistance protein	0.114788
mRNA:Solyc06g051380.3.1	2947.98	0.187584	0.0894655	2.09672	0.0360183	0.40925	Solyc06g051380	Lethal(2) giant larvae protein homolog 2 (L2GL2_DANRE)	0.187584
mRNA:Solyc01g095500.3.1	271.195	0.48956	0.233564	2.09605	0.036078	0.409719	Solyc01g095500	Solanum lycopersicum Cytokinin Response Factor 5 (manually curated)	0.48956
mRNA:Solyc04g056370.3.1	1953.64	-0.177279	0.0846006	-2.09548	0.0361284	0.410082	Solyc04g056370	Pentatricopeptide repeat-containing protein At4g21190 (PP332_ARATH)	0.177279
mRNA:Solyc05g013780.3.1	6179.72	0.141003	0.0672991	2.09518	0.0361554	0.41018	Solyc05g013780	Unknown Protein	0.141003
mRNA:Solyc06g053450.4.1	47840.5	0.147238	0.0703113	2.09409	0.0362518	0.410853	Solyc06g053450	IQ-domain 10 (Fragment) (D7L3Y4_ARALY)	0.147238
mRNA:Solyc06g065470.4.1	29407.8	-0.147161	0.0702717	-2.09417	0.0362449	0.410853	Solyc06g065470	RNA-binding protein 8A (B6TR37_MAIZE)	0.147161
mRNA:Solyc02g068150.4.1	12606.1	-0.251499	0.120142	-2.09335	0.0363182	0.411397	Solyc02g068150	Nuclear transport factor 2 (B3TLR5_ELAGV)	0.251499
mRNA:Solyc06g071610.3.1	86.8297	-1.45599	0.69608	-2.09171	0.0364647	0.412529	Solyc06g071610	Retinol dehydrogenase 12 (B6UB33_MAIZE)	1.45599
mRNA:Solyc11g072720.2.1	1434.54	0.218351	0.104375	2.09198	0.0364399	0.412529	Solyc11g072720	Os12g0596600 protein (Fragment) (Q0IM59_ORYSJ)	0.218351
mRNA:Solyc01g080170.3.1	3070.27	0.21314	0.101911	2.09143	0.0364898	0.412529	Solyc01g080170	Hydroxymethylglutaryl-CoA lyase (B6U7B9_MAIZE)	0.21314
mRNA:Solyc03g098280.4.1	192498	0.140556	0.0672069	2.0914	0.0364924	0.412529	Solyc03g098280	Argonaute 1b (manually curated)	0.140556
mRNA:Solyc11g010670.1.1	13.0717	-3.00281	1.43658	-2.09025	0.0365958	0.41267	Solyc11g010670	Unknown Protein	3.00281
mRNA:Solyc02g005070.3.1	102.611	0.934095	0.446923	2.09006	0.0366125	0.41267	Solyc02g005070	Unknown Protein	0.934095
mRNA:Solyc05g053400.3.1	973.992	0.475213	0.227373	2.09002	0.0366162	0.41267	Solyc05g053400	Glucosyltransferase (D7URL8_9LAMI)	0.475213
mRNA:Solyc11g013450.2.1	542.367	-0.455275	0.217796	-2.09038	0.036584	0.41267	Solyc11g013450	CAA30371.1 protein (Fragment) (Q9ST96_ORYSA)	0.455275
mRNA:Solyc09g064720.3.1	1469.46	-0.281906	0.134847	-2.09057	0.0365671	0.41267	Solyc09g064720	Dienelactone hydrolase family protein (D7L3C7_ARALY)	0.281906
mRNA:Solyc03g093700.3.1	2397.7	0.169633	0.0811259	2.09099	0.0365294	0.41267	Solyc03g093700	Histone-lysine N-methyltransferase, H3 lysine-9 specific 5 (EHMT1_HUMAN)	0.169633
mRNA:Solyc09g075740.1.1	235.549	-0.809648	0.387562	-2.08908	0.0367004	0.413161	Solyc09g075740	Unknown Protein	0.809648
mRNA:Solyc06g051320.3.1	7015.04	-0.295979	0.141691	-2.08891	0.0367155	0.413161	Solyc06g051320	Transferase family protein (D7LQY1_ARALY)	0.295979
mRNA:Solyc09g090910.3.1	4288.57	0.188886	0.0904092	2.08924	0.0366866	0.413161	Solyc09g090910	auxin-regulated IAA25 (manually curated)	0.188886
mRNA:Solyc04g057790.1.1	4.96443	-5.87287	2.81368	-2.08725	0.0368654	0.413872	Solyc04g057790	HAT family dimerisation domain containing protein (Q2QPQ7_ORYSJ)	5.87287
mRNA:Solyc08g005635.1.1	20.2175	-1.76605	0.846891	-2.08533	0.0370393	0.413872	Solyc08g005635		1.76605
mRNA:Solyc02g087990.4.1	47.7282	1.06908	0.512643	2.08542	0.0370312	0.413872	Solyc02g087990	cDNA clone J023065D24 full insert sequence (B7EKP5_ORYSJ)	1.06908
mRNA:Solyc02g080220.3.1	1043.89	-0.514377	0.246642	-2.08552	0.0370222	0.413872	Solyc02g080220	Pectinesterase (B9RXQ4_RICCO)	0.514377
mRNA:Solyc08g005130.1.1	921.14	0.514079	0.246429	2.08611	0.0369682	0.413872	Solyc08g005130	Inositol-tetrakisphosphate 1-kinase 1 (B6TJ44_MAIZE)	0.514079
mRNA:Solyc09g083020.1.1	1280.35	0.363199	0.174103	2.08611	0.0369684	0.413872	Solyc09g083020	Myrosinase-binding protein-like protein (Q9M5W9_ARATH)	0.363199
mRNA:Solyc02g089790.4.1	1086.69	0.271397	0.130121	2.08572	0.037004	0.413872	Solyc02g089790	Histone acetyltransferase (B9H3R2_POPTR)	0.271397
mRNA:Solyc04g078910.3.1	1213.06	-0.270084	0.129418	-2.08692	0.0368956	0.413872	Solyc04g078910	Thioredoxin-like 2 (B6U3H2_MAIZE)	0.270084
mRNA:Solyc03g006000.3.1	1213.34	0.234529	0.112464	2.08537	0.0370361	0.413872	Solyc03g006000	SolycHsfA4a (manually curated)	0.234529
mRNA:Solyc04g081570.3.1	76504.8	-0.20849	0.0998954	-2.08708	0.0368809	0.413872	Solyc04g081570	Chaperone protein htpG (HTPG_MYCA1)	0.20849
mRNA:Solyc02g081080.3.1	3242.13	0.208186	0.099707	2.08798	0.0367998	0.413872	Solyc02g081080	Os03g0169000 protein (Fragment) (Q0DUS7_ORYSJ)	0.208186
mRNA:Solyc03g117490.4.1	1697.49	0.199083	0.0953561	2.08778	0.0368174	0.413872	Solyc03g117490	Glycerol kinase (Q6RUF8_SOYBN)	0.199083
mRNA:Solyc08g065970.3.1	4003.17	0.181806	0.0871501	2.08612	0.0369677	0.413872	Solyc08g065970	RNA polymerase sigma-70 factor (D7LJA3_ARALY)	0.181806
mRNA:Solyc01g111680.4.1	11090.2	0.129595	0.0621105	2.08652	0.0369318	0.413872	Solyc01g111680	Ubiquitin-conjugating enzyme 22 (D7L888_ARALY)	0.129595
mRNA:Solyc01g008260.4.1	1266.16	-0.291134	0.139633	-2.08499	0.0370698	0.414005	Solyc01g008260	E2F-associated phosphoprotein (Q0P5M4_BOVIN)	0.291134
mRNA:Solyc10g086640.3.1	616.916	-0.521596	0.250236	-2.08442	0.0371221	0.414171	Solyc10g086640	BEL1-like homeodomain protein 9 (BLH9_ARATH)	0.521596
mRNA:Solyc01g087070.4.1	691.561	0.315923	0.151579	2.08422	0.0371406	0.414171	Solyc01g087070	Mitochondrial ADP/ATP carrier proteins (Q2UU95_ASPOR)	0.315923
mRNA:Solyc11g010560.3.1	19089.1	0.125967	0.0604323	2.08443	0.0371214	0.414171	Solyc11g010560	Kinesin-like protein (Q9SS42_ARATH)	0.125967
mRNA:Solyc08g083360.3.1	108.927	-1.57406	0.755629	-2.08312	0.0372405	0.415014	Solyc08g083360	Ferredoxin (D8FXV1_9CYAN)	1.57406
mRNA:Solyc02g036260.4.1	47.045	1.08189	0.519414	2.08291	0.0372596	0.415014	Solyc02g036260	Uncharacterized membrane protein C2G11.09 (YAB9_SCHPO)	1.08189
mRNA:Solyc08g078890.3.1	7369.03	-0.371755	0.178491	-2.08277	0.0372721	0.415014	Solyc08g078890	At2g10940-like protein (Fragment) (B3SKI0_ARAHA)	0.371755
mRNA:Solyc02g014740.2.1	2022.33	-0.403545	0.193774	-2.08255	0.0372919	0.415026	Solyc02g014740	Os09g0451700 protein (Fragment) (Q0J1B9_ORYSJ)	0.403545
mRNA:Solyc02g077890.4.1	3609.07	0.157548	0.0756629	2.08223	0.0373211	0.415143	Solyc02g077890	E3 ubiquitin-protein ligase RING1 (B0WQV3_CULQU)	0.157548
[truncated: 20,279 more rows]

## Sheet: DEGs TM_tm3 stm3
	baseMean	log2FoldChange	lfcSE	stat	pvalue	padj	Gene_id	description	abs log2FC
mRNA:Solyc04g009860.4.1	772.076	5.18395	0.303842	17.0614	2.88e-65	6.18e-61	Solyc04g009860	1-aminocyclopropane-1-carboxylate oxidase-like protein (Q9LTH8_ARATH)	5.18395
mRNA:Solyc10g007800.3.1	14840.9	1.10824	0.100856	10.9883	4.35e-28	4.67e-24	Solyc10g007800	Meiosis 5 (B6T5X0_MAIZE)	1.10824
mRNA:Solyc01g111210.3.1	4448.48	-0.798367	0.0770382	-10.3633	3.64e-25	2.61e-21	Solyc01g111210	Glutamyl-tRNA(Gln) amidotransferase subunit A (B6JZE9_SCHJY)	0.798367
mRNA:Solyc12g150114.1.1	197.979	5.96015	0.626037	9.52045	1.72e-21	9.26e-18	Solyc12g150114		5.96015
mRNA:Solyc12g040860.2.1	405.363	4.94572	0.523821	9.44161	3.67e-21	1.58e-17	Solyc12g040860	Glucan endo-1 3-beta-glucosidase (B6U1F1_MAIZE)	4.94572
mRNA:Solyc04g071890.3.1	10240.8	0.739344	0.0884584	8.35809	6.37e-17	2.28e-13	Solyc04g071890	Peroxidase 4 (B7UCP4_LITCN)	0.739344
mRNA:Solyc11g073080.3.1	1222.63	-1.35244	0.162738	-8.31052	9.53e-17	2.92e-13	Solyc11g073080	Methyl binding domain protein (B9HPK6_POPTR)	1.35244
mRNA:Solyc01g097430.4.1	522.74	2.32239	0.280224	8.28763	1.16e-16	3.1e-13	Solyc01g097430	ABC transporter G family member 2 (AB2G_ARATH)	2.32239
mRNA:Solyc01g093965.2.1	817.778	-1.71534	0.228859	-7.4952	6.62e-14	1.58e-10	Solyc01g093965		1.71534
mRNA:Solyc12g049616.1.1	143.979	5.86955	0.789571	7.43385	1.05e-13	2.27e-10	Solyc12g049616		5.86955
mRNA:Solyc12g049618.1.1	76.8431	9.70649	1.35382	7.16971	7.52e-13	1.47e-09	Solyc12g049618		9.70649
mRNA:Solyc08g078780.2.1	363.286	1.18395	0.172107	6.87915	6.02e-12	1.08e-08	Solyc08g078780	AT5g47580/MNJ7_17 (Q9FGJ9_ARATH)	1.18395
mRNA:Solyc02g038680.1.1	98.9302	-2.9918	0.438466	-6.82334	8.9e-12	1.47e-08	Solyc02g038680	Tetratricopeptide repeat protein 5 (TTC5_HUMAN)	2.9918
mRNA:Solyc11g071480.1.1	3645.93	0.748524	0.113017	6.62311	3.52e-11	5.4e-08	Solyc11g071480	Hydroxycinnamoyl CoA shikimate/quinate hydroxycinnamoyltransferase-like protein (Fragment) (B9GF60_POPTR)	0.748524
mRNA:Solyc10g051140.3.1	5022.56	0.530225	0.0837208	6.33325	2.4e-10	3.44e-07	Solyc10g051140	Genomic DNA chromosome 5 P1 clone MTE17 (Q9FJ71_ARATH)	0.530225
mRNA:Solyc08g078750.4.1	2495.92	-0.529769	0.0854516	-6.19964	5.66e-10	7.6e-07	Solyc08g078750	DEAD-box ATP-dependent RNA helicase 41 (RH41_ORYSJ)	0.529769
mRNA:Solyc09g066050.2.1	54.0058	-9.19691	1.48656	-6.1867	6.14e-10	7.76e-07	Solyc09g066050	Homeodomain-containing transcription factor FWA (B5BQ02_ARASU)	9.19691
mRNA:Solyc01g007200.2.1	9848.66	0.484824	0.0788216	6.1509	7.7e-10	9.2e-07	Solyc01g007200	Unknown Protein	0.484824
mRNA:Solyc05g047590.4.1	294.858	-1.61265	0.275242	-5.85903	4.66e-09	5.26e-06	Solyc05g047590	Pectinesterase (C0SPH5_PRUPE)	1.61265
mRNA:Solyc08g082460.4.1	106.289	1.85911	0.335418	5.54268	2.98e-08	3.05e-05	Solyc08g082460	Receptor kinase (B6SS10_MAIZE)	1.85911
mRNA:Solyc11g006505.1.1	187.528	-1.36998	0.246832	-5.55026	2.85e-08	3.05e-05	Solyc11g006505		1.36998
mRNA:Solyc04g080820.2.1	1282.36	1.07307	0.194688	5.51171	3.55e-08	3.47e-05	Solyc04g080820	Cytokinin oxidase/dehydrogenase (C3VPM7_SOLTU)	1.07307
mRNA:Solyc04g078460.3.1	13206.6	-0.351485	0.0648061	-5.42363	5.84e-08	5.45e-05	Solyc04g078460	N(4)-(Beta-N-acetylglucosaminyl)-L-asparaginase (ASPG_ELIMR)	0.351485
mRNA:Solyc06g071290.3.1	2433.24	-0.773174	0.14442	-5.35366	8.62e-08	7.71e-05	Solyc06g071290	Betaine aldehyde dehydrogenase (D2DEK8_LYCBA)	0.773174
mRNA:Solyc05g053120.1.1	630.95	1.21245	0.227475	5.33003	9.82e-08	8.44e-05	Solyc05g053120	Glucosyltransferase (A7M6J9_9ERIC)	1.21245
mRNA:Solyc05g050360.3.1	354.15	1.53567	0.290021	5.29502	1.19e-07	9.47e-05	Solyc05g050360	Cyclic nucleotide gated channel (A9CRE4_MALDO)	1.53567
mRNA:Solyc05g009170.3.1	250.339	1.17994	0.222747	5.29722	1.18e-07	9.47e-05	Solyc05g009170	Zinc finger protein 6 (B6T066_MAIZE)	1.17994
mRNA:Solyc02g092490.3.1	12654.2	-0.571411	0.108538	-5.26461	1.4e-07	0.000107786	Solyc02g092490	Acetyltransferase-like protein (Q7EYF5_ORYSJ)	0.571411
mRNA:Solyc11g020570.1.1	969.875	-1.44602	0.282663	-5.11571	3.13e-07	0.000231537	Solyc11g020570	Unknown Protein	1.44602
mRNA:Solyc03g058430.3.1	1360.63	-0.687182	0.134896	-5.09418	3.5e-07	0.00025081	Solyc03g058430	Omega-6 fatty acid desaturase (Q461Q1_HEVBR)	0.687182
mRNA:Solyc11g069570.2.1	358.709	-1.46244	0.287463	-5.0874	3.63e-07	0.000251557	Solyc11g069570	Cytokinin riboside 5&apos;-monophosphate phosphoribohydrolase LOG (LOG_ORYSJ)	1.46244
mRNA:Solyc04g078110.1.1	643.22	-0.747021	0.14712	-5.07764	3.82e-07	0.000256549	Solyc04g078110	serine protease SBT1 (manually curated)	0.747021
mRNA:Solyc01g150167.1.1	2339.46	-0.551783	0.110434	-4.9965	5.84e-07	0.000380039	Solyc01g150167		0.551783
mRNA:Solyc03g121850.3.1	1567.5	1.26129	0.256684	4.91379	8.93e-07	0.000556016	Solyc03g121850	Aleurone layer morphogenesis protein (Q7XZV4_ORYSJ)	1.26129
mRNA:Solyc11g072110.2.1	239.526	-3.27138	0.666127	-4.91105	9.06e-07	0.000556016	Solyc11g072110	1-AMINOCYCLOPROPANE-1-CARBOXYLATE OXIDASE-like protein (Q94CL5_ARATH)	3.27138
mRNA:Solyc04g058180.4.1	2443.74	0.448304	0.0917403	4.88667	1.03e-06	0.000611984	Solyc04g058180	Dehydration-responsive family protein (D7LDR4_ARALY)	0.448304
mRNA:Solyc01g007980.4.1	362.946	1.63593	0.336338	4.86395	1.15e-06	0.000668079	Solyc01g007980	RLK, Receptor like protein, putative resistance protein with an antifungal domain	1.63593
mRNA:Solyc06g068570.4.1	452.665	6.20488	1.27836	4.8538	1.21e-06	0.000684712	Solyc06g068570	AP2-like ethylene-responsive transcription factor (manually curated)	6.20488
mRNA:Solyc06g072040.1.1	45144.4	0.55127	0.114824	4.80098	1.58e-06	0.000869712	Solyc06g072040	CONSTANS interacting protein 2a (manually curated)	0.55127
mRNA:Solyc09g083130.3.1	290.142	-1.76492	0.37289	-4.73309	2.21e-06	0.00118757	Solyc09g083130	Peptidase S9 prolyl oligopeptidase active site domain protein (D1C565_SPHTD)	1.76492
mRNA:Solyc03g112540.4.1	821.091	-1.12267	0.23818	-4.71353	2.43e-06	0.0012756	Solyc03g112540	Retinol dehydrogenase 12 (B6UB33_MAIZE)	1.12267
mRNA:Solyc10g081660.2.1	3416.61	-0.292941	0.0622375	-4.70682	2.52e-06	0.0012869	Solyc10g081660	sucrose phosphatase AF493563 (manually curated)	0.292941
mRNA:Solyc01g098190.3.1	3039.6	-0.810254	0.177145	-4.57396	4.79e-06	0.00239099	Solyc01g098190	(Sodium/potassium)/proton exchanger 4 (manually curated)	0.810254
mRNA:Solyc11g071600.2.1	151.737	3.20097	0.703122	4.55251	5.3e-06	0.00257819	Solyc11g071600	aldehyde oxidase 3 (manually curated)	3.20097
mRNA:Solyc05g017990.4.1	7079.61	-0.219787	0.0483477	-4.54597	5.47e-06	0.00257819	Solyc05g017990	tRNA/rRNA methyltransferase (D9V4V2_9ACTO)	0.219787
mRNA:Solyc04g077860.4.1	791.789	-0.919633	0.202386	-4.54396	5.52e-06	0.00257819	Solyc04g077860	Hydrolase alpha/beta fold family protein expressed (Q10J20_ORYSJ)	0.919633
mRNA:Solyc11g006830.2.1	2805.58	-0.540501	0.120382	-4.4899	7.13e-06	0.00325686	Solyc11g006830	Unknown Protein; contains Interpro domain(s) IPR012312 Haemerythrin/HHE cation-binding motif	0.540501
mRNA:Solyc09g072880.3.1	3115.73	-0.379303	0.084669	-4.47983	7.47e-06	0.00334321	Solyc09g072880	Chloroplast FLU-like protein (Fragment) (D2K2R8_PICAB)	0.379303
mRNA:Solyc06g068350.2.1	1426.12	-0.501564	0.112924	-4.4416	8.93e-06	0.00386224	Solyc06g068350	Unknown Protein	0.501564
mRNA:Solyc03g006780.2.1	409.085	-0.915103	0.206097	-4.44015	8.99e-06	0.00386224	Solyc03g006780	Serine/threonine kinase receptor (Q7DMS5_BRANA)	0.915103
mRNA:Solyc11g072627.1.1	123.822	1.4139	0.322081	4.3899	1.13e-05	0.0047766	Solyc11g072627		1.4139
mRNA:Solyc01g067360.3.1	1937.73	0.449544	0.103113	4.35973	1.3e-05	0.00537963	Solyc01g067360	CHY zinc finger family protein expressed (Q2QP88_ORYSJ)	0.449544
mRNA:Solyc03g082610.1.1	1870.56	-0.380507	0.0874911	-4.3491	1.37e-05	0.00554072	Solyc03g082610	Arabidopsis thaliana genomic DNA chromosome 5 P1 clone MOK16 (Q9LYW2_ARATH)	0.380507
mRNA:Solyc04g080280.3.1	124382	-0.184367	0.0424522	-4.34293	1.41e-05	0.005593	Solyc04g080280	Unknown Protein	0.184367
mRNA:Solyc09g082190.1.1	103.333	1.83879	0.425801	4.31842	1.57e-05	0.00587669	Solyc09g082190	Unknown Protein; contains Interpro domain(s) IPR012876 Protein of unknown function DUF1677, plant	1.83879
mRNA:Solyc01g109680.3.1	1443.88	0.722279	0.167065	4.32335	1.54e-05	0.00587669	Solyc01g109680	Unknown Protein	0.722279
mRNA:Solyc08g082470.1.1	2754.52	0.583036	0.134841	4.32388	1.53e-05	0.00587669	Solyc08g082470	Harpin-induced protein (B6SQ86_MAIZE)	0.583036
mRNA:Solyc07g049390.3.1	3475.19	-0.29041	0.0672821	-4.3163	1.59e-05	0.00587669	Solyc07g049390	Armadillo/beta-catenin repeat family protein (D7L9A0_ARALY)	0.29041
mRNA:Solyc01g111230.3.1	60.7222	2.6904	0.623937	4.31197	1.62e-05	0.00589141	Solyc01g111230	Disease resistance response like protein (Q9SZP7_ARATH)	2.6904
mRNA:Solyc07g006770.2.1	62.5972	2.05966	0.485038	4.2464	2.17e-05	0.00777781	Solyc07g006770	Receptor like kinase, RLK	2.05966
mRNA:Solyc09g009580.4.1	1589.44	-0.520638	0.122749	-4.24148	2.22e-05	0.00781988	Solyc09g009580	Fatty acyl coA reductase (Q8L4M0_WHEAT)	0.520638
mRNA:Solyc11g007530.2.1	189.245	1.03192	0.24406	4.22813	2.36e-05	0.00803507	Solyc11g007530	Ring H2 finger protein (D9ZHD8_HYPPE)	1.03192
mRNA:Solyc10g078700.3.1	19395	0.562739	0.133079	4.22862	2.35e-05	0.00803507	Solyc10g078700	Squamosa promoter binding protein 15 (manually curated)	0.562739
mRNA:Solyc12g049611.1.1	220.017	1.36288	0.323305	4.21544	2.49e-05	0.0083675	Solyc12g049611		1.36288
mRNA:Solyc10g051150.3.1	1558.49	0.563222	0.133974	4.20398	2.62e-05	0.00853626	Solyc10g051150	Genomic DNA chromosome 5 P1 clone MDN11 (Q9FI29_ARATH)	0.563222
mRNA:Solyc04g007070.3.1	15712	0.284159	0.0675427	4.2071	2.59e-05	0.00853626	Solyc04g007070	Cc-nbs-lrr, resistance protein	0.284159
mRNA:Solyc12g038125.1.1	32.074	5.17524	1.23211	4.20029	2.67e-05	0.00854693	Solyc12g038125		5.17524
mRNA:Solyc09g055660.3.1	128.609	-1.50522	0.358791	-4.19527	2.73e-05	0.00861021	Solyc09g055660	Bromodomain protein (B9IGX7_POPTR)	1.50522
mRNA:Solyc08g065850.1.1	15739.9	-0.447921	0.107234	-4.17705	2.95e-05	0.00906259	Solyc08g065850	Unknown Protein	0.447921
mRNA:Solyc01g068080.4.1	863.747	-1.28014	0.306387	-4.17819	2.94e-05	0.00906259	Solyc01g068080	Dihydroflavonol 4-reductase family (D7MD06_ARALY)	1.28014
mRNA:Solyc09g008480.4.1	9196.62	0.239785	0.0580854	4.12815	3.66e-05	0.0110646	Solyc09g008480	1-phosphatidylinositol-4-phosphate 5-kinase (manually curated)	0.239785
mRNA:Solyc04g074380.4.1	59.4485	-2.62912	0.637502	-4.1241	3.72e-05	0.0111045	Solyc04g074380	UDP-glucuronosyltransferase (Q5UB81_ARATH)	2.62912
mRNA:Solyc06g071500.3.1	6483.64	-0.219657	0.0537225	-4.08874	4.34e-05	0.0127635	Solyc06g071500	Boron transporter (A5JUZ5_9ROSI)	0.219657
mRNA:Solyc07g005950.4.1	954.304	-6.01224	1.47167	-4.08533	4.4e-05	0.0127773	Solyc07g005950	Pentatricopeptide repeat-containing protein (D7MBL7_ARALY)	6.01224
mRNA:Solyc08g080860.4.1	75.3241	-2.61711	0.642212	-4.07515	4.6e-05	0.0127808	Solyc08g080860	Unknown Protein	2.61711
mRNA:Solyc03g031920.3.1	618.628	-1.18228	0.290174	-4.07437	4.61e-05	0.0127808	Solyc03g031920	Yellow stripe-like protein 2.1 (Fragment) (B4ZYE4_BRAJU)	1.18228
mRNA:Solyc12g009310.2.1	2981.7	0.440668	0.108194	4.07293	4.64e-05	0.0127808	Solyc12g009310	ATP binding / serine-threonine kinase (C5DB71_VITVI)	0.440668
mRNA:Solyc11g008540.3.1	17573.5	0.425926	0.104357	4.08143	4.48e-05	0.0127808	Solyc11g008540	Dicer-like 2b (manually curated)	0.425926
mRNA:Solyc04g077490.3.1	66831.5	0.385063	0.0946087	4.07006	4.7e-05	0.0127808	Solyc04g077490	AP2-like ethylene-responsive transcription factor At1g16060 (AP2L1_ARATH)	0.385063
mRNA:Solyc01g087990.3.1	657.607	0.614631	0.1512	4.06503	4.8e-05	0.0128625	Solyc01g087990	MADS-box transcription factor 3 (D3U2H2_ORYSA)	0.614631
mRNA:Solyc06g062330.3.1	2131.28	0.538789	0.132617	4.06274	4.85e-05	0.0128625	Solyc06g062330	UDP-glucosyltransferase HvUGT5876 (D3WYW1_HORVD)	0.538789
mRNA:Solyc04g079700.3.1	990.261	-1.07724	0.266394	-4.0438	5.26e-05	0.0137779	Solyc04g079700	WD-40 repeat family protein (Q1EPE0_MUSAC)	1.07724
mRNA:Solyc01g068075.1.1	14.0302	-7.25414	1.80316	-4.02301	5.75e-05	0.0142231	Solyc01g068075		7.25414
mRNA:Solyc12g011200.3.1	170.563	2.87224	0.712476	4.03135	5.55e-05	0.0142231	Solyc12g011200	WRKY transcription factor 28 (manually curated)	2.87224
mRNA:Solyc03g034400.3.1	209.468	-1.41562	0.351932	-4.02242	5.76e-05	0.0142231	Solyc03g034400	Multidrug resistance protein mdtK (MDTK_EDWI9)	1.41562
mRNA:Solyc07g008020.3.1	678.991	0.956606	0.23761	4.02595	5.67e-05	0.0142231	Solyc07g008020	auxin-regulated 19 (manually curated)	0.956606
mRNA:Solyc11g071460.2.1	593.468	0.826027	0.205232	4.02484	5.7e-05	0.0142231	Solyc11g071460	Dehydrogenase/reductase SDR family member 13 (DHR13_BOVIN)	0.826027
mRNA:Solyc10g054780.2.1	13867.1	-0.359028	0.0895659	-4.00853	6.11e-05	0.0149146	Solyc10g054780	Acetyl esterase (AES_SHIFL)	0.359028
mRNA:Solyc11g011533.1.1	1376.83	-0.493302	0.123191	-4.00436	6.22e-05	0.0150098	Solyc11g011533		0.493302
mRNA:Solyc02g082740.1.1	477.29	0.673703	0.168766	3.99195	6.55e-05	0.015642	Solyc02g082740	Dirigent-like protein 1 (D2DMN2_GOSHI)	0.673703
mRNA:Solyc04g005650.3.1	5368.36	-0.265049	0.0664744	-3.98723	6.68e-05	0.0157806	Solyc04g005650	Mitochondrial carrier family (C1MWU5_MICPS)	0.265049
mRNA:Solyc12g006790.3.1	10106.3	-0.175983	0.0441996	-3.98156	6.85e-05	0.0159867	Solyc12g006790	Argonaute10b (manually curated)	0.175983
mRNA:Solyc01g087810.2.1	352.867	2.72673	0.685363	3.97852	6.93e-05	0.0160184	Solyc01g087810	Subtilisin-like protease (O82777_SOLLC)	2.72673
mRNA:Solyc02g070280.3.1	193.488	1.28788	0.325006	3.96264	7.41e-05	0.0169402	Solyc02g070280	Amino acid transporter (D2B5D6_STRRD)	1.28788
mRNA:Solyc10g073357.1.1	504.526	-0.587243	0.148367	-3.95804	7.56e-05	0.0170877	Solyc10g073357		0.587243
mRNA:Solyc02g068300.3.1	1013.06	-0.633303	0.160638	-3.94242	8.07e-05	0.01805	Solyc02g068300	Receptor-like kinase (A7VM32_MARPO)	0.633303
mRNA:Solyc09g075680.1.1	445.186	1.36637	0.34805	3.92577	8.65e-05	0.0191463	Solyc09g075680	Gibberellin receptor GID1L2 (B6T2M3_MAIZE)	1.36637
mRNA:Solyc04g079660.2.1	366.787	1.15765	0.296861	3.89964	9.63e-05	0.0211173	Solyc04g079660	Cytochrome P450	1.15765
mRNA:Solyc03g114530.4.1	41.9412	-3.27337	0.84314	-3.88236	0.000103447	0.022447	Solyc03g114530	Strictosidine synthase family protein (D7LVM7_ARALY)	3.27337
mRNA:Solyc11g007360.1.1	374.775	0.893064	0.230361	3.8768	0.000105839	0.0225113	Solyc11g007360	Unknown Protein; contains Interpro domain(s) IPR013187 F-box associated type 3	0.893064
mRNA:Solyc06g076870.4.1	1331.56	0.743759	0.191786	3.87806	0.000105292	0.0225113	Solyc06g076870	60S acidic ribosomal protein P0 (D7LEE5_ARALY)	0.743759
mRNA:Solyc09g009420.1.1	109.792	-3.60568	0.934501	-3.8584	0.000114133	0.0237507	Solyc09g009420	Unknown Protein	3.60568
mRNA:Solyc06g050280.1.1	423.901	0.625601	0.162127	3.85872	0.000113984	0.0237507	Solyc06g050280	CBL-interacting protein kinase 13 (C4P7W2_VITVI)	0.625601
mRNA:Solyc03g098210.4.1	3449.99	0.303101	0.0785931	3.85658	0.000114984	0.0237507	Solyc03g098210	Cyclic nucleotide gated channel (A9CRE4_MALDO)	0.303101
mRNA:Solyc11g006360.1.1	272.364	-1.24171	0.32257	-3.84943	0.000118391	0.0242218	Solyc11g006360	Genomic DNA chromosome 3 P1 clone MZE19 (Q9LHE6_ARATH)	1.24171
mRNA:Solyc01g073890.3.1	162.979	1.12598	0.293204	3.84028	0.000122896	0.0249061	Solyc01g073890	CHP-rich zinc finger protein-like (Q9FJG5_ARATH)	1.12598
mRNA:Solyc04g072810.4.1	5784.17	-0.225964	0.0590234	-3.82838	0.000128989	0.0258966	Solyc04g072810	CRAL/TRIO domain containing protein expressed (Q75GU9_ORYSJ)	0.225964
mRNA:Solyc12g005290.2.1	781.305	0.57386	0.150213	3.8203	0.000133291	0.0265125	Solyc12g005290	Receptor-like kinase (P93068_BRAOL)	0.57386
mRNA:Solyc07g066090.4.1	10522.6	0.293933	0.0771969	3.80757	0.000140339	0.0276584	Solyc07g066090	SEC14 cytosolic factor family protein (D7KN07_ARALY)	0.293933
mRNA:Solyc07g065690.3.1	11407.9	0.210886	0.055613	3.79203	0.00014942	0.0291803	Solyc07g065690	Sucrose cleavage protein-like (B6TKT6_MAIZE)	0.210886
mRNA:Solyc11g033283.1.1	3588.72	-0.334835	0.0885373	-3.78185	0.000155668	0.0301267	Solyc11g033283		0.334835
mRNA:Solyc04g014670.3.1	4788.34	-0.242971	0.064579	-3.76239	0.000168299	0.0322803	Solyc04g014670	Short-chain dehydrogenase/reductase SDR (C0BIG4_9BACT)	0.242971
mRNA:Solyc04g005070.3.1	6847.19	0.42998	0.11445	3.75691	0.000172024	0.0327028	Solyc04g005070	Peptide transporter (A6YJX4_9MAGN)	0.42998
mRNA:Solyc08g080100.4.1	294.514	1.1307	0.302067	3.74321	0.000181686	0.0342367	Solyc08g080100	MADS box transcription factor (C3PTE7_POPTO)	1.1307
mRNA:Solyc11g012600.3.1	77.5275	2.0534	0.549329	3.73801	0.000185482	0.0343493	Solyc11g012600	Unknown Protein; contains Interpro domain(s) IPR010580 Ribosome associated membrane RAMP4	2.0534
mRNA:Solyc03g006460.4.1	3343.32	0.2399	0.0641632	3.7389	0.000184825	0.0343493	Solyc03g006460	Phospholipid scramblase 1 (A3LVQ7_PICST)	0.2399
mRNA:Solyc03g098020.4.1	3106.23	-0.653892	0.177306	-3.68792	0.000226092	0.041512	Solyc03g098020	Hydrolase alpha/beta fold family protein (D7KRI7_ARALY)	0.653892
mRNA:Solyc09g075560.1.1	4608.58	-0.378693	0.102817	-3.68318	0.000230345	0.0419055	Solyc09g075560	Glycosyltransferase family GT8 protein (D0ECQ6_POPDE)	0.378693
mRNA:Solyc06g084000.4.1	18127.2	0.153551	0.0417123	3.6812	0.000232137	0.0419055	Solyc06g084000	Heterogeneous nuclear ribonucleoprotein K (B5X1A5_SALSA)	0.153551
mRNA:Solyc01g014373.1.1	295.595	-0.870955	0.236796	-3.67808	0.000234993	0.0420676	Solyc01g014373		0.870955
mRNA:Solyc01g010480.3.1	45.2954	1.8066	0.492288	3.6698	0.00024274	0.0427421	Solyc01g010480	Potassium voltage-gated channel subfamily H member 8 (KCNH8_HUMAN)	1.8066
mRNA:Solyc02g032200.4.1	3284.88	-0.281483	0.0766852	-3.67063	0.000241952	0.0427421	Solyc02g032200	Tir-lrr, resistance protein fragment	0.281483
mRNA:Solyc07g053050.1.1	1088.44	-0.580443	0.158385	-3.66476	0.000247568	0.0432379	Solyc07g053050	Calmodulin (A7E7G2_SCLS1)	0.580443
mRNA:Solyc04g064610.3.1	485.01	-1.07687	0.294996	-3.65045	0.000261782	0.0446938	Solyc04g064610	RAG1-activating protein 1 homolog (R1AP1_DROPS)	1.07687
mRNA:Solyc11g069460.2.1	7693.36	-0.372604	0.102081	-3.65009	0.000262146	0.0446938	Solyc11g069460	DsRNA-binding protein 2 (D7LHN0_ARALY)	0.372604
mRNA:Solyc10g078740.2.1	15335.3	0.264678	0.0724477	3.65337	0.000258826	0.0446938	Solyc10g078740	Enoyl reductase (P93062_BRANA)	0.264678
mRNA:Solyc10g076480.2.1	20.2966	3.88819	1.07237	3.6258	0.000288072	0.0487272	Solyc10g076480	Ammonium transporter (B9HCZ0_POPTR)	3.88819
mRNA:Solyc01g056850.3.1	61654	-0.411365	0.113556	-3.62258	0.000291683	0.0489526	Solyc01g056850	CTP synthase (B6U7R1_MAIZE)	0.411365
mRNA:Solyc12g006100.2.1	784.641	0.431324	0.119975	3.59513	0.000324228	0.0539928	Solyc12g006100	Serine/threonine-protein phosphatase 4 catalytic subunit (PP4C_KLULA)	0.431324
mRNA:Solyc04g082290.4.1	9763.88	-0.460423	0.128365	-3.58682	0.000334735	0.0553136	Solyc04g082290	Os03g0133300 protein (Fragment) (Q0DVF0_ORYSJ)	0.460423
mRNA:Solyc02g071800.3.1	3322.87	0.550503	0.153592	3.58419	0.000338129	0.0554479	Solyc02g071800	Receptor like kinase, RLK	0.550503
mRNA:Solyc11g011537.1.1	2051.41	-0.279398	0.0780477	-3.57983	0.000343814	0.055953	Solyc11g011537		0.279398
mRNA:Solyc03g121000.3.1	780.431	-0.462241	0.1294	-3.5722	0.000353992	0.0571764	Solyc03g121000	Unknown Protein	0.462241
mRNA:Solyc01g096550.3.1	7756.83	0.199898	0.0560313	3.56761	0.000360257	0.057754	Solyc01g096550	Protein arginine methyltransferase (C1E5H4_9CHLO)	0.199898
mRNA:Solyc06g063330.3.1	669.661	0.737676	0.206942	3.56465	0.000364348	0.0579773	Solyc06g063330	V-type ATP synthase alpha chain (VATA_METKA)	0.737676
mRNA:Solyc03g078520.4.1	8809.44	0.21921	0.0621232	3.52863	0.000417711	0.0659799	Solyc03g078520	Receptor like kinase, RLK	0.21921
mRNA:Solyc12g009300.3.1	4853.7	0.976622	0.277298	3.52192	0.000428429	0.0661702	Solyc12g009300	fruit sucrose synthase (manually curated)	0.976622
mRNA:Solyc02g065050.1.1	701.97	-0.900001	0.255593	-3.52122	0.000429564	0.0661702	Solyc02g065050	Aspartic proteinase nepenthesin I (A9ZMF9_NEPAL)	0.900001
mRNA:Solyc11g007350.1.1	425.112	0.81898	0.232777	3.5183	0.000434317	0.0661702	Solyc11g007350	UDP-glucosyltransferase (Q8LKG3_STERE)	0.81898
mRNA:Solyc07g043570.3.1	2017.19	-0.37085	0.105294	-3.52204	0.000428237	0.0661702	Solyc07g043570	Aldo/keto reductase family protein (D7KG57_ARALY)	0.37085
mRNA:Solyc02g085340.1.1	8305	-0.23831	0.0676987	-3.52015	0.000431295	0.0661702	Solyc02g085340	GRAS family transcription factor (B9MXP6_POPTR)	0.23831
mRNA:Solyc03g098710.1.1	158.649	-2.9034	0.827089	-3.51038	0.000447464	0.0676931	Solyc03g098710	Kunitz-type proteinase inhibitor A4 (Fragment) (C5IWR3_SOLBR)	2.9034
mRNA:Solyc06g071570.3.1	13.7921	-7.22973	2.06409	-3.50262	0.000460704	0.0677866	Solyc06g071570	Solute carrier family 15 member 4 (S15A4_BOVIN)	7.22973
mRNA:Solyc05g051580.3.1	9.82244	-6.73996	1.92356	-3.50391	0.000458483	0.0677866	Solyc05g051580	Phototropic-responsive NPH3 family protein (D7KEU3_ARALY)	6.73996
mRNA:Solyc10g074880.3.1	1403.78	0.395501	0.112795	3.50636	0.000454278	0.0677866	Solyc10g074880	Homology to unknown gene (Fragment) (Q015C3_OSTTA)	0.395501
mRNA:Solyc10g050860.3.1	22379	0.134411	0.0383575	3.50416	0.000458051	0.0677866	Solyc10g050860	DNA-binding protein AY506544 (manually curated)	0.134411
mRNA:Solyc07g007180.4.1	36.5826	-2.37702	0.681429	-3.48829	0.00048612	0.0710397	Solyc07g007180	RING-H2 finger protein (B6TJA7_MAIZE)	2.37702
mRNA:Solyc08g081400.4.1	159.721	1.75464	0.504991	3.47461	0.0005116	0.0741034	Solyc08g081400	bell-like homeodomain protein 3 (manually curated)	1.75464
mRNA:Solyc12g056250.2.1	1400.34	0.381581	0.109859	3.47336	0.000513984	0.0741034	Solyc12g056250	Glutathione S-transferase (Q9M558_EUPES)	0.381581
mRNA:Solyc05g054580.3.1	259744	0.115254	0.0332457	3.46674	0.000526817	0.0754472	Solyc05g054580	60S acidic ribosomal protein P0 (D7L9V8_ARALY)	0.115254
mRNA:Solyc07g066080.3.1	3375.94	0.266642	0.0770006	3.46285	0.000534484	0.0760382	Solyc07g066080	Ubiquitin-conjugating enzyme E2 10 (UBC10_ARATH)	0.266642
mRNA:Solyc03g123460.4.1	102.691	-1.30229	0.377098	-3.45346	0.000553436	0.0777053	Solyc03g123460	Os10g0422600 protein (Fragment) (Q0IXM0_ORYSJ)	1.30229
mRNA:Solyc05g014560.3.1	3475.1	0.373396	0.10808	3.45482	0.000550658	0.0777053	Solyc05g014560	3-oxoacyl-reductase (B6THT6_MAIZE)	0.373396
mRNA:Solyc10g080970.2.1	1272.38	0.982094	0.285097	3.44478	0.000571533	0.0796821	Solyc10g080970	FolD bifunctional protein (B6TJF9_MAIZE)	0.982094
mRNA:Solyc03g097670.4.1	9834.7	0.219298	0.0636908	3.44317	0.000574934	0.0796821	Solyc03g097670	ATP binding protein (D7LS09_ARALY)	0.219298
mRNA:Solyc01g080570.4.1	85.4838	1.36558	0.397614	3.43443	0.000593792	0.0807332	Solyc01g080570	Inosine-uridine preferring nucleoside hydrolase family protein (D7LYI5_ARALY)	1.36558
mRNA:Solyc08g041770.3.1	2893.99	0.462364	0.134579	3.43562	0.000591194	0.0807332	Solyc08g041770	Os04g0226400 protein (Fragment) (C7J118_ORYSJ)	0.462364
mRNA:Solyc01g107660.3.1	4248.95	-0.386007	0.112285	-3.43776	0.000586557	0.0807332	Solyc01g107660	Stress enhanced protein 1 (Fragment) (C6JT32_9MYRT)	0.386007
mRNA:Solyc12g009040.3.1	402.937	0.545043	0.159604	3.41498	0.000637873	0.086181	Solyc12g009040	Long-chain-fatty-acid--CoA ligase 4 (C0HA93_SALSA)	0.545043
mRNA:Solyc07g043410.1.1	249.116	1.52937	0.449286	3.40401	0.000664045	0.0891564	Solyc07g043410	UDP-glucosyltransferase family 1 protein (C6KI43_CITSI)	1.52937
mRNA:Solyc02g066990.2.1	158.409	1.28181	0.378197	3.38928	0.000700775	0.0935034	Solyc02g066990	Unknown Protein	1.28181
mRNA:Solyc03g114960.4.1	29340.8	0.230458	0.0680321	3.38749	0.00070535	0.0935328	Solyc03g114960	Kelch-like protein 20 (KLH20_HUMAN)	0.230458
mRNA:Solyc04g081675.1.1	1150.32	0.689177	0.204066	3.37722	0.000732225	0.096501	Solyc04g081675		0.689177
mRNA:Solyc05g005460.3.1	830.794	1.42478	0.423405	3.36505	0.00076531	0.098539	Solyc05g005460	Nucleoredoxin 2 (A8I9J4_CHLRE)	1.42478
mRNA:Solyc03g112060.3.1	2853.6	-0.546203	0.162329	-3.36478	0.000766037	0.098539	Solyc03g112060	Quinolinate synthase A (NADA_CYAP4)	0.546203
mRNA:Solyc04g008480.2.1	1773.16	0.44728	0.132906	3.36538	0.00076437	0.098539	Solyc04g008480	Myb-like DNA-binding domain SHAQKYF class family protein expressed (Q10S98_ORYSJ)	0.44728
mRNA:Solyc04g008590.3.1	9234.1	0.203878	0.060543	3.36749	0.000758545	0.098539	Solyc04g008590	Pyruvate dehydrogenase E1 component subunit beta (B6TQ36_MAIZE)	0.203878
mRNA:Solyc06g084090.4.1	17271.4	-0.128441	0.0382411	-3.35871	0.000783065	0.10013	Solyc06g084090	Histone H2A (C5XX54_SORBI)	0.128441
mRNA:Solyc02g080080.3.1	449.692	0.738578	0.220016	3.35693	0.000788124	0.10018	Solyc02g080080	RLK, Receptor like protein, putative resistance protein with an antifungal domain	0.738578
mRNA:Solyc07g049600.4.1	53.4051	1.93576	0.577783	3.35032	0.000807187	0.102	Solyc07g049600	Fimbrin-like potential actin filament bundling protein (Q5AC06_CANAL)	1.93576
mRNA:Solyc04g007790.3.1	1935.12	0.873971	0.261011	3.34841	0.000812754	0.102103	Solyc04g007790	Major latex-like protein (B5THI3_PANGI)	0.873971
mRNA:Solyc03g114020.3.1	1679.75	-0.626427	0.187423	-3.34231	0.000830847	0.103769	Solyc03g114020	Genomic DNA chromosome 5 P1 clone MQB2 (Q9FM06_ARATH)	0.626427
mRNA:Solyc05g006110.3.1	1262.19	-0.47868	0.14387	-3.32717	0.000877321	0.10894	Solyc05g006110	Unknown Protein	0.47868
mRNA:Solyc12g007100.2.1	3343.76	-0.328704	0.0989311	-3.32256	0.00089196	0.110121	Solyc12g007100	Ankyrin repeat domain-containing protein 1 (ANKR1_CHICK)	0.328704
mRNA:Solyc02g087190.1.1	2420.71	-0.473942	0.142842	-3.31795	0.000906803	0.111314	Solyc02g087190	Peroxidase 65 (B6TYF5_MAIZE)	0.473942
mRNA:Solyc06g074000.1.1	998.006	-0.449332	0.135774	-3.30941	0.000934918	0.114113	Solyc06g074000	Aspartic proteinase nepenthesin-2 (B6SJT4_MAIZE)	0.449332
mRNA:Solyc01g095320.4.1	827.716	-1.91243	0.580136	-3.29652	0.000978902	0.11855	Solyc01g095320	BCL-2-associated athanogene 6 (D7LDX9_ARALY)	1.91243
mRNA:Solyc08g074682.1.1	1744.86	-0.626532	0.190115	-3.29555	0.000982304	0.11855	Solyc08g074682		0.626532
mRNA:Solyc06g074160.3.1	2655.48	0.515051	0.15661	3.28875	0.00100634	0.120653	Solyc06g074160	B3 domain-containing protein Os03g0212300 (Y3123_ORYSJ)	0.515051
mRNA:Solyc07g008670.3.1	18640.5	-0.238447	0.0725323	-3.28746	0.00101096	0.120653	Solyc07g008670	AT1G74160 protein (Fragment) (B9DHP4_ARATH)	0.238447
mRNA:Solyc07g024020.2.1	846.058	0.383337	0.116828	3.28119	0.00103369	0.122684	Solyc07g024020	Protein phosphatase 2C containing protein expressed (Q94LH3_ORYSJ)	0.383337
mRNA:Solyc04g082540.2.1	70.3126	-2.26525	0.69122	-3.27718	0.00104851	0.123759	Solyc04g082540		2.26525
mRNA:Solyc03g121720.2.1	8726.85	-0.335985	0.10293	-3.2642	0.00109773	0.12816	Solyc03g121720	2-hydroxy-3-oxopropionate reductase (B6T4X5_MAIZE)	0.335985
mRNA:Solyc03g079930.3.1	23984.1	0.157577	0.0482576	3.26533	0.00109335	0.12816	Solyc03g079930	Mitochondrial glycoprotein family protein (D7LDS6_ARALY)	0.157577
mRNA:Solyc05g055730.4.1	1026.12	0.527597	0.161824	3.26032	0.00111286	0.12853	Solyc05g055730	Methylenetetrahydrofolate reductase (A5ATB7_VITVI)	0.527597
mRNA:Solyc08g014480.4.1	13230.5	0.249667	0.0765718	3.26055	0.00111195	0.12853	Solyc08g014480	Beta Galactosidase-like protein (Q9M1I3_ARATH)	0.249667
mRNA:Solyc01g080990.3.1	452.883	0.842526	0.259186	3.25066	0.00115137	0.132266	Solyc01g080990	Carboxyl methyltransferase 4 (B0ZB58_HUMLU)	0.842526
mRNA:Solyc03g116930.3.1	750.881	1.89145	0.584817	3.23426	0.00121958	0.139135	Solyc03g116930	Sister chromatid cohesion protein PDS5 homolog B (PDS5B_CHICK)	1.89145
mRNA:Solyc03g098320.4.1	2347.76	-0.9872	0.305332	-3.2332	0.00122412	0.139135	Solyc03g098320	MYB transcription factor (Fragment) (A1DR85_CATRO)	0.9872
mRNA:Solyc06g035720.3.1	2453.55	-0.46489	0.144196	-3.22401	0.00126407	0.14292	Solyc06g035720	BCL-2 binding anthanogene-1 (B4FV61_MAIZE)	0.46489
mRNA:Solyc06g074040.2.1	8.08233	-6.4582	2.00531	-3.22054	0.00127948	0.143155	Solyc06g074040	NHL1 (Fragment) (B0LZH6_ARATH)	6.4582
mRNA:Solyc05g006120.3.1	3322.45	0.282494	0.0877006	3.22112	0.00127689	0.143155	Solyc05g006120	Polymerase (DNA directed) mu (Q66HH0_RAT)	0.282494
mRNA:Solyc02g093610.3.1	47.616	-2.7088	0.845968	-3.20201	0.0013647	0.150543	Solyc02g093610	BCL-2 binding anthanogene-1 (B6STZ6_MAIZE)	2.7088
mRNA:Solyc03g093400.2.1	243.802	-1.29672	0.405205	-3.20015	0.00137354	0.150543	Solyc03g093400	Sugar transporter protein 15 (manually curated)	1.29672
mRNA:Solyc08g082310.3.1	163.147	-1.03833	0.324424	-3.20054	0.00137169	0.150543	Solyc08g082310	RING finger protein (C6EUD3_SOYBN)	1.03833
mRNA:Solyc02g086600.3.1	7900.77	0.169328	0.0528407	3.20449	0.00135301	0.150543	Solyc02g086600	Polyribonucleotide nucleotidyltransferase (Q1PVN2_9BACT)	0.169328
mRNA:Solyc02g085750.4.1	48.5381	-3.39802	1.0645	-3.19213	0.00141229	0.153226	Solyc02g085750	LuxR family transcriptional regulator (Fragment) (D9ZBL8_9CARY)	3.39802
mRNA:Solyc03g082620.4.1	1757.59	-0.782063	0.244909	-3.19328	0.00140669	0.153226	Solyc03g082620	Oligopeptide transporter (Fragment) (B0DAK3_LACBS)	0.782063
mRNA:Solyc02g063520.3.1	275.815	-0.887418	0.278457	-3.18691	0.00143803	0.155235	Solyc02g063520	Homeobox-leucine zipper protein 22 (D7MA03_ARALY)	0.887418
mRNA:Solyc03g005910.3.1	260.284	-2.09757	0.659189	-3.18204	0.00146243	0.156298	Solyc03g005910	GDSL esterase/lipase At1g29670 (GDL15_ARATH)	2.09757
mRNA:Solyc02g063440.3.1	266.358	0.716016	0.224988	3.18246	0.00146032	0.156298	Solyc02g063440	Unknown Protein	0.716016
mRNA:Solyc11g068905.1.1	159.929	-2.46813	0.779031	-3.16821	0.00153383	0.161222	Solyc11g068905		2.46813
mRNA:Solyc06g062370.4.1	218.6	-2.01219	0.635298	-3.16732	0.00153852	0.161222	Solyc06g062370	Acid phosphatase (O49855_SOYBN)	2.01219
mRNA:Solyc06g073470.3.1	9164.17	0.209044	0.0659406	3.17018	0.00152342	0.161222	Solyc06g073470	Biotin synthase (Q09JZ3_BRARP)	0.209044
mRNA:Solyc02g067060.3.1	3047.8	-0.205086	0.0647264	-3.16851	0.00153225	0.161222	Solyc02g067060	Glycosyltransferase (B9IK47_POPTR)	0.205086
mRNA:Solyc06g054640.2.1	714.344	0.815368	0.257547	3.1659	0.00154606	0.161225	Solyc06g054640	Plant-specific domain TIGR01615 family protein (B6TMA8_MAIZE)	0.815368
mRNA:Solyc09g092760.2.1	634.206	-1.68651	0.533754	-3.15972	0.00157924	0.16389	Solyc09g092760	Glycine-rich protein (D2K2U4_TOBAC)	1.68651
mRNA:Solyc10g079155.1.1	319.595	0.653684	0.207122	3.15604	0.00159928	0.165172	Solyc10g079155		0.653684
mRNA:Solyc04g082250.3.1	16752.9	-0.24298	0.077184	-3.14806	0.00164357	0.168934	Solyc04g082250	FtsH-like protein precursor (manually curated)	0.24298
mRNA:Solyc11g044250.3.1	1775.47	-0.363353	0.115486	-3.14629	0.00165357	0.169152	Solyc11g044250	Glutathione-regulated potassium-efflux system protein (B3CM92_WOLPP)	0.363353
mRNA:Solyc01g087790.2.1	879.502	0.76219	0.242632	3.14135	0.00168173	0.16961	Solyc01g087790	Subtilisin-like protease (O82006_SOLLC)	0.76219
mRNA:Solyc05g007010.3.1	625.944	-0.761636	0.242363	-3.14255	0.00167484	0.16961	Solyc05g007010	Glyoxal oxidase (B6TJK4_MAIZE)	0.761636
mRNA:Solyc01g107980.3.1	669.549	-0.587427	0.186943	-3.14228	0.00167635	0.16961	Solyc01g107980	U-box domain-containing protein (A8IXJ0_BRACM)	0.587427
mRNA:Solyc02g090460.2.1	587.76	-0.403082	0.128609	-3.13415	0.00172351	0.173011	Solyc02g090460	Unknown Protein	0.403082
mRNA:Solyc04g074850.3.1	112.67	-1.30257	0.416208	-3.12962	0.0017503	0.174884	Solyc04g074850	ripening regulated protein DDTFR18 (manually curated)	1.30257
mRNA:Solyc12g088830.3.1	7.14675	-6.27995	2.01282	-3.11998	0.00180866	0.176608	Solyc12g088830	Myosin heavy chain-like (Q8LHQ6_ORYSJ)	6.27995
mRNA:Solyc01g008300.2.1	60.3963	1.41423	0.452705	3.12396	0.00178434	0.176608	Solyc01g008300	Hydroxycinnamoyl CoA shikimate/quinate hydroxycinnamoyltransferase-like protein (B9IAS9_POPTR)	1.41423
mRNA:Solyc06g063210.3.1	277.01	0.722126	0.231417	3.12045	0.00180574	0.176608	Solyc06g063210	glutamate receptor-like 2.5 (manually curated)	0.722126
mRNA:Solyc03g116060.4.1	9937.99	-0.645413	0.206693	-3.12257	0.00179281	0.176608	Solyc03g116060	Gibberellin-regulated protein (B4UW77_ARAHY)	0.645413
mRNA:Solyc04g080390.4.1	1294.65	-0.30429	0.0974154	-3.12363	0.00178635	0.176608	Solyc04g080390	Unknown Protein	0.30429
mRNA:Solyc09g091960.3.1	6936.85	0.424643	0.136237	3.11694	0.0018274	0.17763	Solyc09g091960	High mobility group family protein (D7KE87_ARALY)	0.424643
mRNA:Solyc06g053830.3.1	2109.2	-0.604783	0.194229	-3.11377	0.00184715	0.177931	Solyc06g053830	auxin-regulated IAA7 (manually curated)	0.604783
mRNA:Solyc04g018110.1.1	6860.59	-0.540681	0.173608	-3.11438	0.00184329	0.177931	Solyc04g018110	Calmodulin-like protein 1 (B4FRR5_MAIZE)	0.540681
mRNA:Solyc03g019950.3.1	5263.89	-0.4818	0.154871	-3.11098	0.00186465	0.177931	Solyc03g019950	Genomic DNA chromosome 5 P1 clone MAC12 (Q9FFX3_ARATH)	0.4818
mRNA:Solyc02g088790.3.1	9849.53	0.247515	0.0795911	3.10984	0.00187191	0.177931	Solyc02g088790	RNA-binding protein (Q941H8_SOLTU)	0.247515
mRNA:Solyc01g008290.3.1	7234.87	0.224203	0.0720786	3.11053	0.00186749	0.177931	Solyc01g008290	Dihydroorotate dehydrogenase (B6U892_MAIZE)	0.224203
mRNA:Solyc06g074950.1.1	12.139	-6.06166	1.95258	-3.10444	0.00190641	0.17962	Solyc06g074950	Small auxin up-regulated RNA62 (manually curated)	6.06166
mRNA:Solyc01g094890.4.1	51.3039	-3.72679	1.20026	-3.10499	0.00190287	0.17962	Solyc01g094890	Ferric reductase oxidase (D6RVS5_HORVU)	3.72679
mRNA:Solyc01g087820.2.1	6.942	6.24093	2.01587	3.09589	0.00196221	0.183361	Solyc01g087820	Subtilisin-like protease (O82777_SOLLC)	6.24093
mRNA:Solyc09g057650.3.1	6783.52	-0.472239	0.152545	-3.09575	0.00196318	0.183361	Solyc09g057650	40S ribosomal protein S8 (Q3HRZ6_SOLTU)	0.472239
mRNA:Solyc02g065170.3.1	4159.12	-0.723032	0.233707	-3.09376	0.0019764	0.183538	Solyc02g065170	Laccase-22 (LAC22_ORYSJ)	0.723032
mRNA:Solyc05g013450.4.1	1197.2	-0.428509	0.138546	-3.09289	0.00198216	0.183538	Solyc05g013450	Mate efflux family protein (D7LR70_ARALY)	0.428509
mRNA:Solyc03g123530.4.1	16299.2	0.18677	0.060521	3.08604	0.00202838	0.187012	Solyc03g123530	CCAAT-box-binding transcription factor-like protein (Q6YU01_ORYSJ)	0.18677
mRNA:Solyc08g062810.1.1	264.936	-0.846243	0.275017	-3.07705	0.00209058	0.191923	Solyc08g062810	Unknown Protein	0.846243
mRNA:Solyc04g082640.3.1	12490.3	0.178612	0.0581412	3.07204	0.002126	0.194344	Solyc04g082640	Unknown Protein	0.178612
mRNA:Solyc07g032380.4.1	2654.71	-0.536195	0.174799	-3.0675	0.00215859	0.196486	Solyc07g032380	Pentatricopeptide repeat-containing protein (D7M4J8_ARALY)	0.536195
mRNA:Solyc06g075520.3.1	628.417	0.908621	0.296762	3.06178	0.00220023	0.199432	Solyc06g075520	Dehydroascorbate reductase 1 (Fragment) (B8YGQ8_SOLLC)	0.908621
mRNA:Solyc07g042520.4.1	175.771	-1.30406	0.426427	-3.05811	0.00222736	0.200835	Solyc07g042520	Sucrose synthase 4 (Q7Y078_SOLTU)	1.30406
mRNA:Solyc11g009040.3.1	1218.92	0.442101	0.144612	3.05717	0.00223441	0.200835	Solyc11g009040	EPIDERMAL PATTERNING FACTOR-like protein 1 (EPFL1_ARATH)	0.442101
mRNA:Solyc12g088190.2.1	66.7931	2.12244	0.696028	3.04936	0.00229327	0.202005	Solyc12g088190	Amino acid permease 6 (Q7Y076_BRANA)	2.12244
mRNA:Solyc01g105720.2.1	1487.51	-1.04631	0.343141	-3.04921	0.00229444	0.202005	Solyc01g105720	Unknown Protein	1.04631
mRNA:Solyc07g017610.3.1	408.457	0.571568	0.187307	3.0515	0.00227701	0.202005	Solyc07g017610	Saccharopine dehydrogenase (NAD(+) L-glutamate-forming) (C7PUW7_CHIPD)	0.571568
mRNA:Solyc01g111640.3.1	1135.04	-0.457011	0.149734	-3.05216	0.00227201	0.202005	Solyc01g111640	Skp1 (Q49HP3_CAPAN)	0.457011
mRNA:Solyc06g009820.3.1	1229.88	-0.42557	0.139562	-3.04932	0.0022936	0.202005	Solyc06g009820	Fumarate hydratase class II (C5JMG3_AJEDS)	0.42557
mRNA:Solyc03g083380.4.1	2442.79	-0.34378	0.112945	-3.04377	0.00233631	0.204852	Solyc03g083380	Diacylglycerol O-acyltransferase (A5UWY0_ROSS1)	0.34378
mRNA:Solyc05g051420.2.1	52.7372	-1.5321	0.504585	-3.03636	0.00239453	0.20791	Solyc05g051420	Zinc finger-homeodomain protein 1 (Fragment) (B0LK17_YUCFI)	1.5321
mRNA:Solyc06g072520.2.1	715.908	-0.989628	0.326003	-3.03564	0.00240023	0.20791	Solyc06g072520	bHLH transcription factor GBOF-1 (manually curated)	0.989628
mRNA:Solyc04g074070.2.1	344.026	0.582692	0.191858	3.03711	0.0023886	0.20791	Solyc04g074070	Sugar transporter protein 4 (manually curated)	0.582692
mRNA:Solyc05g008210.4.1	7.57695	6.36474	2.09892	3.03239	0.00242624	0.208482	Solyc05g008210	Unknown Protein	6.36474
mRNA:Solyc09g090600.3.1	437.288	-0.550396	0.181498	-3.03252	0.00242521	0.208482	Solyc09g090600	Acid phosphatase-like protein (Q9M0F4_ARATH)	0.550396
mRNA:Solyc08g066490.3.1	6484.38	-0.309172	0.102029	-3.03024	0.00244361	0.209138	Solyc08g066490	Receptor like kinase, RLK	0.309172
mRNA:Solyc06g075650.3.1	42.6083	-3.77127	1.24667	-3.02507	0.00248576	0.211445	Solyc06g075650	tonoplast intrinsic protein 1.2 (manually curated)	3.77127
mRNA:Solyc01g095140.4.1	98.6303	-2.18467	0.722318	-3.02452	0.00249025	0.211445	Solyc01g095140	Late embryogenesis abundant protein (Fragment) (B7TGG5_PINSY)	2.18467
mRNA:Solyc01g110000.3.1	2188.77	-0.474192	0.156858	-3.02307	0.00250222	0.211625	Solyc01g110000	Beta-galactosidase (B9H0V1_POPTR)	0.474192
mRNA:Solyc10g081640.3.1	247.688	-0.866806	0.287129	-3.01888	0.00253712	0.213735	Solyc10g081640	Calcium dependent protein kinase 2 (B9H9N5_POPTR)	0.866806
mRNA:Solyc02g081390.3.1	1219.81	-0.826991	0.274429	-3.0135	0.00258253	0.216711	Solyc02g081390	Amine oxidase family protein (Q1EPI3_MUSAC)	0.826991
mRNA:Solyc04g056270.4.1	9885.93	0.169037	0.0561259	3.01175	0.0025975	0.217119	Solyc04g056270	ER66 (manually curated)	0.169037
mRNA:Solyc03g116730.4.1	13536.7	-0.180233	0.0599104	-3.00837	0.00262649	0.218041	Solyc03g116730	Stearoyl-CoA 9-desaturase (D7E3I2_NOSA0)	0.180233
mRNA:Solyc09g009500.3.1	3772.2	-0.172085	0.0572073	-3.0081	0.00262883	0.218041	Solyc09g009500	Hydrolase alpha/beta fold family protein (D7LIQ3_ARALY)	0.172085
mRNA:Solyc05g050980.3.1	6756.05	-0.195501	0.0650353	-3.00607	0.0026465	0.218662	Solyc05g050980	3-phosphoshikimate 1-carboxyvinyltransferase (Q30CZ8_FAGSY)	0.195501
mRNA:Solyc12g088360.2.1	145.764	-1.33901	0.44592	-3.00281	0.00267501	0.220171	Solyc12g088360	U-box domain-containing protein 4 (PUB4_ARATH)	1.33901
mRNA:Solyc10g079755.1.1	5760.91	-0.41836	0.139443	-3.00022	0.00269789	0.220658	Solyc10g079755		0.41836
mRNA:Solyc06g076120.2.1	1573.27	-0.274696	0.0916063	-2.99865	0.00271174	0.220658	Solyc06g076120	Fasciclin-like arabinogalactan protein 9 (A9XTL4_GOSHI)	0.274696
mRNA:Solyc09g065550.4.1	6229.83	-0.180666	0.0602274	-2.99974	0.00270212	0.220658	Solyc09g065550	Kinase interacting family protein (D7KCB2_ARALY)	0.180666
mRNA:Solyc10g150113.1.1	110.002	2.20944	0.737786	2.99469	0.00274726	0.221417	Solyc10g150113		2.20944
mRNA:Solyc07g052220.1.1	198.995	1.66452	0.555923	2.99416	0.002752	0.221417	Solyc07g052220	Unknown Protein	1.66452
mRNA:Solyc11g012260.3.1	287.648	-0.945368	0.31551	-2.99631	0.00273264	0.221417	Solyc11g012260	Membrane bound O-acyl transferase MBOAT (Q2HT39_MEDTR)	0.945368
mRNA:Solyc01g104550.3.1	29.8604	-5.39436	1.80405	-2.99014	0.0027885	0.223517	Solyc01g104550	WRKY transcription factor 9 (manually curated)	5.39436
mRNA:Solyc12g056460.3.1	608.269	0.677581	0.22714	2.9831	0.00285345	0.227873	Solyc12g056460	MADS box transcription factor (C3PTE7_POPTO)	0.677581
mRNA:Solyc01g108000.3.1	2679.56	0.264115	0.0886855	2.97811	0.00290031	0.230757	Solyc01g108000	Receptor-like kinase (A7VM68_9VIRI)	0.264115
mRNA:Solyc02g080790.4.1	31.3117	-2.69101	0.904569	-2.97491	0.00293079	0.231468	Solyc02g080790	Deoxyhypusine synthase (Q5ZN61_9ASTE)	2.69101
mRNA:Solyc04g006970.4.1	3052.7	0.544942	0.183115	2.97596	0.00292073	0.231468	Solyc04g006970	Phosphoenolpyruvate carboxylase (A6YM33_RICCO)	0.544942
mRNA:Solyc11g006270.2.1	1551.06	-0.415192	0.139625	-2.97361	0.00294314	0.231592	Solyc11g006270	3-oxo-5-alpha-steroid 4-dehydrogenase family protein (D7M7I5_ARALY)	0.415192
mRNA:Solyc03g094000.3.1	112.639	-1.80966	0.609758	-2.96784	0.00299904	0.235129	Solyc03g094000	Light harvesting-like protein 3 (A9P991_POPTR)	1.80966
mRNA:Solyc04g050625.1.1	59.0082	-2.66833	0.900539	-2.96304	0.00304616	0.237246	Solyc04g050625		2.66833
mRNA:Solyc05g006620.3.1	1191.99	0.344409	0.116243	2.96284	0.00304812	0.237246	Solyc05g006620	Tir-nbs-lrr, resistance protein	0.344409
mRNA:Solyc01g104030.3.1	321.013	-2.06756	0.698983	-2.95795	0.00309689	0.238449	Solyc01g104030	Inward rectifier potassium channel-like protein (Fragment) (Q1W7D1_SOLLC)	2.06756
mRNA:Solyc09g015085.1.1	518.838	0.594191	0.200731	2.96014	0.00307502	0.238449	Solyc09g015085		0.594191
mRNA:Solyc10g039380.2.1	4421.52	0.224802	0.0759855	2.95849	0.00309154	0.238449	Solyc10g039380	C19orf60 homolog (C0H7J3_SALSA)	0.224802
mRNA:Solyc02g062700.3.1	9704.67	0.207462	0.0702058	2.95505	0.0031262	0.239847	Solyc02g062700	26S protease regulatory subunit 6A (PRS6A_YEAST)	0.207462
mRNA:Solyc11g044560.3.1	3582.4	0.176182	0.0597218	2.95004	0.00317732	0.242901	Solyc11g044560	BZIP transcription factor (Q0PN11_9FABA)	0.176182
mRNA:Solyc11g069730.1.1	44.0897	-3.06936	1.04123	-2.94783	0.0032001	0.242914	Solyc11g069730	Unknown Protein	3.06936
mRNA:Solyc08g006280.2.1	113.017	-1.88519	0.639405	-2.94835	0.00319476	0.242914	Solyc08g006280	Transcriptional factor B3 family protein (D7LIB2_ARALY)	1.88519
mRNA:Solyc05g007640.3.1	15.3811	4.31141	1.46421	2.94454	0.00323439	0.244652	Solyc05g007640	Cc-nbs-lrr, resistance protein with an R1 specific domain	4.31141
mRNA:Solyc04g008330.1.1	485.351	-1.46874	0.499157	-2.94243	0.00325643	0.245455	Solyc04g008330	Glucosyltransferase (Q2VA65_SOYBN)	1.46874
mRNA:Solyc05g053620.3.1	305.291	-0.9098	0.30957	-2.93892	0.00329357	0.247387	Solyc05g053620	F-box protein PP2-B1 (PP2B1_ARATH)	0.9098
mRNA:Solyc10g085830.2.1	585.831	-1.72392	0.588103	-2.93133	0.00337514	0.25263	Solyc10g085830	O-methyltransferase 1 (D7MTQ7_ARALY)	1.72392
mRNA:Solyc07g051820.3.1	61.8997	-4.07817	1.39363	-2.92629	0.00343027	0.255865	Solyc07g051820	Cellulose synthase (Q2HT12_MEDTR)	4.07817
mRNA:Solyc01g111220.3.1	434.127	1.17668	0.402579	2.92285	0.00346846	0.257819	Solyc01g111220	Glutamyl-tRNA(Gln) amidotransferase subunit A (B2WKK5_PYRTR)	1.17668
mRNA:Solyc06g051260.4.1	720.773	-0.823491	0.282048	-2.91968	0.00350388	0.258661	Solyc06g051260	Transcription factor bHLH51 (BH051_ARATH)	0.823491
mRNA:Solyc02g070310.3.1	141048	0.141837	0.0485785	2.91976	0.00350306	0.258661	Solyc02g070310	Ribosomal protein L32 (Q45NI6_MEDSA)	0.141837
mRNA:Solyc07g053360.4.1	22.5221	-3.50723	1.20188	-2.91811	0.00352162	0.258987	Solyc07g053360	Seed biotin-containing protein SBP65 (SBP65_PEA)	3.50723
mRNA:Solyc06g073320.3.1	21674.7	-0.565153	0.193734	-2.91715	0.00353241	0.258987	Solyc06g073320	GDP-L-galactose phosphorylase 1	0.565153
mRNA:Solyc08g078950.3.1	1006.27	1.28032	0.440098	2.90917	0.0036239	0.263328	Solyc08g078950	NIT1 (manually curated)	1.28032
mRNA:Solyc01g067890.4.1	21428.4	-0.260937	0.089662	-2.91023	0.00361164	0.263328	Solyc01g067890	1-D-deoxyxylulose 5-phosphate synthase (manually curated)	0.260937
mRNA:Solyc09g011420.3.1	29477.8	0.146516	0.0503702	2.90878	0.00362839	0.263328	Solyc09g011420	50S ribosomal protein L7Ae (B2WJB2_PYRTR)	0.146516
mRNA:Solyc05g008360.1.1	26.8312	3.2081	1.10402	2.90582	0.00366294	0.263769	Solyc05g008360	Predicted by genscan and genefinder (Q9ZU37_ARATH)	3.2081
mRNA:Solyc11g020280.2.1	2231.56	-0.665681	0.229142	-2.90511	0.0036713	0.263769	Solyc11g020280	Receptor like kinase, RLK	0.665681
mRNA:Solyc08g005490.3.1	11865.6	-0.264383	0.090963	-2.90649	0.00365507	0.263769	Solyc08g005490	Dehydration-responsive protein-like (Q5VRG9_ORYSJ)	0.264383
mRNA:Solyc03g112790.3.1	804.096	-0.592928	0.204232	-2.90321	0.00369356	0.264484	Solyc03g112790	Genomic DNA chromosome 5 TAC clone K6A12 (Q9FGR6_ARATH)	0.592928
mRNA:Solyc03g112820.4.1	11512.6	0.181267	0.0624927	2.90062	0.00372426	0.265796	Solyc03g112820	U3 small nucleolar ribonucleoprotein protein MPP10 (B0WQ74_CULQU)	0.181267
mRNA:Solyc03g034440.2.1	7042.45	-0.188511	0.0650706	-2.89702	0.00376727	0.267975	Solyc03g034440	Eukaryotic translation initiation factor 5 (B6T7C2_MAIZE)	0.188511
mRNA:Solyc10g086240.2.1	490.756	-1.31808	0.455678	-2.89258	0.00382094	0.270005	Solyc10g086240	Glucosyltransferase (A7M6J0_DIACA)	1.31808
mRNA:Solyc03g025170.1.1	10364	-0.144156	0.0498331	-2.89277	0.00381859	0.270005	Solyc03g025170	gras10 (manually curated)	0.144156
mRNA:Solyc08g005655.1.1	73.5275	-2.32705	0.805023	-2.89067	0.00384427	0.270089	Solyc08g005655		2.32705
mRNA:Solyc02g014870.4.1	11329.4	0.122191	0.0422747	2.89042	0.00384728	0.270089	Solyc02g014870	Mitosis protein dim1 (B6T4C6_MAIZE)	0.122191
mRNA:Solyc10g049815.1.1	143.711	0.760986	0.263475	2.88826	0.00387374	0.271061	Solyc10g049815		0.760986
mRNA:Solyc02g093420.4.1	2923.7	0.446293	0.154754	2.88388	0.00392807	0.27397	Solyc02g093420	NAC domain class transcription factor (D9ZJ99_MALDO)	0.446293
mRNA:Solyc06g060760.3.1	116.441	-2.15416	0.748144	-2.87934	0.00398508	0.276281	Solyc06g060760	tonoplast intrinsic protein 2.3 (manually curated)	2.15416
mRNA:Solyc12g088750.2.1	9645.32	-0.212227	0.0737104	-2.87919	0.00398692	0.276281	Solyc12g088750	Receptor-like protein kinase (Q0WPA7_ARATH)	0.212227
mRNA:Solyc04g072850.4.1	1829.96	-0.562734	0.195558	-2.87758	0.00400736	0.276804	Solyc04g072850	Alpha-L-arabinofuranosidase/beta-D-xylosidase (D9D7L0_MALDO)	0.562734
mRNA:Solyc06g074420.1.1	14.4044	-3.3656	1.17063	-2.87504	0.00403982	0.278152	Solyc06g074420	Cytochrome P450	3.3656
mRNA:Solyc01g080070.4.1	33121.1	0.306842	0.106845	2.87184	0.0040809	0.280082	Solyc01g080070	Copper chaperone (B6TJ24_MAIZE)	0.306842
mRNA:Solyc08g077100.3.1	158.962	0.957437	0.333508	2.8708	0.00409432	0.280109	Solyc08g077100	Baculoviral IAP repeat-containing protein 3 (BIRC3_MOUSE)	0.957437
mRNA:Solyc02g091070.3.1	73.6982	-1.56791	0.546676	-2.86809	0.00412964	0.281628	Solyc02g091070	Multidrug resistance protein mdtK (MDTK_EDWI9)	1.56791
mRNA:Solyc08g080540.3.1	880.15	-1.10895	0.386934	-2.866	0.00415701	0.282597	Solyc08g080540	SolycHsfB2b (manually curated)	1.10895
mRNA:Solyc01g094110.3.1	93.3353	1.62629	0.568083	2.86276	0.00419966	0.283702	Solyc01g094110	Legumin 11S-globulin (Q39770_GINBI)	1.62629
mRNA:Solyc04g081300.4.1	6320.41	-0.214536	0.0749403	-2.86276	0.00419962	0.283702	Solyc04g081300	Endoglucanase 1 (B6U0J0_MAIZE)	0.214536
mRNA:Solyc01g098400.3.1	5608.76	-0.396804	0.139023	-2.85424	0.00431403	0.290514	Solyc01g098400	Histidine phosphotransfer protein (B9I823_POPTR)	0.396804
mRNA:Solyc02g093210.3.1	7007.14	-0.257546	0.090322	-2.85142	0.0043524	0.291272	Solyc02g093210	MAPprotein kinase-like protein (Q6YW97_ORYSJ)	0.257546
mRNA:Solyc10g006390.3.1	15179.2	0.135832	0.0476334	2.85161	0.00434979	0.291272	Solyc10g006390	Smad nuclear interacting protein 1 (B1ASC5_MOUSE)	0.135832
mRNA:Solyc01g080460.3.1	321.09	-0.625995	0.219704	-2.84926	0.00438208	0.292347	Solyc01g080460	Pyruvate phosphate dikinase (Q84N32_SORBI)	0.625995
mRNA:Solyc04g050440.3.1	82.3655	-2.44158	0.857292	-2.84801	0.00439935	0.292591	Solyc04g050440	ammonium transporter (manually curated)	2.44158
mRNA:Solyc08g080453.1.1	942.691	-0.81304	0.285836	-2.84443	0.00444912	0.293178	Solyc08g080453		0.81304
mRNA:Solyc01g096750.1.1	2661	0.705755	0.248002	2.84577	0.00443042	0.293178	Solyc01g096750	Argonaute4d (manually curated)	0.705755
mRNA:Solyc10g006000.4.1	10572.2	0.206621	0.0726257	2.84501	0.00444104	0.293178	Solyc10g006000	Dek protein (B6SWA1_MAIZE)	0.206621
mRNA:Solyc03g006410.3.1	80.3674	1.83742	0.647022	2.8398	0.00451412	0.295647	Solyc03g006410	Plant-specific domain TIGR01615 family protein (B6UDN7_MAIZE)	1.83742
mRNA:Solyc06g084240.2.1	98.9292	-0.956881	0.336901	-2.84025	0.00450788	0.295647	Solyc06g084240	copalyl diphosphate synthase (manually curated)	0.956881
mRNA:Solyc08g081240.3.1	2475.74	-0.236374	0.0832698	-2.83865	0.00453047	0.295816	Solyc08g081240	Hydroxyproline-rich glycoprotein family protein (D7MRR7_ARALY)	0.236374
mRNA:Solyc12g089050.3.1	555.22	-0.558949	0.197004	-2.83725	0.0045504	0.295937	Solyc12g089050	Wax synthase isoform 1 (Q84XY9_VITVI)	0.558949
mRNA:Solyc03g082800.2.1	965.324	0.421839	0.148714	2.83659	0.00455988	0.295937	Solyc03g082800	Unknown Protein	0.421839
mRNA:Solyc01g079810.4.1	7215.25	0.241332	0.0852834	2.82977	0.00465819	0.300502	Solyc01g079810	RING-H2 finger protein (Fragment) (Q7X9M1_WHEAT)	0.241332
mRNA:Solyc08g081150.4.1	29462.5	0.127073	0.0449055	2.82978	0.00465795	0.300502	Solyc08g081150	GMP synthase (D3KZU2_9BACT)	0.127073
mRNA:Solyc12g009200.2.1	180.085	-2.46743	0.872573	-2.82776	0.00468747	0.301486	Solyc12g009200	Chlorophyll a-b binding protein, chloroplastic (CB12_PETHY)	2.46743
mRNA:Solyc02g077560.3.1	28907.6	0.203012	0.0718604	2.82508	0.00472686	0.303112	Solyc02g077560	auxin response factor 3 (manually curated)	0.203012
mRNA:Solyc05g007710.3.1	154.14	-2.00009	0.708495	-2.82302	0.00475739	0.303259	Solyc05g007710	MYB transcription factor (Q6R098_ARATH)	2.00009
mRNA:Solyc02g086260.1.1	2539.12	-0.30753	0.108924	-2.82334	0.00475259	0.303259	Solyc02g086260	Unknown Protein	0.30753
mRNA:Solyc08g007520.4.1	7125.35	0.218695	0.0775075	2.8216	0.00477842	0.303698	Solyc08g007520	Exosome complex exonuclease RRP42 (B6T4R9_MAIZE)	0.218695
mRNA:Solyc08g059700.2.1	1759.8	4.47213	1.58813	2.81597	0.00486297	0.308161	Solyc08g059700	Genomic DNA chromosome 3 P1 clone MUJ8 (Q9LRN2_ARATH)	4.47213
mRNA:Solyc12g094430.1.1	3181.11	-0.287372	0.10209	-2.8149	0.00487925	0.308283	Solyc12g094430	Glutathione S-transferase (C7F8A3_ARAHY)	0.287372
mRNA:Solyc02g072140.1.1	2483.94	-0.328654	0.11684	-2.81286	0.0049103	0.309335	Solyc02g072140	UNE1-like protein (B2ZAQ7_GOSRA)	0.328654
mRNA:Solyc11g056650.2.1	6616.7	0.298062	0.106043	2.81078	0.00494221	0.310434	Solyc11g056650	BHLH transcription factor (B6TXR4_MAIZE)	0.298062
mRNA:Solyc07g064240.4.1	35.0916	-3.14624	1.12051	-2.80787	0.00498703	0.312337	Solyc07g064240	CT099 (Fragment) (Q4KR14_SOLPE)	3.14624
mRNA:Solyc01g079570.3.1	2254.25	-0.601052	0.214308	-2.80461	0.00503774	0.313683	Solyc01g079570	Beta xylosidase (Q6RXY3_FRAAN)	0.601052
mRNA:Solyc10g076700.2.1	1031.49	-0.422139	0.15047	-2.80548	0.00502418	0.313683	Solyc10g076700	Rhodanese-like family protein-like protein (Fragment) (A7KNZ8_GOSBA)	0.422139
mRNA:Solyc12g009480.2.1	1471.06	0.540809	0.193208	2.79911	0.00512439	0.315422	Solyc12g009480	Xenotropic and polytropic retrovirus receptor (B2GU54_XENTR)	0.540809
mRNA:Solyc07g040990.4.1	4609.43	-0.291968	0.104302	-2.79927	0.00512187	0.315422	Solyc07g040990	Protein phosphatase 2C (A5A6P8_WHEAT)	0.291968
mRNA:Solyc03g117660.4.1	3862.82	0.286832	0.102391	2.80134	0.00508916	0.315422	Solyc03g117660	Mandelonitrile lyase (B6SVJ2_MAIZE)	0.286832
mRNA:Solyc06g068240.3.1	9484.63	0.235579	0.0841557	2.79932	0.00512098	0.315422	Solyc06g068240	Pyrophosphate-energized proton pump (B0SRX3_LEPBP)	0.235579
mRNA:Solyc03g111690.4.1	243.634	-2.16845	0.77705	-2.79062	0.00526076	0.319242	Solyc03g111690	Pectate lyase (Q2Z1Y4_PRUMU)	2.16845
mRNA:Solyc05g008370.2.1	9141.46	-0.357959	0.128146	-2.79338	0.00521607	0.319242	Solyc05g008370	Ribose-5-phosphate isomerase (A8IRQ1_CHLRE)	0.357959
mRNA:Solyc11g044940.1.1	5969.89	0.179884	0.0644553	2.79083	0.00525726	0.319242	Solyc11g044940	Pto-like, Serine/threonine kinase protein, resistance protein	0.179884
mRNA:Solyc06g009680.4.1	7624.33	0.168574	0.0603818	2.7918	0.00524153	0.319242	Solyc06g009680	BRCT domain-containing protein (C5FMN4_NANOT)	0.168574
mRNA:Solyc01g099680.3.1	11548.3	0.145423	0.0521053	2.79095	0.00525535	0.319242	Solyc01g099680	REF-like stress related protein 1 (Q6XNP4_HEVBR)	0.145423
mRNA:Solyc05g150111.1.1	317.862	1.40645	0.504823	2.78603	0.00533585	0.322787	Solyc05g150111		1.40645
mRNA:Solyc02g089690.3.1	1392.82	-0.608803	0.218585	-2.78521	0.00534935	0.322787	Solyc02g089690	Leaf senescence protein-like (Q8RV74_ORYSJ)	0.608803
mRNA:Solyc08g077385.1.1	3376.06	0.207818	0.0746575	2.78363	0.00537551	0.322787	Solyc08g077385		0.207818
mRNA:Solyc12g010330.2.1	8655.83	-0.184775	0.0663847	-2.7834	0.00537928	0.322787	Solyc12g010330	Response regulator 9 (Q94LW1_MAIZE)	0.184775
mRNA:Solyc08g048290.4.1	391.691	-1.12057	0.402923	-2.7811	0.00541743	0.32417	Solyc08g048290	inositol transporter 2 (manually curated)	1.12057
mRNA:Solyc11g066950.2.1	6095.22	-0.342086	0.123049	-2.78007	0.00543471	0.324301	Solyc11g066950	Stress responsive A/B barrel domain family protein (D7HD13_VIBCH)	0.342086
mRNA:Solyc07g045540.4.1	6023.84	-0.218453	0.0788188	-2.77158	0.00557849	0.331583	Solyc07g045540	Glucose-6-phosphate 1-dehydrogenase (O65856_TOBAC)	0.218453
mRNA:Solyc01g008530.3.1	5194.06	0.190123	0.0686104	2.77105	0.0055876	0.331583	Solyc01g008530	phenylacetaldehyde reductase 1 (manually curated)	0.190123
mRNA:Solyc04g008400.1.1	1005.88	-0.38175	0.137871	-2.76889	0.00562473	0.332866	Solyc04g008400	Serine/threonine-protein kinase receptor (B6U2B7_MAIZE)	0.38175
mRNA:Solyc01g100360.4.1	15832.2	0.166211	0.0600957	2.76578	0.00567871	0.335137	Solyc01g100360	Dihydrolipoyl dehydrogenase (B5LAW5_CAPAN)	0.166211
mRNA:Solyc06g053440.3.1	32.3291	-2.79765	1.01384	-2.75946	0.00578978	0.335245	Solyc06g053440	Unknown Protein	2.79765
mRNA:Solyc02g068080.3.1	1716.16	-0.822338	0.297921	-2.76026	0.00577559	0.335245	Solyc02g068080	Voltage-gated chloride channel (Q96325_ARATH)	0.822338
mRNA:Solyc08g016160.3.1	1592.9	0.71719	0.259582	2.76287	0.00572963	0.335245	Solyc08g016160	Cation/H(+) antiporter 15 (CHX15_ARATH)	0.71719
mRNA:Solyc01g099840.3.1	4240.04	-0.450611	0.1632	-2.7611	0.00576075	0.335245	Solyc01g099840	Auxin-repressed protein (B4FA62_MAIZE)	0.450611
mRNA:Solyc07g063460.3.1	1917.57	-0.406081	0.147003	-2.76239	0.00573792	0.335245	Solyc07g063460	Methyltransferase family protein (C0WM11_LACBU)	0.406081
mRNA:Solyc03g096070.3.1	1190.23	0.343222	0.124215	2.76314	0.00572486	0.335245	Solyc03g096070	1-phosphatidylinositol-4 5-bisphosphate phosphodiesterase (Phosphoinositide-specific phospholipase c) (O49950_SOLTU)	0.343222
mRNA:Solyc01g068180.3.1	2388.49	0.239802	0.0868334	2.76163	0.00575138	0.335245	Solyc01g068180	Pentatricopeptide repeat-containing protein (D7MFI7_ARALY)	0.239802
mRNA:Solyc03g115020.3.1	2192.14	-0.395278	0.143298	-2.75844	0.00580783	0.335387	Solyc03g115020	Unknown Protein; contains Interpro domain(s) IPR009500 Protein of unknown function DUF1118	0.395278
mRNA:Solyc09g005070.1.1	2131.68	-0.898196	0.325846	-2.7565	0.0058423	0.336472	Solyc09g005070	Transcription factor (Fragment) (D6MK13_9ASPA)	0.898196
mRNA:Solyc10g049515.1.1	50.9429	1.47011	0.533977	2.75314	0.00590268	0.337238	Solyc10g049515		1.47011
mRNA:Solyc08g014240.4.1	296.556	0.840255	0.305082	2.75419	0.00588367	0.337238	Solyc08g014240	2-isopropylmalate synthase 1 (Q30DX9_9BRAS)	0.840255
mRNA:Solyc01g103490.3.1	11544.5	0.185249	0.0672767	2.75354	0.00589551	0.337238	Solyc01g103490	Necrotic spotted lesions 1 (Fragment) (B6ZA21_HELAN)	0.185249
mRNA:Solyc09g091240.4.1	1551.94	-0.333478	0.121476	-2.74522	0.00604709	0.34366	Solyc09g091240	Predicted membrane protein (Fragment) (B9GMI0_POPTR)	0.333478
mRNA:Solyc01g091070.3.1	12165.7	0.146207	0.0532577	2.74527	0.00604615	0.34366	Solyc01g091070	Methionine aminopeptidase (B9RD92_RICCO)	0.146207
mRNA:Solyc08g006160.4.1	2368.89	-0.436897	0.159217	-2.74404	0.00606877	0.343983	Solyc08g006160	Plastid fibrillin 3 (Fragment) (A6XBK9_COFCA)	0.436897
mRNA:Solyc01g109440.2.1	405.322	-0.444542	0.162244	-2.73996	0.00614469	0.346457	Solyc01g109440	Unknown Protein	0.444542
mRNA:Solyc06g050170.4.1	13367.5	-0.29655	0.108213	-2.74043	0.00613579	0.346457	Solyc06g050170	Potassium transporter (Q1T761_PHRAU)	0.29655
mRNA:Solyc11g068960.2.1	17317.7	-0.175188	0.0639913	-2.73768	0.00618739	0.347952	Solyc11g068960	Uncharacterized basic helix-loop-helix protein At1g64625 (Y1462_ARATH)	0.175188
mRNA:Solyc12g044940.2.1	552.437	-0.504977	0.184638	-2.73495	0.00623892	0.349933	Solyc12g044940	Short-chain dehydrogenase/reductase SDR (B8I6V4_CLOCE)	0.504977
mRNA:Solyc01g068100.4.1	23368.8	-0.164941	0.0603624	-2.73251	0.00628537	0.351621	Solyc01g068100	Squamosa promoter binding protein12a (manually curated)	0.164941
mRNA:Solyc04g008120.3.1	302.273	-0.816701	0.299221	-2.72942	0.0063445	0.354007	Solyc04g008120	Cc-nbs-lrr, resistance protein	0.816701
mRNA:Solyc03g013160.4.1	259.632	-0.834014	0.305919	-2.72626	0.00640566	0.355991	Solyc03g013160	Amino acid transporter family protein (D7M7A7_ARALY)	0.834014
mRNA:Solyc04g054310.3.1	1805.26	-0.526402	0.193113	-2.72587	0.00641321	0.355991	Solyc04g054310	Alanine-glyoxylate aminotransferase (D2KZ10_WHEAT)	0.526402
mRNA:Solyc08g006860.3.1	1063.83	-0.999354	0.366899	-2.72379	0.0064538	0.357321	Solyc08g006860	Patatin (Q7DMP8_SOLBR)	0.999354
mRNA:Solyc09g072820.4.1	17.696	-4.88481	1.79833	-2.7163	0.0066017	0.357894	Solyc09g072820	Cellulose synthase (B8XPP6_9ROSI)	4.88481
mRNA:Solyc05g012240.3.1	11.9123	4.4586	1.64246	2.71458	0.00663599	0.357894	Solyc05g012240	Nuclear transport factor 2 domain containing protein expressed (Q7Y1L6_ORYSJ)	4.4586
mRNA:Solyc04g063245.1.1	43.6148	3.12456	1.1494	2.71842	0.00655943	0.357894	Solyc04g063245		3.12456
mRNA:Solyc05g007690.2.1	266.589	-0.885809	0.325565	-2.72084	0.00651162	0.357894	Solyc05g007690	MYB transcription factor (Q6R098_ARATH)	0.885809
mRNA:Solyc06g065440.1.1	1027.42	0.626496	0.230425	2.71887	0.00655062	0.357894	Solyc06g065440	Zinc finger family protein (D7KK61_ARALY)	0.626496
mRNA:Solyc02g086440.4.1	799.771	-0.616115	0.226918	-2.71515	0.00662467	0.357894	Solyc02g086440	Unknown Protein; contains Interpro domain(s) IPR001810 Cyclin-like F-box	0.616115
mRNA:Solyc08g080457.1.1	1614.05	-0.563395	0.207712	-2.71238	0.00668011	0.357894	Solyc08g080457		0.563395
mRNA:Solyc04g081590.4.1	16435	0.359791	0.132649	2.71235	0.00668074	0.357894	Solyc04g081590	Receptor like kinase, RLK	0.359791
mRNA:Solyc01g106470.3.1	3886.45	-0.332653	0.122434	-2.71701	0.00658744	0.357894	Solyc01g106470	Genomic DNA chromosome 5 P1 clone MUB3 (Q9FLG7_ARATH)	0.332653
mRNA:Solyc03g063600.4.1	19783.6	-0.216772	0.079829	-2.71546	0.00661838	0.357894	Solyc03g063600	Guanylate kinase (Q9FVC6_TOBAC)	0.216772
mRNA:Solyc06g048620.3.1	8555.33	-0.212268	0.0780695	-2.71896	0.00654868	0.357894	Solyc06g048620	Receptor like kinase, RLK	0.212268
mRNA:Solyc10g008140.3.1	42711.4	0.152478	0.0560684	2.7195	0.00653803	0.357894	Solyc10g008140	Prohibitin 1-like protein (Q9AXM0_BRANA)	0.152478
mRNA:Solyc09g092080.4.1	9276.24	0.142205	0.0524102	2.71331	0.00666155	0.357894	Solyc09g092080	50S ribosomal protein L7Ae (B2WJB2_PYRTR)	0.142205
mRNA:Solyc04g009020.4.1	1933.68	-0.67946	0.250609	-2.71124	0.00670329	0.358209	Solyc04g009020	Pre-mRNA-splicing factor clf1 (B2VSG1_PYRTR)	0.67946
mRNA:Solyc11g150104.1.1	28.9812	-1.90386	0.702781	-2.70904	0.0067479	0.359698	Solyc11g150104		1.90386
mRNA:Solyc03g044090.4.1	472.855	-0.524973	0.193956	-2.70666	0.00679644	0.361389	Solyc03g044090	Phototropic-responsive NPH3 family protein (D7KEU3_ARALY)	0.524973
mRNA:Solyc07g066470.3.1	11911	-0.340054	0.125853	-2.702	0.00689241	0.365587	Solyc07g066470	Porphobilinogen deaminase (B6TVP0_MAIZE)	0.340054
mRNA:Solyc02g088080.2.1	114.328	1.23668	0.458219	2.69889	0.00695713	0.365997	Solyc02g088080	Unknown Protein	1.23668
mRNA:Solyc01g106820.3.1	1141.12	-0.515633	0.191149	-2.69754	0.00698533	0.365997	Solyc01g106820	Peptidase M50 family (B6UET0_MAIZE)	0.515633
mRNA:Solyc11g070110.3.1	1653.53	0.235715	0.0873345	2.69899	0.00695495	0.365997	Solyc11g070110	Epsin (D3BQV6_POLPA)	0.235715
mRNA:Solyc05g017950.3.1	22410.3	-0.215861	0.079984	-2.6988	0.00695898	0.365997	Solyc05g017950	anion:sodium symporter (manually curated)	0.215861
mRNA:Solyc08g081170.4.1	5692.54	-0.180469	0.0668814	-2.69834	0.00696867	0.365997	Solyc08g081170	UDP-N-acetylmuramoyl-L-alanyl-D-glutamate--2 6-diaminopimelate ligase (D7UXP7_LISGR)	0.180469
mRNA:Solyc03g113850.1.1	28.6318	-2.05614	0.763253	-2.69392	0.0070618	0.366726	Solyc03g113850	Guanine nucleotide-binding protein subunit beta (GBB_DICDI)	2.05614
mRNA:Solyc11g006020.2.1	256.792	-1.54067	0.571638	-2.69518	0.00703508	0.366726	Solyc11g006020	NAD(P)H-quinone oxidoreductase subunit O (NDHO_GLOVI)	1.54067
mRNA:Solyc03g119640.4.1	3542.77	-0.304891	0.113162	-2.69428	0.00705404	0.366726	Solyc03g119640	Aluminum-activated malate transporter-like (Q5Z6M4_ORYSJ)	0.304891
mRNA:Solyc05g051290.4.1	77696.6	0.170458	0.0632813	2.69365	0.00706752	0.366726	Solyc05g051290	High mobility group family (B9H3A3_POPTR)	0.170458
mRNA:Solyc12g008900.2.1	1712.27	1.04281	0.388649	2.68317	0.00729276	0.373898	Solyc12g008900	Cytokinin oxidase/dehydrogenase 2 (C0LPA7_SOLTU)	1.04281
mRNA:Solyc04g080780.2.1	386.045	-0.657047	0.244706	-2.68505	0.00725192	0.373898	Solyc04g080780	bell-like homeodomain protein 1 (manually curated)	0.657047
mRNA:Solyc09g075070.3.1	2026.35	0.307256	0.114479	2.68396	0.00727562	0.373898	Solyc09g075070	Beta-glucosidase (D3YJ59_VITVI)	0.307256
mRNA:Solyc11g062100.1.1	1533.48	0.296322	0.11035	2.6853	0.00724648	0.373898	Solyc11g062100	Copper-transporting ATPase (C1H876_PARBA)	0.296322
mRNA:Solyc09g082990.3.1	23326.4	-0.201181	0.0749399	-2.68457	0.00726241	0.373898	Solyc09g082990	GDP-D-mannose-3├â┬ó ,5├â┬ó -epimerase 2	0.201181
mRNA:Solyc05g007240.1.1	2210.27	0.276654	0.103161	2.68176	0.00732356	0.374583	Solyc05g007240	TO109-12 (Fragment) (Q3LVG1_TAROF)	0.276654
mRNA:Solyc06g074150.3.1	1269.26	0.568062	0.212116	2.67807	0.00740483	0.37784	Solyc06g074150	LRR receptor-like serine/threonine-protein kinase, RLP	0.568062
mRNA:Solyc10g079670.2.1	15.5324	-4.35525	1.62961	-2.67258	0.0075271	0.378682	Solyc10g079670	Ribonuclease Z (C1GH70_PARBD)	4.35525
mRNA:Solyc02g067340.4.1	916.358	-1.23332	0.461385	-2.67307	0.00751594	0.378682	Solyc02g067340	R2R3MYB transcription factor 96 (manually curated)	1.23332
mRNA:Solyc10g078440.2.1	707.341	1.09374	0.409085	2.67362	0.00750377	0.378682	Solyc10g078440	Unknown Protein; contains Interpro domain(s) IPR008889 VQ	1.09374
mRNA:Solyc08g075430.3.1	1250.76	-0.76185	0.284739	-2.67561	0.00745936	0.378682	Solyc08g075430	ABC transporter G family member 14 (AB14G_ARATH)	0.76185
mRNA:Solyc10g009570.3.1	4296.17	-0.350927	0.13124	-2.67393	0.00749681	0.378682	Solyc10g009570	Rhodanese-related sulfurtransferase (A4U0Q7_9PROT)	0.350927
mRNA:Solyc09g007430.1.1	6933.11	0.183322	0.0685184	2.67552	0.0074613	0.378682	Solyc09g007430	Mitochondrial SBP40 (Q58J68_SOLTU)	0.183322
mRNA:Solyc08g061910.4.1	317.139	-0.90879	0.340433	-2.66951	0.0075961	0.380372	Solyc08g061910	Unknown Protein	0.90879
mRNA:Solyc04g080740.1.1	3901.47	-0.356503	0.133521	-2.67	0.00758508	0.380372	Solyc04g080740	BZIP transcription factor family protein (D7KSN7_ARALY)	0.356503
mRNA:Solyc03g112010.4.1	74.6047	-3.75793	1.40948	-2.66619	0.00767163	0.381549	Solyc03g112010	Cytochrome P450	3.75793
mRNA:Solyc05g041750.1.1	288.284	0.849477	0.318619	2.66612	0.00767318	0.381549	Solyc05g041750	Unknown Protein	0.849477
mRNA:Solyc08g008310.3.1	2234.67	-0.429543	0.161205	-2.66458	0.00770842	0.381549	Solyc08g008310	Long-chain-fatty-acid-CoA ligase (B2WS80_ARAHA)	0.429543
mRNA:Solyc02g082110.4.1	4194.51	0.178508	0.0669413	2.66663	0.00766154	0.381549	Solyc02g082110	Zinc finger transcription factor 18 (manually curated)	0.178508
mRNA:Solyc01g088800.4.1	16634.7	0.118818	0.0445826	2.66512	0.00769603	0.381549	Solyc01g088800	Polyadenylate-binding protein (C1GL98_PARBD)	0.118818
mRNA:Solyc10g150108.1.1	31.3447	2.94152	1.10598	2.65966	0.00782191	0.384993	Solyc10g150108		2.94152
mRNA:Solyc05g016710.3.1	133.692	0.912623	0.343071	2.66015	0.00781047	0.384993	Solyc05g016710	Unknown Protein	0.912623
mRNA:Solyc03g114910.4.1	316.957	0.574418	0.216057	2.65863	0.00784582	0.384993	Solyc03g114910	Ch-cobra (B7S746_CUNLA)	0.574418
mRNA:Solyc01g008910.2.1	2824.35	0.354459	0.133361	2.6579	0.00786302	0.384993	Solyc01g008910	Scarecrow transcription factor family protein (D7MIP9_ARALY)	0.354459
mRNA:Solyc06g065100.3.1	9220.44	-0.268236	0.100928	-2.6577	0.0078676	0.384993	Solyc06g065100	R2R3MYB transcription factor 3 (manually curated)	0.268236
mRNA:Solyc11g012200.3.1	255.841	-0.665241	0.250758	-2.65292	0.00797985	0.388714	Solyc11g012200	Wax synthase isoform 3 (Q84XY7_VITVI)	0.665241
mRNA:Solyc06g064840.4.1	3292.71	0.58783	0.221572	2.653	0.00797807	0.388714	Solyc06g064840	Agamous MADS-box transcription factor (B2CDE2_9ASPA)	0.58783
mRNA:Solyc02g069580.3.1	6060.98	0.197377	0.0744776	2.65016	0.00804542	0.391022	Solyc02g069580	UDP-glucose 4-epimerase (B1XPB1_SYNP2)	0.197377
mRNA:Solyc12g006050.2.1	14.7079	-7.32094	2.76648	-2.64631	0.00813759	0.393494	Solyc12g006050	Nitrate transporter (Q8LG02_ARATH)	7.32094
mRNA:Solyc07g054290.1.1	1536.08	-0.882506	0.333749	-2.64422	0.00818788	0.393494	Solyc07g054290	Photosystem II family protein (D7KCG4_ARALY)	0.882506
mRNA:Solyc06g068310.1.1	568.161	-0.454218	0.171702	-2.64538	0.00815988	0.393494	Solyc06g068310	Jp18 (Q8H6R4_PONTR)	0.454218
mRNA:Solyc04g015750.3.1	20345.1	-0.393454	0.148783	-2.64449	0.00818147	0.393494	Solyc04g015750	Magnesium chelatase H subunit (D5KXY0_VITVI)	0.393454
mRNA:Solyc11g012480.3.1	4124.45	0.160703	0.0607617	2.64481	0.00817371	0.393494	Solyc11g012480	Thymidine kinase (B9IH47_POPTR)	0.160703
mRNA:Solyc03g121300.2.1	484.508	-0.842535	0.319036	-2.64088	0.00826907	0.393872	Solyc03g121300	Myrosinase-binding protein 2 (D7KIN1_ARALY)	0.842535
mRNA:Solyc11g006970.2.1	5348.79	-0.258595	0.097912	-2.64109	0.00826386	0.393872	Solyc11g006970	Unknown protein DS12 from 2D-PAGE of leaf, chloroplastic (UP12_ORYSJ)	0.258595
mRNA:Solyc05g006960.3.1	3833.72	-0.215741	0.0816406	-2.64256	0.00822808	0.393872	Solyc05g006960	Homeobox-leucine zipper protein ATHB-54 (ATB54_ARATH)	0.215741
mRNA:Solyc12g044230.2.1	12901.3	-0.18583	0.0703315	-2.6422	0.00823701	0.393872	Solyc12g044230	Os01g0786800 protein (Fragment) (Q0JIP0_ORYSJ)	0.18583
mRNA:Solyc10g018300.3.1	11826.2	-0.51268	0.194228	-2.63958	0.0083009	0.394513	Solyc10g018300	Transketolase 1 (O78327_CAPAN)	0.51268
mRNA:Solyc08g065765.1.1	14.1657	-2.28983	0.869073	-2.6348	0.0084187	0.395675	Solyc08g065765		2.28983
mRNA:Solyc04g054800.3.1	8165.76	0.522743	0.198294	2.63621	0.00838381	0.395675	Solyc04g054800	Unknown Protein; contains Interpro domain(s) IPR010369 Protein of unknown function DUF966	0.522743
mRNA:Solyc02g092550.3.1	3479.73	-0.481352	0.18279	-2.63337	0.00845428	0.395675	Solyc02g092550	LOB domain protein 38 (D7LT02_ARALY)	0.481352
mRNA:Solyc02g070700.3.1	620.349	0.436388	0.165561	2.63581	0.00839361	0.395675	Solyc02g070700	HMG-I and HMG-Y DNA-binding (Q2HW76_MEDTR)	0.436388
mRNA:Solyc02g091240.1.1	2274.23	-0.318866	0.121069	-2.63375	0.00844465	0.395675	Solyc02g091240	Auxin efflux carrier protein-like (Q6YZX7_ORYSJ)	0.318866
mRNA:Solyc06g060320.4.1	4948.09	0.232898	0.0883223	2.63692	0.00836637	0.395675	Solyc06g060320	Filament-like plant protein (Fragment) (FPP_SOLLC)	0.232898
mRNA:Solyc09g015080.3.1	70757.2	-0.181863	0.0690603	-2.6334	0.00845353	0.395675	Solyc09g015080	Phosphatidylinositol transfer protein SFH5 (C5JFB2_AJEDS)	0.181863
mRNA:Solyc01g007170.4.1	6179.76	-0.214791	0.0815957	-2.63238	0.00847883	0.395961	Solyc01g007170	Protein unc-13 homolog C (UN13C_RAT)	0.214791
mRNA:Solyc03g114560.2.1	272.877	-2.13169	0.810679	-2.62951	0.00855088	0.39846	Solyc03g114560	Strictosidine synthase family protein (D7LVM7_ARALY)	2.13169
mRNA:Solyc05g013440.3.1	10381.6	-0.597371	0.227354	-2.62749	0.00860173	0.398533	Solyc05g013440	Primary amine oxidase (B4WL51_9SYNE)	0.597371
mRNA:Solyc07g066550.4.1	1234.52	0.377814	0.143807	2.62724	0.00860811	0.398533	Solyc07g066550	Receptor like kinase, RLK	0.377814
mRNA:Solyc09g013070.3.1	1838.54	-0.237433	0.0903397	-2.62822	0.00858319	0.398533	Solyc09g013070	3-oxo-5-alpha-steroid 4-dehydrogenase family protein expressed (Q53NE6_ORYSJ)	0.237433
mRNA:Solyc12g007010.2.1	2968.23	-0.51827	0.197547	-2.62353	0.00870249	0.402036	Solyc12g007010	Cytosolic Fe-S cluster assembly factor NUBP2 homolog (NUBP2_NEMVE)	0.51827
mRNA:Solyc08g078400.3.1	57.1881	-2.50718	0.958373	-2.61608	0.00889457	0.40572	Solyc08g078400	peroxisomal acyl-CoA oxidase 1B (manually curated)	2.50718
mRNA:Solyc07g008430.2.1	118.481	-1.75374	0.671119	-2.61315	0.00897109	0.40572	Solyc07g008430	Unknown Protein	1.75374
mRNA:Solyc06g075480.4.1	133.825	-1.6311	0.624053	-2.61371	0.00895642	0.40572	Solyc06g075480	Nitrate transporter (Q9SZY4_ARATH)	1.6311
mRNA:Solyc10g080900.3.1	554.554	-0.534992	0.204298	-2.61869	0.00882692	0.40572	Solyc10g080900	ripening related X72730 (manually curated)	0.534992
mRNA:Solyc10g050890.2.1	1571.45	-0.377393	0.144297	-2.61538	0.00891284	0.40572	Solyc10g050890	nitrite reductase 2 (manually curated)	0.377393
mRNA:Solyc04g016490.4.1	938.907	-0.356315	0.136286	-2.61446	0.00893677	0.40572	Solyc04g016490	Icc family phosphohydrolase (C6IM14_9BACE)	0.356315
mRNA:Solyc03g114970.3.1	6870.52	0.282984	0.108139	2.61685	0.00887442	0.40572	Solyc03g114970	Nitrilase associated protein-like (Fragment) (Q1HEA6_MUSAC)	0.282984
mRNA:Solyc03g063290.3.1	1647.3	-0.270636	0.103496	-2.61494	0.00892432	0.40572	Solyc03g063290	Homology to unknown gene (Q00YC2_OSTTA)	0.270636
mRNA:Solyc10g079140.2.1	2452.63	0.198239	0.0757319	2.61765	0.00885384	0.40572	Solyc10g079140	Guanylate kinase (Q9FVC6_TOBAC)	0.198239
mRNA:Solyc04g010050.4.1	2826.75	0.198098	0.0757553	2.61497	0.00892353	0.40572	Solyc04g010050	Pentatricopeptide repeat-containing protein (D7KIT7_ARALY)	0.198098
mRNA:Solyc03g008013.1.1	11.6131	6.98172	2.67795	2.60711	0.00913099	0.406112	Solyc03g008013		6.98172
mRNA:Solyc07g053730.4.1	2779.8	3.45012	1.32123	2.61129	0.00902007	0.406112	Solyc07g053730	Nucleolar GTP-binding protein (A8I0Z4_CHLRE)	3.45012
mRNA:Solyc08g075320.4.1	18.6989	2.66985	1.02294	2.60997	0.00905505	0.406112	Solyc08g075320	Cytochrome P450	2.66985
mRNA:Solyc07g007250.4.1	93.3108	-1.69533	0.650248	-2.60721	0.0091284	0.406112	Solyc07g007250	Metallocarboxypeptidase inhibitor (MCPI_SOLLC)	1.69533
mRNA:Solyc11g012360.2.1	345.607	-1.68426	0.644804	-2.61205	0.00899999	0.406112	Solyc11g012360	Sodium-dependent dicarboxylate transporter (O35055_RAT)	1.68426
mRNA:Solyc09g089530.3.1	510.217	-1.55548	0.59647	-2.60781	0.00911227	0.406112	Solyc09g089530	Proteinase inhibitor I (Q3S484_SOLTU)	1.55548
mRNA:Solyc04g077460.3.1	1686.2	-0.292211	0.112053	-2.60778	0.00911302	0.406112	Solyc04g077460	Amino acid transporter (B9N1V7_POPTR)	0.292211
mRNA:Solyc03g063110.3.1	10175.1	0.26051	0.0998228	2.60973	0.00906147	0.406112	Solyc03g063110	Stearoyl-acyl carrier protein desaturase (B7TZ44_SPIOL)	0.26051
mRNA:Solyc08g083190.3.1	1730.15	-0.443255	0.170099	-2.60586	0.00916432	0.406489	Solyc08g083190	Hydrolase alpha/beta fold family protein expressed (Q8LN42_ORYSJ)	0.443255
mRNA:Solyc10g008740.3.1	10364.8	-0.352878	0.135442	-2.60538	0.00917732	0.406489	Solyc10g008740	Magnesium chelatase ATPase subunit I (Q53RM0_ORYSJ)	0.352878
mRNA:Solyc09g083020.1.1	1003.33	0.416373	0.159877	2.60433	0.00920528	0.406501	Solyc09g083020	Myrosinase-binding protein-like protein (Q9M5W9_ARATH)	0.416373
mRNA:Solyc09g066010.3.1	4267.25	0.210592	0.080874	2.60396	0.00921544	0.406501	Solyc09g066010	WRKY transcription factor 24 (manually curated)	0.210592
mRNA:Solyc10g007320.3.1	4868.79	-0.380309	0.146161	-2.60199	0.00926855	0.408006	Solyc10g007320	Uroporphyrinogen decarboxylase (D7L387_ARALY)	0.380309
mRNA:Solyc02g091920.3.1	334.581	-2.18428	0.84057	-2.59857	0.00936134	0.410738	Solyc02g091920	xyloglucan endotransglucosylase-hydrolase 7 (manually curated)	2.18428
mRNA:Solyc12g098150.2.1	16097.8	-0.163259	0.0628332	-2.59829	0.00936886	0.410738	Solyc12g098150	Voltage-gated potassium channel beta subunit (B6T7A1_MAIZE)	0.163259
mRNA:Solyc06g073760.3.1	2041.82	0.324999	0.125243	2.59494	0.00946066	0.413918	Solyc06g073760	Beta-D-glucosidase (O82074_TROMA)	0.324999
mRNA:Solyc03g044430.3.1	1261.02	0.31675	0.122107	2.59404	0.00948564	0.414168	Solyc03g044430	Nicotinate phosphoribosyltransferase-like protein (Q6XQM5_MEDTR)	0.31675
mRNA:Solyc04g014800.3.1	1078.61	0.381087	0.147046	2.59162	0.0095525	0.416241	Solyc04g014800	myo-inositol monophosphatase 1 (manually curated)	0.381087
mRNA:Solyc12g008740.1.1	13.9393	3.13455	1.21069	2.58906	0.00962375	0.417949	Solyc12g008740	1-aminocyclopropane-1-carboxylate synthase (Q43167_SOLTU)	3.13455
mRNA:Solyc10g055770.2.1	465.794	0.53566	0.206913	2.58882	0.00963061	0.417949	Solyc10g055770	Multidrug resistance protein 2 (C2V7S0_BACCE)	0.53566
mRNA:Solyc01g014470.1.1	67.4262	1.0077	0.389509	2.58709	0.00967893	0.418356	Solyc01g014470	Unknown Protein	1.0077
mRNA:Solyc05g051240.1.1	2548.8	-0.529022	0.204468	-2.58731	0.00967286	0.418356	Solyc05g051240	Aspartic proteinase nepenthesin I (A9ZMF9_NEPAL)	0.529022
mRNA:Solyc06g072430.3.1	731.255	-0.746185	0.289094	-2.58112	0.0098481	0.423962	Solyc06g072430	Bcl-2-associated athanogene-like protein (D1MIX4_VITVI)	0.746185
mRNA:Solyc10g009080.4.1	1117.64	-0.507803	0.19669	-2.58175	0.00983016	0.423962	Solyc10g009080	Squamosa promoter binding protein 3 (manually curated)	0.507803
mRNA:Solyc06g050590.3.1	23023.2	0.161191	0.0625418	2.57733	0.0099567	0.42778	Solyc06g050590	Acetyl-CoA carboxylase biotin carboxyl carrier protein (D3PS72_MEIRD)	0.161191
mRNA:Solyc05g012650.4.1	3626.92	0.202342	0.0786132	2.57389	0.0100561	0.43042	Solyc05g012650	T7.1 protein (Q9FZE6_ARATH)	0.202342
mRNA:Solyc01g080840.3.1	6753.62	-0.197699	0.0768113	-2.57382	0.0100582	0.43042	Solyc01g080840	Protein translocase subunit secA (B9I9A8_POPTR)	0.197699
mRNA:Solyc07g006680.1.1	98.869	-2.33715	0.908392	-2.57284	0.0100867	0.430782	Solyc07g006680	Hydroxycinnamoyl CoA quinate transferase (D6BK25_CYNSC)	2.33715
mRNA:Solyc10g005310.3.1	3540.94	0.243828	0.094813	2.57167	0.0101208	0.431379	Solyc10g005310	Adenosine deaminase-like protein (Predicted) (B2KIP2_RHIFE)	0.243828
mRNA:Solyc07g049645.1.1	412.397	-1.10299	0.429265	-2.56947	0.0101854	0.432415	Solyc07g049645		1.10299
mRNA:Solyc04g081030.3.1	15188.5	0.103793	0.040384	2.57015	0.0101656	0.432415	Solyc04g081030	Protein LTV1 homolog (LTV1_MOUSE)	0.103793
mRNA:Solyc01g097950.3.1	81.8136	0.976796	0.380328	2.5683	0.0102198	0.433021	Solyc01g097950	Cysteine synthase (Q9FSF5_TOBAC)	0.976796
mRNA:Solyc04g079640.3.1	518.171	0.610871	0.238095	2.56565	0.0102982	0.435482	Solyc04g079640	Cytochrome P450	0.610871
mRNA:Solyc01g095460.3.1	7956.59	-0.217238	0.0847276	-2.56396	0.0103486	0.435898	Solyc01g095460	G-box binding factor 3 (D7LDY1_ARALY)	0.217238
mRNA:Solyc01g096900.3.1	26990.1	0.162	0.0631697	2.56452	0.0103318	0.435898	Solyc01g096900	DNA gyrase subunit A family protein (D7L923_ARALY)	0.162
mRNA:Solyc10g076730.1.1	38.8609	-1.98422	0.774611	-2.56157	0.01042	0.436411	Solyc10g076730	Pectinesterase (A9NW72_PICSI)	1.98422
mRNA:Solyc09g061310.3.1	4254.13	-0.568912	0.222143	-2.56102	0.0104366	0.436411	Solyc09g061310	PPPDE peptidase domain containing 2a (Q6PC81_DANRE)	0.568912
mRNA:Solyc02g081080.3.1	2952.47	0.188335	0.0735444	2.56084	0.010442	0.436411	Solyc02g081080	Os03g0169000 protein (Fragment) (Q0DUS7_ORYSJ)	0.188335
mRNA:Solyc12g005110.2.1	3872.53	0.183841	0.0717457	2.5624	0.0103953	0.436411	Solyc12g005110	Genomic DNA chromosome 5 P1 clone MBG8 (Q9FFT7_ARATH)	0.183841
mRNA:Solyc08g068310.3.1	32390.8	0.152963	0.0598303	2.55661	0.0105698	0.440893	Solyc08g068310	RNA-binding La domain protein (B8NID1_ASPFN)	0.152963
mRNA:Solyc04g081970.3.1	1309.04	-0.969158	0.37976	-2.55203	0.0107099	0.4437	Solyc04g081970	Thioredoxin (D8U146_VOLCA)	0.969158
mRNA:Solyc02g037490.1.1	610.433	-0.456059	0.178626	-2.55314	0.0106756	0.4437	Solyc02g037490	Acyl-CoA synthetase/AMP-acid ligase II (Q2W3Z0_MAGSA)	0.456059
mRNA:Solyc09g008130.3.1	1360.26	-0.343214	0.134462	-2.5525	0.0106952	0.4437	Solyc09g008130	Phosphoglycerate kinase (B9IFP7_POPTR)	0.343214
mRNA:Solyc02g088610.4.1	7425.29	-0.199437	0.0781584	-2.55171	0.0107197	0.4437	Solyc02g088610	LeHSP110/ClpB heat shock protein (manually curated)	0.199437
mRNA:Solyc12g099465.1.1	127.804	-3.04124	1.19293	-2.54939	0.0107911	0.444175	Solyc12g099465		3.04124
mRNA:Solyc09g009590.1.1	25.9171	2.76214	1.08314	2.55012	0.0107686	0.444175	Solyc09g009590	Zinc finger A20 and AN1 domain-containing stress-associated protein 4 (SAP4_ARATH)	2.76214
mRNA:Solyc04g073990.3.1	1619.57	-0.800362	0.313951	-2.54932	0.0107932	0.444175	Solyc04g073990	annexin p34 (manually curated)	0.800362
mRNA:Solyc04g014360.3.1	3037.3	-0.432223	0.169777	-2.54583	0.010902	0.445309	Solyc04g014360	Transcription factor SPATULA (SPT_ARATH)	0.432223
mRNA:Solyc03g007485.1.1	5756.92	-0.298775	0.117365	-2.5457	0.010906	0.445309	Solyc03g007485		0.298775
mRNA:Solyc04g058190.3.1	5358	0.243564	0.0956582	2.54619	0.0108905	0.445309	Solyc04g058190	Lysine-specific demethylase 5D (KDM5D_CANFA)	0.243564
mRNA:Solyc01g079600.4.1	3998.83	-0.243342	0.0956118	-2.54511	0.0109244	0.445309	Solyc01g079600	Lipase (C1FIH0_9CHLO)	0.243342
mRNA:Solyc08g008460.2.1	13421	-0.119023	0.0467396	-2.54652	0.0108803	0.445309	Solyc08g008460	Kinesin light chain (B6SKU4_MAIZE)	0.119023
mRNA:Solyc11g012320.3.1	1256.55	-0.880932	0.346737	-2.54063	0.0110653	0.448498	Solyc11g012320	Unknown Protein	0.880932
mRNA:Solyc03g082805.1.1	897.472	0.435049	0.171224	2.54082	0.0110594	0.448498	Solyc03g082805		0.435049
mRNA:Solyc01g106280.3.1	45595.7	-0.162001	0.0637489	-2.54124	0.011046	0.448498	Solyc01g106280	PSTVd RNA-biding protein (manually curated)	0.162001
mRNA:Solyc08g036570.1.1	2200.69	0.672314	0.264697	2.53994	0.0110871	0.448538	Solyc08g036570	Glutaredoxin (B9GF65_POPTR)	0.672314
mRNA:Solyc02g071030.2.1	74.896	-3.4858	1.37481	-2.53548	0.0112293	0.44925	Solyc02g071030	Chlorophyll a/b binding protein (Q41422_SOLTU)	3.4858
mRNA:Solyc07g038160.4.1	253.773	-1.54891	0.610683	-2.53636	0.0112011	0.44925	Solyc07g038160	GATA transcription factor 20 (B6SS40_MAIZE)	1.54891
mRNA:Solyc03g111970.4.1	1037.54	0.674825	0.266224	2.5348	0.0112511	0.44925	Solyc03g111970	Cytochrome P450	0.674825
mRNA:Solyc04g051280.4.1	6677.59	0.355398	0.140068	2.53732	0.0111706	0.44925	Solyc04g051280	F16G16.9 protein (Fragment) (Q9SS51_ARATH)	0.355398
mRNA:Solyc06g068540.3.1	2309.19	0.252063	0.0993536	2.53703	0.0111797	0.44925	Solyc06g068540	Transcription regulatory protein SNF5 (D3B6R9_POLPA)	0.252063
mRNA:Solyc12g010050.2.1	4456.67	-0.193617	0.0763328	-2.53649	0.011197	0.44925	Solyc12g010050	DNA-3-methyladenine glycosylase I (B6U9I4_MAIZE)	0.193617
mRNA:Solyc04g007850.3.1	5695.28	0.145949	0.0575708	2.53512	0.0112408	0.44925	Solyc04g007850	BCCIP homolog (C1BJX3_OSMMO)	0.145949
mRNA:Solyc04g054840.1.1	93.4465	-1.14148	0.450514	-2.53374	0.0112853	0.449781	Solyc04g054840	Ethylene insensitive 3 class transcription factor (D5L144_MALDO)	1.14148
mRNA:Solyc06g075690.3.1	2220.18	-0.282729	0.111671	-2.5318	0.0113478	0.451431	Solyc06g075690	auxin-regulated protein AF416289 (manually curated)	0.282729
mRNA:Solyc12g087980.3.1	66.156	1.50287	0.593991	2.53012	0.0114023	0.45196	Solyc12g087980	Hydroxycinnamoyl CoA quinate transferase 2 (D8L7F0_CYNSC)	1.50287
mRNA:Solyc07g056490.4.1	2627.9	-0.407964	0.161245	-2.5301	0.0114031	0.45196	Solyc07g056490	Glutathione transferase (O49821_CARPA)	0.407964
mRNA:Solyc03g112620.4.1	2080.17	-0.814811	0.322401	-2.52732	0.0114936	0.453871	Solyc03g112620	Carboxyl-terminal proteinase (B4FXN3_MAIZE)	0.814811
mRNA:Solyc01g089857.1.1	731.04	-0.361471	0.143003	-2.52772	0.0114805	0.453871	Solyc01g089857		0.361471
mRNA:Solyc04g082740.4.1	1104.34	-0.386657	0.153135	-2.52495	0.0115716	0.454512	Solyc04g082740	Heat shock protein-like protein (Q84KA7_CUCME)	0.386657
mRNA:Solyc01g067660.3.1	5505.08	-0.322231	0.12758	-2.52573	0.0115459	0.454512	Solyc01g067660	1,4-alpha-glucan-maltohydrolase (manually curated)	0.322231
mRNA:Solyc03g117580.3.1	2791.82	0.304549	0.120618	2.52489	0.0115733	0.454512	Solyc03g117580	Os08g0272000 protein (Fragment) (Q0J6S6_ORYSJ)	0.304549
mRNA:Solyc08g083360.3.1	204.733	-2.22706	0.882712	-2.52297	0.0116369	0.455497	Solyc08g083360	Ferredoxin (D8FXV1_9CYAN)	2.22706
mRNA:Solyc08g065140.1.1	513.868	-0.681287	0.270047	-2.52285	0.0116408	0.455497	Solyc08g065140	Harpin-induced 1 (A2Q440_MEDTR)	0.681287
mRNA:Solyc10g047530.2.1	37.2827	-2.37049	0.940868	-2.51947	0.0117533	0.458229	Solyc10g047530	Phototropic-responsive NPH3 family protein (D7KEU3_ARALY)	2.37049
mRNA:Solyc10g080070.3.1	2891.84	0.175263	0.0695482	2.52002	0.0117347	0.458229	Solyc10g080070	GTP-binding family protein (D7LHA2_ARALY)	0.175263
mRNA:Solyc12g006360.3.1	21.4557	-3.83702	1.52384	-2.51799	0.0118026	0.459318	Solyc12g006360	Multidrug resistance protein mdtK (MDTK_ENTS8)	3.83702
mRNA:Solyc05g050710.3.1	242.836	-1.12168	0.445784	-2.51619	0.0118631	0.460836	Solyc05g050710	Lecithin cholesterol acyltransferase (Fragment) (Q8HZA0_9PRIM)	1.12168
mRNA:Solyc03g116910.3.1	132.317	-1.8773	0.746743	-2.51399	0.0119375	0.462892	Solyc03g116910	cinnamoyl-CoA reductase 2 (manually curated)	1.8773
mRNA:Solyc03g093130.3.1	329.589	-1.79024	0.712941	-2.51107	0.0120367	0.463217	Solyc03g093130	xyloglucan endotransglucosylase-hydrolase 3 (manually curated)	1.79024
mRNA:Solyc06g069370.4.1	1515.44	-0.476378	0.189885	-2.50877	0.0121152	0.463217	Solyc06g069370	Transcription factor protein (Q4H2R4_CIOIN)	0.476378
mRNA:Solyc01g081410.4.1	479.708	0.451151	0.179802	2.50915	0.0121022	0.463217	Solyc01g081410	Nodulin-like family protein expressed (Q2QYU1_ORYSJ)	0.451151
mRNA:Solyc03g115820.3.1	5216.08	-0.407307	0.162449	-2.5073	0.0121658	0.463217	Solyc03g115820	Ribulose-5-phosphate-3-epimerase (Q8S4X2_PEA)	0.407307
mRNA:Solyc03g116720.3.1	1738.37	0.374982	0.149374	2.51035	0.012061	0.463217	Solyc03g116720	Histidine phosphotransfer protein (B9MWP3_POPTR)	0.374982
mRNA:Solyc02g076660.3.1	2875.83	-0.370729	0.147791	-2.50847	0.0121255	0.463217	Solyc02g076660	Receptor like kinase, RLK	0.370729
mRNA:Solyc01g065680.2.1	1419.42	-0.353248	0.140894	-2.50719	0.0121694	0.463217	Solyc01g065680	Unknown Protein	0.353248
mRNA:Solyc05g013460.4.1	3529.29	0.248426	0.0990521	2.50803	0.0121406	0.463217	Solyc05g013460	Multidrug resistance protein mdtK (MDTK_YERP3)	0.248426
mRNA:Solyc01g008460.3.1	2060.92	0.213855	0.0852884	2.50744	0.012161	0.463217	Solyc01g008460	2Fe-2S ferredoxin (B6U5I8_MAIZE)	0.213855
mRNA:Solyc02g071870.4.1	3908.86	0.205164	0.081822	2.50744	0.012161	0.463217	Solyc02g071870	Receptor like kinase, RLK	0.205164
mRNA:Solyc02g080370.3.1	6780.03	-0.131224	0.0523474	-2.5068	0.0121831	0.463217	Solyc02g080370	obamovirus multiplication 1 (manually curated)	0.131224
mRNA:Solyc01g102520.4.1	59.5944	-1.16007	0.463167	-2.50466	0.012257	0.464593	Solyc01g102520	MLO-like protein 1 (Q94CG7_MAIZE)	1.16007
mRNA:Solyc03g119520.4.1	2538.86	-0.423722	0.169299	-2.5028	0.0123215	0.464593	Solyc03g119520	Unknown Protein	0.423722
mRNA:Solyc05g009820.4.1	7989.88	-0.255625	0.102143	-2.50263	0.0123274	0.464593	Solyc05g009820	Glycosyltransferase family GT8 protein (D0ECQ6_POPDE)	0.255625
mRNA:Solyc01g065530.3.1	10652.7	-0.230542	0.0920958	-2.50329	0.0123045	0.464593	Solyc01g065530	COBRA-like protein (Q655F2_ORYSJ)	0.230542
mRNA:Solyc04g071160.3.1	3587.76	0.186367	0.0744632	2.50281	0.0123212	0.464593	Solyc04g071160	BZIP transcription factor family protein (D7LF63_ARALY)	0.186367
mRNA:Solyc01g066860.3.1	12.712	-7.1107	2.8421	-2.50192	0.0123523	0.464715	Solyc01g066860	Unknown Protein	7.1107
mRNA:Solyc03g034380.1.1	355.527	-1.41654	0.567177	-2.49752	0.0125064	0.46505	Solyc03g034380	Lipid transfer protein (A5JUZ7_SESIN)	1.41654
mRNA:Solyc01g096420.3.1	116.194	-0.872605	0.349403	-2.49742	0.0125101	0.46505	Solyc01g096420	Predicted NADPH-dependent FMN reductase (Q0W0S0_UNCMA)	0.872605
mRNA:Solyc07g062170.3.1	758.817	-0.370525	0.148368	-2.49734	0.0125127	0.46505	Solyc07g062170	Receptor protein kinase-like protein (Q9LRY1_ARATH)	0.370525
mRNA:Solyc07g006130.3.1	770.128	0.290775	0.116353	2.49908	0.0124516	0.46505	Solyc07g006130	Eukaryotic peptide chain release factor subunit 1-1 (B6U1I9_MAIZE)	0.290775
mRNA:Solyc11g010460.3.1	2422.18	-0.290295	0.116115	-2.50006	0.0124172	0.46505	Solyc11g010460	Cyclin D2 (Q8L6U0_DAUCA)	0.290295
mRNA:Solyc11g066390.2.1	14144.3	-0.257128	0.102945	-2.49771	0.0124999	0.46505	Solyc11g066390	superoxide dismutase 3 (manually curated)	0.257128
mRNA:Solyc03g114470.2.1	9191.82	-0.146844	0.0587986	-2.4974	0.0125107	0.46505	Solyc03g114470	Heat shock protein DnaJ domain protein (D7DZS3_NOSA0)	0.146844
mRNA:Solyc03g116970.3.1	931.02	0.569155	0.228054	2.4957	0.0125709	0.466403	Solyc03g116970	Sister chromatid cohesion protein pds5 (PDS5_SCHPO)	0.569155
mRNA:Solyc04g074430.2.1	461.486	-1.43199	0.573929	-2.49507	0.0125932	0.466426	Solyc04g074430	Phi-1 protein (Fragment) (Q4LAX0_CAPCH)	1.43199
mRNA:Solyc11g008480.2.1	98.3957	-1.51405	0.607068	-2.49404	0.0126297	0.466973	Solyc11g008480	Photosystem II oxygen evolving complex protein PsbP (A0ZMM6_NODSP)	1.51405
mRNA:Solyc03g123410.1.1	78.13	-3.77225	1.51386	-2.49181	0.0127094	0.468309	Solyc03g123410	Oxalate oxidase-like germin 171 (Q9FPQ0_BETVU)	3.77225
mRNA:Solyc03g114890.4.1	1093.52	0.546608	0.21933	2.49217	0.0126965	0.468309	Solyc03g114890	COBRA-like protein (B6E8Y8_9MYRT)	0.546608
mRNA:Solyc08g080290.4.1	29.8554	-3.62391	1.45569	-2.48948	0.0127928	0.469941	Solyc08g080290	Ethylene-responsive transcription factor 1 (ERF1_ORYSJ)	3.62391
mRNA:Solyc08g083320.4.1	23800.4	-0.265724	0.106744	-2.48936	0.0127975	0.469941	Solyc08g083320	Granule-bound starch synthase (B0ZTE3_SOLTU)	0.265724
mRNA:Solyc06g005570.4.1	9457.4	0.177766	0.0714764	2.48705	0.0128807	0.47219	Solyc06g005570	Genomic DNA chromosome 5 TAC clone K22G18 (Q9FH52_ARATH)	0.177766
mRNA:Solyc01g102340.3.1	80.7174	-2.0877	0.839787	-2.48599	0.0129193	0.472796	Solyc01g102340	R2R3MYB transcription factor 61 (manually curated)	2.0877
mRNA:Solyc02g079950.3.1	15782.4	-0.520155	0.20933	-2.48486	0.0129603	0.473493	Solyc02g079950	photosystem II oxygen-evolving complex protein 3 (manually curated)	0.520155
mRNA:Solyc08g077460.3.1	1621.46	-0.311641	0.125635	-2.48052	0.0131189	0.475346	Solyc08g077460	S-ribonuclease binding protein SBP1 (Fragment) (Q9M5Q3_PETHY)	0.311641
mRNA:Solyc10g080300.1.1	2942.33	0.182011	0.0733426	2.48166	0.0130772	0.475346	Solyc10g080300	MYB transcription factor (Q9LZR1_ARATH)	0.182011
mRNA:Solyc02g090840.3.1	5367.37	-0.169388	0.0682396	-2.48225	0.0130556	0.475346	Solyc02g090840	Os11g0282300 protein (Fragment) (Q0ITA9_ORYSJ)	0.169388
mRNA:Solyc11g008850.2.1	5404.78	0.166984	0.0673199	2.48045	0.0131217	0.475346	Solyc11g008850	Serine protease (D8UJN6_VOLCA)	0.166984
mRNA:Solyc06g062950.1.1	21485.4	-0.164061	0.0661397	-2.48052	0.0131189	0.475346	Solyc06g062950	Subtilisin-like protease (A9XG40_TOBAC)	0.164061
mRNA:Solyc04g007940.4.1	234.952	-0.762079	0.307499	-2.47831	0.0132006	0.477261	Solyc04g007940	Cytochrome P450	0.762079
mRNA:Solyc08g079040.1.1	578.445	-0.562343	0.226961	-2.47771	0.0132229	0.477261	Solyc08g079040	Galactosyltransferase-like protein (Fragment) (D8SQH4_SELML)	0.562343
mRNA:Solyc06g034140.3.1	2714.85	0.189495	0.0764951	2.47721	0.0132412	0.477261	Solyc06g034140	B3 domain-containing protein Os01g0234100 (Y1341_ORYSJ)	0.189495
mRNA:Solyc12g096190.2.1	4511.33	-0.376093	0.151886	-2.47616	0.0132803	0.477869	Solyc12g096190	Tryptophan synthase beta chain (Q9FFW8_ARATH)	0.376093
mRNA:Solyc10g079520.1.1	11.057	-6.90939	2.7913	-2.47533	0.0133112	0.47818	Solyc10g079520	CM0545.450.nc protein (B0BLB7_LOTJA)	6.90939
mRNA:Solyc12g056800.2.1	9400.19	-0.231511	0.0935656	-2.47432	0.013349	0.478736	Solyc12g056800	Oxidoreductase family protein (D7LXC3_ARALY)	0.231511
mRNA:Solyc03g118780.3.1	31993.9	-0.306795	0.124074	-2.47267	0.0134107	0.479349	Solyc03g118780	Thaumatin-like protein (A8IXE7_BRACM)	0.306795
mRNA:Solyc04g082490.3.1	6733.55	-0.247378	0.100026	-2.47314	0.013393	0.479349	Solyc04g082490	Niemann-Pick C1 protein (C5FQM2_NANOT)	0.247378
mRNA:Solyc01g103450.3.1	58177.2	-0.230138	0.0931469	-2.47069	0.0134851	0.481209	Solyc01g103450	Chaperone DnaK (Q1SKX2_MEDTR)	0.230138
mRNA:Solyc08g082450.3.1	5265.57	0.202029	0.0818902	2.46707	0.0136225	0.484499	Solyc08g082450	Lipase class 3 family protein (D7LYU5_ARALY)	0.202029
mRNA:Solyc07g052430.3.1	2722.16	-0.197627	0.0800927	-2.46748	0.0136067	0.484499	Solyc07g052430	Transmembrane protein 97 (TMM97_HUMAN)	0.197627
mRNA:Solyc11g012520.1.1	49.0385	-2.36602	0.95985	-2.46499	0.0137016	0.484906	Solyc11g012520	Unknown Protein	2.36602
mRNA:Solyc06g053420.4.1	1681.44	0.21547	0.0873858	2.46573	0.0136735	0.484906	Solyc06g053420	GRAM domain containing protein (B4FWB9_MAIZE)	0.21547
mRNA:Solyc01g010050.3.1	20376.5	-0.184361	0.0747874	-2.46513	0.0136963	0.484906	Solyc01g010050	S-adenosylmethionine decarboxylase 3 (manually curated)	0.184361
mRNA:Solyc10g079420.1.1	2116.98	-0.849383	0.345187	-2.46065	0.0138686	0.486921	Solyc10g079420	Calmodulin (B6TKX0_MAIZE)	0.849383
mRNA:Solyc09g092330.3.1	962.873	-0.663115	0.269394	-2.4615	0.0138356	0.486921	Solyc09g092330	NAD dependent epimerase/dehydratase family protein expressed (Q2MJA7_ORYSJ)	0.663115
mRNA:Solyc01g108100.3.1	807.769	0.64092	0.260335	2.46191	0.0138201	0.486921	Solyc01g108100	Unknown Protein	0.64092
mRNA:Solyc02g071590.3.1	1532.35	0.358316	0.145623	2.46056	0.0138719	0.486921	Solyc02g071590	Alpha alpha-trehalose-phosphate synthase (D0NRZ0_PHYIN)	0.358316
mRNA:Solyc02g080610.4.1	10336.4	0.160646	0.0652651	2.46144	0.0138382	0.486921	Solyc02g080610	Ankyrin repeat domain-containing protein 13C-A (C0H9Z7_SALSA)	0.160646
mRNA:Solyc05g053880.4.1	2660.73	0.233392	0.0949158	2.45894	0.0139349	0.488335	Solyc05g053880	cDNA FLJ42396 fis clone ASTRO2001107 (B3KW72_HUMAN)	0.233392
mRNA:Solyc01g107190.3.1	4367.02	-0.22458	0.091373	-2.45784	0.0139776	0.489035	Solyc01g107190	LOB domain protein 38 (D7LT02_ARALY)	0.22458
mRNA:Solyc03g120930.1.1	514.155	-0.576558	0.234667	-2.45691	0.0140137	0.489205	Solyc03g120930	Avr9/Cf-9 rapidly elicited protein 146 (Q9FQZ6_TOBAC)	0.576558
mRNA:Solyc04g064760.3.1	5264.6	-0.313338	0.127561	-2.45638	0.0140344	0.489205	Solyc04g064760	Serine carboxypeptidase F13S12.6 (B6U5K7_MAIZE)	0.313338
mRNA:Solyc04g014810.3.1	2996.28	-0.247944	0.100956	-2.45596	0.0140508	0.489205	Solyc04g014810	U-box domain-containing protein 4 (PUB4_ARATH)	0.247944
mRNA:Solyc10g011940.1.1	4359.62	0.328649	0.134017	2.45229	0.0141949	0.493422	Solyc10g011940	Chromodomain helicase DNA-binding protein 4 (D5LXF2_SCHMD)	0.328649
mRNA:Solyc03g031420.1.1	2810.22	-0.449345	0.183334	-2.45096	0.0142474	0.494448	Solyc03g031420	Molybdenum cofactor sulfurase (C0S2Y3_PARBP)	0.449345
mRNA:Solyc12g005940.2.1	28.8722	-2.53216	1.03358	-2.4499	0.0142896	0.495111	Solyc12g005940	1-aminocyclopropane-1-carboxylate oxidase (Q94F66_SOLTU)	2.53216
mRNA:Solyc12g044890.2.1	768.717	0.300629	0.122786	2.4484	0.0143493	0.496381	Solyc12g044890	Transmembrane 9 superfamily protein member 4 (B6SXZ2_MAIZE)	0.300629
mRNA:Solyc05g009070.4.1	3824.56	0.264736	0.108155	2.44774	0.0143756	0.49649	Solyc05g009070	Integrin-linked kinase-associated serine/threonine phosphatase 2C (ILKAP_BOVIN)	0.264736
mRNA:Solyc01g068150.3.1	3229.02	0.188301	0.0770088	2.44519	0.0144775	0.498408	Solyc01g068150	Chromosome 11 contig 1 DNA sequence (Q00YQ7_OSTTA)	0.188301
mRNA:Solyc02g081730.3.1	9708.17	0.147481	0.0603057	2.44555	0.0144632	0.498408	Solyc02g081730	Sterol-4-alpha-carboxylate 3-dehydrogenase decarboxylating (B6TKP9_MAIZE)	0.147481
mRNA:Solyc10g074560.2.1	12077.4	0.145884	0.0596815	2.44437	0.0145105	0.498744	Solyc10g074560	Nucleolar complex protein 4 homolog (D3PJK6_9MAXI)	0.145884
mRNA:Solyc01g091920.2.1	45.8521	-2.13788	0.875088	-2.44305	0.0145638	0.499777	Solyc01g091920	Subtilisin-like protease (A9XG40_TOBAC)	2.13788
mRNA:Solyc03g071690.4.1	140.944	-2.1669	0.888131	-2.43984	0.0146937	0.501399	Solyc03g071690	Non-symbiotic hemoglobin 2 (D7L8Z8_ARALY)	2.1669
mRNA:Solyc03g095780.3.1	1282.31	-0.261836	0.107305	-2.4401	0.014683	0.501399	Solyc03g095780	Abscisic acid receptor PYL6 (PYL6_ARATH)	0.261836
mRNA:Solyc02g092530.4.1	2645.02	-0.229322	0.0940007	-2.43958	0.0147045	0.501399	Solyc02g092530	Formamidase (B9VXW6_LUPAL)	0.229322
mRNA:Solyc08g081830.3.1	4990.32	0.164095	0.0672348	2.44063	0.0146617	0.501399	Solyc08g081830	Os04g0625000 protein (Fragment) (Q0J9Y7_ORYSJ)	0.164095
mRNA:Solyc06g069190.4.1	2466.92	0.257876	0.105792	2.43757	0.0147865	0.503396	Solyc06g069190	Nucellin-like aspartic protease (Fragment) (Q8L886_MAIZE)	0.257876
mRNA:Solyc07g045150.3.1	8000.59	0.112385	0.0461485	2.43528	0.0148801	0.505782	Solyc07g045150	MLP3.9 protein (Q9SSE6_ARATH)	0.112385
mRNA:Solyc06g083580.4.1	2295.22	-0.714253	0.293504	-2.43353	0.0149522	0.506643	Solyc06g083580		0.714253
mRNA:Solyc07g062030.3.1	1588.37	-0.265888	0.109264	-2.43346	0.0149555	0.506643	Solyc07g062030	Chalcone--flavonone isomerase (B6SK22_MAIZE)	0.265888
mRNA:Solyc02g088920.4.1	1956.27	-0.208138	0.0855493	-2.43295	0.0149762	0.506643	Solyc02g088920	Ras GTPase-activating protein-binding protein 2 (B5X4A8_SALSA)	0.208138
mRNA:Solyc11g011050.2.1	18.6793	-2.55763	1.05279	-2.42937	0.015125	0.506757	Solyc11g011050	R2R3MYB transcription factor 43 (manually curated)	2.55763
mRNA:Solyc08g060920.4.1	534.953	1.21049	0.49831	2.42919	0.0151325	0.506757	Solyc08g060920	IDS4-like (manually curated)	1.21049
mRNA:Solyc01g096280.2.1	363.634	-1.03493	0.425876	-2.43012	0.0150937	0.506757	Solyc01g096280	Cytochrome P450	1.03493
mRNA:Solyc02g079930.3.1	674.939	-0.841655	0.346087	-2.43192	0.0150191	0.506757	Solyc02g079930	phosphosulfolactate synthase (manually curated)	0.841655
mRNA:Solyc01g104020.2.1	1674.15	-0.407635	0.16769	-2.43088	0.0150621	0.506757	Solyc01g104020	Embryo-specific 3 (Q2HUA9_MEDTR)	0.407635
mRNA:Solyc11g011020.2.1	6374.99	-0.265481	0.109326	-2.42834	0.0151683	0.506757	Solyc11g011020	Receptor like kinase, RLK	0.265481
mRNA:Solyc03g006400.3.1	3276.05	0.209543	0.0862878	2.42842	0.0151646	0.506757	Solyc03g006400	Protein kinase (Q39886_SOYBN)	0.209543
mRNA:Solyc01g103990.3.1	7002	-0.201319	0.0828303	-2.4305	0.015078	0.506757	Solyc01g103990	T-complex protein 11 (D7KML1_ARALY)	0.201319
mRNA:Solyc07g062500.3.1	207.416	-1.38054	0.569091	-2.42586	0.015272	0.507064	Solyc07g062500	Cytochrome P450	1.38054
mRNA:Solyc08g061020.1.1	266.159	-0.590528	0.243389	-2.42627	0.015255	0.507064	Solyc08g061020	Nitrate transporter (D7LE97_ARALY)	0.590528
mRNA:Solyc01g058670.3.1	7714.74	-0.241437	0.099502	-2.42646	0.0152471	0.507064	Solyc01g058670	Transcription factor (D7L4N5_ARALY)	0.241437
mRNA:Solyc11g044800.3.1	2982.99	0.228495	0.0941611	2.42664	0.0152396	0.507064	Solyc11g044800	PHP domain-containing protein (D7L064_ARALY)	0.228495
mRNA:Solyc02g079210.3.1	15812.2	0.132132	0.0544806	2.42531	0.0152955	0.507064	Solyc02g079210	DAG protein (B6SJX7_MAIZE)	0.132132
mRNA:Solyc02g089070.3.1	29123.4	0.121342	0.0500591	2.42398	0.0153516	0.508141	Solyc02g089070	Eukaryotic translation initiation factor 3 subunit M (B2WFL9_PYRTR)	0.121342
mRNA:Solyc09g063130.3.1	7767.1	-0.544369	0.22496	-2.41984	0.0155272	0.512374	Solyc09g063130	Photosystem I reaction center subunit IV A (B6TH55_MAIZE)	0.544369
mRNA:Solyc02g092930.1.1	6957.74	-0.46103	0.190496	-2.42016	0.0155138	0.512374	Solyc02g092930	R2R3MYB transcription factor 44 (manually curated)	0.46103
mRNA:Solyc03g082420.3.1	257.493	-0.98956	0.40903	-2.41928	0.0155511	0.512377	Solyc03g082420		0.98956
mRNA:Solyc03g032040.3.1	19800.6	-0.201833	0.0834853	-2.41759	0.0156238	0.513981	Solyc03g032040	Tonoplast monosaccharide transporter 1 (manually curated)	0.201833
mRNA:Solyc03g120890.3.1	426.497	-0.838617	0.34722	-2.41523	0.0157253	0.51451	Solyc03g120890	GATA transcription factor 9 (B6STZ1_MAIZE)	0.838617
mRNA:Solyc10g011660.3.1	950.445	0.401076	0.166041	2.41553	0.0157124	0.51451	Solyc10g011660	GH3 family protein (B9GQG9_POPTR)	0.401076
mRNA:Solyc07g040780.4.1	773.359	0.284818	0.117884	2.41609	0.0156882	0.51451	Solyc07g040780	Transducin family protein (D7L7I6_ARALY)	0.284818
mRNA:Solyc06g008190.1.1	763.263	0.270123	0.111853	2.41499	0.0157356	0.51451	Solyc06g008190	Pentatricopeptide repeat-containing protein (D7KPF1_ARALY)	0.270123
mRNA:Solyc06g054230.4.1	31.1347	1.51143	0.626897	2.41098	0.0159099	0.514774	Solyc06g054230	Calmodulin protein kinase (Fragment) (D3K3H9_LONJA)	1.51143
mRNA:Solyc03g031990.4.1	194.295	0.710681	0.294773	2.41094	0.0159115	0.514774	Solyc03g031990	Auxin efflux carrier family protein (D7KJ74_ARALY)	0.710681
mRNA:Solyc11g005150.3.1	6475.64	-0.426001	0.176663	-2.41137	0.0158925	0.514774	Solyc11g005150	entensin X55687 (manually curated)	0.426001
mRNA:Solyc02g080530.3.1	28602.6	0.3381	0.140117	2.41298	0.0158228	0.514774	Solyc02g080530	Peroxidase (C7DYB2_9ERIC)	0.3381
mRNA:Solyc09g083100.1.1	2278.36	0.334976	0.138841	2.41266	0.0158366	0.514774	Solyc09g083100	CBL-interacting protein kinase 20 (C4P7W9_VITVI)	0.334976
mRNA:Solyc11g066680.1.1	1236.88	0.267335	0.110803	2.41269	0.0158352	0.514774	Solyc11g066680	UDP-glucuronosyltransferase 1-6 (UD16_HUMAN)	0.267335
mRNA:Solyc07g066420.4.1	8136.08	0.155446	0.0644752	2.41095	0.0159111	0.514774	Solyc07g066420	Peptidyl-prolyl cis-trans isomerase-like protein (D0NAF5_PHYIN)	0.155446
mRNA:Solyc05g050380.4.1	248.767	0.880014	0.365124	2.41018	0.0159447	0.515073	Solyc05g050380	Cyclic nucleotide-gated ion channel 1 (B6U0R1_MAIZE)	0.880014
mRNA:Solyc08g007800.3.1	51.8812	-1.48643	0.617871	-2.40573	0.0161402	0.519825	Solyc08g007800	Transporter major facilitator family (B1EKR1_9ESCH)	1.48643
mRNA:Solyc03g082560.3.1	621.881	-0.36588	0.152074	-2.40593	0.0161312	0.519825	Solyc03g082560	Aldo/keto reductase-like protein (Q56Y42_ARATH)	0.36588
mRNA:Solyc01g087780.2.1	3705.85	0.562671	0.234125	2.40329	0.0162482	0.521939	Solyc01g087780	serine protease SBT4A (manually curated)	0.562671
mRNA:Solyc07g055320.4.1	8743.2	-0.280815	0.116853	-2.40315	0.0162544	0.521939	Solyc07g055320	ATP-dependent Zn protease cell division protein FtsH homolog (B2XTF7_HETA2)	0.280815
mRNA:Solyc07g025390.4.1	6111.06	0.196449	0.0818602	2.39981	0.0164037	0.525947	Solyc07g025390	Peptidyl-prolyl cis-trans isomerase cyclophilin-type (A8HX99_CHLRE)	0.196449
mRNA:Solyc08g006320.4.1	9572.76	0.24064	0.100352	2.39796	0.0164866	0.527817	Solyc08g006320	WRKY transcription factor 11 (manually curated)	0.24064
mRNA:Solyc01g094380.2.1	64.5405	-2.30589	0.963506	-2.39323	0.0167006	0.531499	Solyc01g094380	Glycosyltransferase CAZy family GT90 (Fragment) (D8SQN9_SELML)	2.30589
mRNA:Solyc04g007870.3.1	406.537	-1.36653	0.570913	-2.39359	0.0166846	0.531499	Solyc04g007870	IFA-binding protein (Q9ZTZ4_ARATH)	1.36653
mRNA:Solyc07g007020.3.1	155.807	-1.30284	0.544064	-2.39465	0.0166364	0.531499	Solyc07g007020	Receptor-like protein kinase At3g21340 (RLK6_ARATH)	1.30284
mRNA:Solyc06g063090.4.1	4094.08	0.173448	0.0724499	2.39404	0.016664	0.531499	Solyc06g063090	Alanine aminotransferase (Q6VEJ5_CAPAN)	0.173448
mRNA:Solyc02g092700.3.1	634.439	-0.998452	0.41747	-2.39168	0.0167716	0.532971	Solyc02g092700	Ycf36 protein (D4ZSA0_SPIPL)	0.998452
mRNA:Solyc01g111620.3.1	7746.59	-0.222403	0.0930341	-2.39055	0.0168233	0.533822	Solyc01g111620	AT4G35080-like protein (Fragment) (D6PRD4_9BRAS)	0.222403
mRNA:Solyc11g010290.2.1	26.1441	-1.81797	0.761109	-2.38857	0.0169139	0.534506	Solyc11g010290	2-oxoglutarate/malate translocator (Q9FMF7_ARATH)	1.81797
mRNA:Solyc09g092700.3.1	289.127	-0.936063	0.392178	-2.38684	0.0169941	0.534506	Solyc09g092700	Unknown Protein; contains Interpro domain(s) IPR010800 Glycine rich	0.936063
mRNA:Solyc02g090820.3.1	2137.73	-0.781639	0.32721	-2.3888	0.0169034	0.534506	Solyc02g090820	SolycHsfB1 (manually curated)	0.781639
mRNA:Solyc06g061020.3.1	1719.89	-0.555194	0.232505	-2.38788	0.016946	0.534506	Solyc06g061020	Baculoviral IAP repeat-containing protein 3 (BIRC3_HUMAN)	0.555194
mRNA:Solyc03g071620.2.1	35564.6	-0.279863	0.117248	-2.38693	0.0169897	0.534506	Solyc03g071620	Histone H2B (A2IBL2_NICBE)	0.279863
mRNA:Solyc03g005390.3.1	5860.64	0.146548	0.0613975	2.38687	0.0169924	0.534506	Solyc03g005390	Magnesium transporter MRS2-I (MRS2I_ORYSJ)	0.146548
mRNA:Solyc09g014525.1.1	5639.58	0.605852	0.254013	2.38513	0.0170733	0.534674	Solyc09g014525		0.605852
mRNA:Solyc09g065480.2.1	2767.53	-0.281581	0.118111	-2.38404	0.0171239	0.534674	Solyc09g065480	Inositol-1 4 5-trisphosphate 5-Phosphatase-like protein (Q9M1W5_ARATH)	0.281581
mRNA:Solyc03g113010.3.1	2541.07	-0.258165	0.108288	-2.38405	0.0171233	0.534674	Solyc03g113010	Kelch repeat-containing F-box family protein (D7KS27_ARALY)	0.258165
mRNA:Solyc08g076360.4.1	6875.93	-0.230145	0.0965073	-2.38474	0.017091	0.534674	Solyc08g076360	gamma-tocopherol methyltransferase (manually curated)	0.230145
mRNA:Solyc11g008100.3.1	2041.8	-0.202616	0.0849664	-2.38466	0.0170951	0.534674	Solyc11g008100	Unknown Protein	0.202616
mRNA:Solyc09g010285.1.1	1761.87	0.210454	0.0883369	2.3824	0.0172	0.536271	Solyc09g010285		0.210454
mRNA:Solyc08g079700.3.1	12424.4	-0.273701	0.114911	-2.38185	0.0172258	0.536296	Solyc08g079700	Zinc finger A20 and AN1 domain-containing stress-associated protein 7 (SAP7_ARATH)	0.273701
mRNA:Solyc06g074670.4.1	10183.6	-0.370421	0.155574	-2.381	0.0172657	0.536762	Solyc06g074670	Bifunctional polymyxin resistance arnA protein (B6TQB1_MAIZE)	0.370421
mRNA:Solyc03g058370.2.1	18.1567	-2.26903	0.953446	-2.37982	0.0173213	0.537252	Solyc03g058370	UDP-glucosyltransferase family 1 protein (C6KI44_CITSI)	2.26903
mRNA:Solyc04g081230.3.1	3133.65	-0.252048	0.105921	-2.3796	0.0173315	0.537252	Solyc04g081230	L(3)82Fd isoform G (Q8MSQ5_DROME)	0.252048
mRNA:Solyc02g072190.4.1	10.1252	-6.78252	2.85161	-2.37849	0.0173837	0.538094	Solyc02g072190	WRKY transcription factor 79 (manually curated)	6.78252
mRNA:Solyc09g092420.2.1	44.3621	1.37682	0.579003	2.37792	0.0174107	0.538155	Solyc09g092420	Amino acid permease-like protein (Fragment) (B2ZME9_9ASTR)	1.37682
mRNA:Solyc04g076950.3.1	58.1743	-2.81792	1.18654	-2.37491	0.0175532	0.541208	Solyc04g076950	Multidrug resistance protein mdtK (MDTK_PROMH)	2.81792
mRNA:Solyc08g068880.1.1	4253.48	-0.212049	0.0892923	-2.37477	0.0175599	0.541208	Solyc08g068880	Os10g0479800 protein (Fragment) (Q0IWY0_ORYSJ)	0.212049
mRNA:Solyc09g065760.4.1	765.818	0.345267	0.145492	2.37311	0.0176392	0.541844	Solyc09g065760	Plant-specific domain TIGR01615 family protein (B6SS18_MAIZE)	0.345267
mRNA:Solyc12g006620.2.1	1425.34	0.262205	0.110494	2.37302	0.0176434	0.541844	Solyc12g006620	Zinc finger transcription factor 72 (manually curated)	0.262205
mRNA:Solyc01g150166.1.1	5115.61	-0.223987	0.0943999	-2.37275	0.0176562	0.541844	Solyc01g150166		0.223987
mRNA:Solyc08g060940.1.1	14499.9	-0.171578	0.0723553	-2.37133	0.0177241	0.54315	Solyc08g060940	Organic anion transporter (B6U937_MAIZE)	0.171578
mRNA:Solyc02g087400.1.1	5135.89	-0.301532	0.12719	-2.37071	0.0177539	0.543207	Solyc02g087400	Ankyrin repeat domain containing protein (B2WQ30_PYRTR)	0.301532
mRNA:Solyc08g065420.3.1	43033.9	-0.211468	0.0892327	-2.36985	0.0177955	0.543207	Solyc08g065420	bell-like homeodomain protein 4 (manually curated)	0.211468
mRNA:Solyc09g011170.3.1	12131.7	-0.140357	0.0592427	-2.36919	0.0178271	0.543207	Solyc09g011170	Prf interactor 30137 (manually curated)	0.140357
mRNA:Solyc07g042570.3.1	21281.7	0.0993818	0.0419441	2.36939	0.0178176	0.543207	Solyc07g042570	Eukaryotic translation initiation factor 3 subunit 11 family protein expressed (Q10QU7_ORYSJ)	0.0993818
mRNA:Solyc06g064940.3.1	16011.5	-0.269318	0.113742	-2.3678	0.0178943	0.544485	Solyc06g064940	Phosphatidylinositol transfer protein SFH5 (SFH5_YARLI)	0.269318
mRNA:Solyc05g052360.2.1	88.8612	0.876506	0.370429	2.36619	0.0179723	0.546019	Solyc05g052360	Laccase (Q9ZP47_POPTR)	0.876506
mRNA:Solyc02g069670.4.1	1458.53	-0.246101	0.104029	-2.36571	0.0179956	0.546019	Solyc02g069670	Alpha-glucosidase 1 (O22444_ARATH)	0.246101
mRNA:Solyc09g005660.4.1	6329.11	0.293234	0.124042	2.36399	0.0180792	0.547783	Solyc09g005660	HAT family dimerisation domain containing protein expressed (Q10BC8_ORYSJ)	0.293234
mRNA:Solyc08g062420.3.1	5542.18	0.127334	0.0538794	2.36333	0.0181117	0.547995	Solyc08g062420	Genomic DNA chromosome 5 P1 clone MJJ3 (Q9FFJ8_ARATH)	0.127334
mRNA:Solyc06g073180.3.1	10548.3	-0.373183	0.15795	-2.36266	0.0181441	0.548202	Solyc06g073180	CONSTANS interacting protein 1 (manually curated)	0.373183
mRNA:Solyc03g081260.4.1	751.523	-1.98276	0.839515	-2.36179	0.018187	0.548546	Solyc03g081260	Subtilisin-like protease-like protein (Q9T0B5_ARATH)	1.98276
mRNA:Solyc02g072440.4.1	107.001	-1.84325	0.781589	-2.35834	0.0183567	0.548546	Solyc02g072440	Receptor like kinase, RLK	1.84325
mRNA:Solyc07g008010.4.1	326.973	-1.80223	0.763552	-2.36032	0.0182592	0.548546	Solyc07g008010	R2R3MYB transcription factor 82 (manually curated)	1.80223
mRNA:Solyc03g032220.3.1	146.483	1.04802	0.444317	2.35871	0.0183385	0.548546	Solyc03g032220	Caffeoyl-CoA O-methyltransferase (A2PZD5_IPONI)	1.04802
mRNA:Solyc03g112760.3.1	394.624	-0.848069	0.359613	-2.35828	0.0183598	0.548546	Solyc03g112760	Unknown Protein	0.848069
mRNA:Solyc05g053100.3.1	4050.4	-0.346185	0.146613	-2.36122	0.0182151	0.548546	Solyc05g053100	Dihydrolipoyl dehydrogenase (B9RZN2_RICCO)	0.346185
mRNA:Solyc06g035600.3.1	1204.36	0.269639	0.114321	2.35863	0.0183427	0.548546	Solyc06g035600	Pentatricopeptide repeat-containing protein (D7KL14_ARALY)	0.269639
mRNA:Solyc11g007690.3.1	15288.3	-0.142594	0.0604038	-2.36068	0.0182415	0.548546	Solyc11g007690	Pyruvate kinase (A9P7U5_POPTR)	0.142594
mRNA:Solyc04g074440.1.1	311.732	-2.0088	0.854696	-2.35031	0.0187579	0.549885	Solyc04g074440	Os06g0220000 protein (Fragment) (Q0DDJ2_ORYSJ)	2.0088
mRNA:Solyc01g079620.4.1	142.147	-1.50792	0.641009	-2.35242	0.0186518	0.549885	Solyc01g079620	colorless fruit epidermis (manually curated)	1.50792
mRNA:Solyc08g006110.4.1	314.524	-1.12244	0.477804	-2.34915	0.0188161	0.549885	Solyc08g006110	Opaque 2 (Fragment) (Q84Y96_ZEAMM)	1.12244
mRNA:Solyc08g023270.3.1	110.074	0.699371	0.297646	2.34967	0.0187899	0.549885	Solyc08g023270	Unknown Protein	0.699371
mRNA:Solyc04g150104.1.1	973.944	0.613643	0.260728	2.35357	0.018594	0.549885	Solyc04g150104		0.613643
mRNA:Solyc03g113070.4.1	272.174	-0.585482	0.248693	-2.35423	0.0185609	0.549885	Solyc03g113070	ATP-binding cassette (ABC) transporter 17 (Q4H493_RAT)	0.585482
mRNA:Solyc04g054790.2.1	1215.7	0.566919	0.241377	2.34869	0.0188397	0.549885	Solyc04g054790	Auxin-regulated protein (Q945F5_SOLLC)	0.566919
mRNA:Solyc02g014030.3.1	765.6	0.553114	0.235493	2.34875	0.0188368	0.549885	Solyc02g014030	Pto-like, Serine/threonine kinase protein, resistance protein	0.553114
mRNA:Solyc05g006510.2.1	1629.67	-0.485148	0.206143	-2.35345	0.0186002	0.549885	Solyc05g006510	Glycosyltransferase family GT8 protein (D0ECQ6_POPDE)	0.485148
mRNA:Solyc09g005650.1.1	3791.84	0.465625	0.197568	2.35678	0.0184341	0.549885	Solyc09g005650	HAT family dimerisation domain containing protein expressed (Q10BC8_ORYSJ)	0.465625
mRNA:Solyc12g056940.2.1	29372.4	-0.315178	0.133845	-2.35479	0.0185331	0.549885	Solyc12g056940	Acetyl-CoA carboxylase (D2CFN2_9ROSI)	0.315178
mRNA:Solyc05g005140.4.1	4002.54	-0.251277	0.106925	-2.35002	0.0187724	0.549885	Solyc05g005140	Receptor like kinase, RLK	0.251277
mRNA:Solyc01g109180.4.1	8358.11	-0.218114	0.0927422	-2.35184	0.018681	0.549885	Solyc01g109180	Long-chain-fatty-acid-CoA ligase (B2WS80_ARAHA)	0.218114
mRNA:Solyc05g051510.4.1	1886.32	0.208771	0.0886573	2.35481	0.0185323	0.549885	Solyc05g051510	Prohibitin (O04361_TOBAC)	0.208771
mRNA:Solyc06g074330.3.1	3310.52	-0.205386	0.0874115	-2.34964	0.0187915	0.549885	Solyc06g074330	Hydrolase alpha/beta fold family protein (D7LRW3_ARALY)	0.205386
mRNA:Solyc01g066740.3.1	8782.21	-0.175945	0.0748214	-2.35153	0.0186965	0.549885	Solyc01g066740	Transducin family protein (Fragment) (D7L607_ARALY)	0.175945
mRNA:Solyc01g109960.3.1	19826.5	0.142288	0.0605298	2.35071	0.0187377	0.549885	Solyc01g109960	Ubiquitin-activating enzyme E1 3 (B2VT99_PYRTR)	0.142288
mRNA:Solyc01g096120.3.1	924.1	-0.620277	0.264162	-2.34809	0.01887	0.550021	Solyc01g096120	Dof zinc finger protein1 (manually curated)	0.620277
[truncated: 21,835 more rows]

## Sheet: DEGs FM_IM_tm3 stm3
	baseMean	log2FoldChange	lfcSE	stat	pvalue	padj	gene_id	description	abs l2FC
[truncated: 22,005 more rows]

## Sheet: DEGs VM_q-ful
	baseMean	log2FoldChange	lfcSE	stat	pvalue	padj	gene_id	description	abs l2FC
[truncated: 22,069 more rows]

[truncated: 3 more sheets: DEGs TM_q-ful, DEGs FM_IM_q-ful, Overlap in DEGs]
