# Supplementary material for: TM3 and STM3 Promote Flowering Together with FUL2 and MBP20, but Act Antagonistically in Inflorescence Branching in Tomato
Source: Plants (Basel). 2023 Jul 25;12(15):2754. doi: 10.3390/plants12152754 (PMC10420972; doi:10.3390/plants12152754)
Supplement: Supplementary file 1 [file plants-12-02754-s001.zip › RNA-Seq data_stringtie counts.xlsx]

## Sheet: Overview
Transcript count tables (as calculated by Stringtie) of RNA-Seq data
Data in sheet 1-26 were generated in this study, sheet 27-43 are RNA-Seq data from Jiang et al. 2022 (WT vs. q-ful), but this time mapped with Stringtie (like the WT vs. tm3 stm3 samples)
1. Stringtie output WT, VM, replicate 1
2. Stringtie output WT, VM, replicate 2
3. Stringtie output WT, VM, replicate 3
4. Stringtie output WT, TM, replicate 1
5. Stringtie output WT, TM, replicate 2
6. Stringtie output WT, TM, replicate 3
7. Stringtie output WT, FM/IM, replicate 1
8. Stringtie output WT, FM/IM, replicate 2
9. Stringtie output WT, FM/IM, replicate 3
10. Stringtie output tm3 stm3, VM, replicate 1
11. Stringtie output tm3 stm3, VM, replicate 2
12. Stringtie output tm3 stm3, VM, replicate 3
13. Stringtie output tm3 stm3, TM, replicate 1
14. Stringtie output tm3 stm3, TM, replicate 2
15. Stringtie output tm3 stm3, TM, replicate 3
16. Stringtie output tm3 stm3, FM/IM, replicate 1
17. Stringtie output tm3 stm3, FM/IM, replicate 2
18. Stringtie output tm3 stm3, FM/IM, replicate 3
19. Stringtie output WT, sFM, replicate 1
20. Stringtie output WT, sFM, replicate 2
21. Stringtie output WT, sFM, replicate 3
22. Stringtie output WT, sFM, replicate 4
23. Stringtie output WT, sIM, replicate 1
24. Stringtie output WT, sIM, replicate 2
25. Stringtie output WT, sIM, replicate 3
26. Stringtie output WT, sIM, replicate 4
27. Stringtie output WT, VM, replicate 1
28. Stringtie output WT, VM, replicate 2
29. Stringtie output WT, VM, replicate 3
30. Stringtie output WT, TM, replicate 1
31. Stringtie output WT, TM, replicate 2
32. Stringtie output WT, TM, replicate 3
33. Stringtie output WT, FM/IM, replicate 1
34. Stringtie output WT, FM/IM, replicate 2
35. Stringtie output WT, FM/IM, replicate 3
36. Stringtie output q-ful, VM, replicate 1
37. Stringtie output q-ful, VM, replicate 2
38. Stringtie output q-ful, TM, replicate 1
39. Stringtie output q-ful, TM, replicate 2
40. Stringtie output q-ful, TM, replicate 3
41. Stringtie output q-ful, FM/IM, replicate 1
42. Stringtie output q-ful, FM/IM, replicate 2
43. Stringtie output q-ful, FM/IM, replicate 3

## Sheet: WT_VM_rep_1
Gene ID	Gene Name	Reference	Strand	Start	End	Coverage	FPKM	TPM
gene:Solyc00g500019.1	Solyc00g500019.1	SL4.0ch00	+	1361849	1365340	0	0	0
gene:Solyc00g500020.1	Solyc00g500020.1	SL4.0ch00	+	1366069	1367940	0	0	0
gene:Solyc00g500021.1	Solyc00g500021.1	SL4.0ch00	-	1369394	1369774	0	0	0
gene:Solyc00g500022.1	Solyc00g500022.1	SL4.0ch00	+	1372575	1373384	1.73107	0.153413	0.221415
gene:Solyc00g180440.1	Solyc00g180440.1	SL4.0ch00	-	1373658	1373909	0.388889	0.034465	0.049742
gene:Solyc00g500023.1	Solyc00g500023.1	SL4.0ch00	-	1374595	1377031	0	0	0
gene:Solyc00g500024.1	Solyc00g500024.1	SL4.0ch00	+	1377421	1378947	1.59555	0.141403	0.204081
gene:Solyc00g500025.1	Solyc00g500025.1	SL4.0ch00	-	1379543	1381059	0	0	0
gene:Solyc00g500026.1	Solyc00g500026.1	SL4.0ch00	+	1379574	1380279	0	0	0
gene:Solyc00g500027.1	Solyc00g500027.1	SL4.0ch00	+	1380618	1381319	0.316952	0.028089	0.04054
gene:Solyc00g500028.1	Solyc00g500028.1	SL4.0ch00	+	1382210	1382734	0	0	0
gene:Solyc00g500029.1	Solyc00g500029.1	SL4.0ch00	-	1383462	1383939	2.10114	0.18621	0.268749
gene:Solyc00g500030.1	Solyc00g500030.1	SL4.0ch00	-	1384005	1384421	1.78897	0.158545	0.228821
gene:Solyc00g500031.1	Solyc00g500031.1	SL4.0ch00	-	1384961	1385901	2.79334	0.247555	0.357287
gene:Solyc00g500032.1	Solyc00g500032.1	SL4.0ch00	-	1386027	1386383	5.95331	0.527603	0.761469
gene:Solyc00g500033.1	Solyc00g500033.1	SL4.0ch00	+	1386985	1389637	0	0	0
gene:Solyc00g500034.1	Solyc00g500034.1	SL4.0ch00	-	1387611	1388719	0	0	0
gene:Solyc00g500035.1	Solyc00g500035.1	SL4.0ch00	-	1389118	1389546	3.9904	0.353643	0.510399
gene:Solyc00g500036.1	Solyc00g500036.1	SL4.0ch00	-	1390207	1390608	4.89788	0.434068	0.626472
gene:Solyc00g500037.1	Solyc00g500037.1	SL4.0ch00	+	1391276	1398112	0	0	0
gene:Solyc00g500038.1	Solyc00g500038.1	SL4.0ch00	+	1398302	1399583	0	0	0
gene:Solyc00g500039.1	Solyc00g500039.1	SL4.0ch00	-	1404089	1405507	0	0	0
gene:Solyc00g500040.1	Solyc00g500040.1	SL4.0ch00	+	1413493	1414591	0	0	0
gene:Solyc00g500041.1	Solyc00g500041.1	SL4.0ch00	-	1424193	1426417	0	0	0
gene:Solyc00g500042.1	Solyc00g500042.1	SL4.0ch00	-	1428175	1431271	0.830939	0.073641	0.106283
gene:Solyc00g500043.1	Solyc00g500043.1	SL4.0ch00	-	1432066	1434052	0.334514	0.029646	0.042787
gene:Solyc00g500044.1	Solyc00g500044.1	SL4.0ch00	+	1441997	1443415	0	0	0
gene:Solyc00g500045.1	Solyc00g500045.1	SL4.0ch00	-	1447921	1449202	0	0	0
gene:Solyc00g500046.1	Solyc00g500046.1	SL4.0ch00	-	1449392	1456228	0	0	0
gene:Solyc00g500047.1	Solyc00g500047.1	SL4.0ch00	+	1456896	1458386	1.82079	0.161365	0.232891
gene:Solyc00g277510.1	Solyc00g277510.1	SL4.0ch00	-	1459942	1460142	2.70249	0.239504	0.345666
gene:Solyc00g500048.1	Solyc00g500048.1	SL4.0ch00	-	1460668	1462197	0	0	0
gene:Solyc00g500049.1	Solyc00g500049.1	SL4.0ch00	+	1466128	1466785	0	0	0
gene:Solyc00g500050.1	Solyc00g500050.1	SL4.0ch00	-	1468765	1470288	1.04564	0.092668	0.133744
gene:Solyc00g500051.1	Solyc00g500051.1	SL4.0ch00	-	1473386	1475037	0	0	0
gene:Solyc00g500052.1	Solyc00g500052.1	SL4.0ch00	-	1475301	1482402	0	0	0
gene:Solyc00g500053.1	Solyc00g500053.1	SL4.0ch00	-	1482429	1483103	0.905926	0.080286	0.115874
gene:Solyc00g500054.1	Solyc00g500054.1	SL4.0ch00	+	1492125	1494555	0	0	0
gene:Solyc00g500055.1	Solyc00g500055.1	SL4.0ch00	-	1496023	1496540	1.00722	0.089263	0.12883
gene:Solyc00g500056.1	Solyc00g500056.1	SL4.0ch00	-	1496632	1498836	1.82736	0.161947	0.233732
gene:Solyc00g500057.1	Solyc00g500057.1	SL4.0ch00	-	1498862	1501114	1.80008	0.15953	0.230243
gene:Solyc00g500058.1	Solyc00g500058.1	SL4.0ch00	-	1501873	1503003	0	0	0
gene:Solyc00g500059.1	Solyc00g500059.1	SL4.0ch00	-	1503415	1503858	0	0	0
gene:Solyc00g500060.1	Solyc00g500060.1	SL4.0ch00	-	1504953	1506082	2.78776	0.247061	0.356573
gene:Solyc00g500061.1	Solyc00g500061.1	SL4.0ch00	-	1508614	1509090	0.936115	0.082962	0.119735
gene:Solyc00g500062.1	Solyc00g500062.1	SL4.0ch00	-	1509196	1509960	2.51961	0.223296	0.322275
gene:Solyc00g500063.1	Solyc00g500063.1	SL4.0ch00	+	1512451	1516659	8.97155	0.79509	1.14752
gene:Solyc00g500064.1	Solyc00g500064.1	SL4.0ch00	-	1512915	1514411	0	0	0
gene:Solyc00g500065.1	Solyc00g500065.1	SL4.0ch00	+	1517470	1519799	0.541296	0.047972	0.069235
gene:Solyc00g500066.1	Solyc00g500066.1	SL4.0ch00	+	1520244	1520798	1.5016	0.133077	0.192065
gene:Solyc00g500067.1	Solyc00g500067.1	SL4.0ch00	+	1521528	1523399	0	0	0
gene:Solyc00g500068.1	Solyc00g500068.1	SL4.0ch00	-	1524854	1525234	87.4595	7.75096	11.1867
gene:Solyc00g500069.1	Solyc00g500069.1	SL4.0ch00	-	1529733	1530292	0	0	0
gene:Solyc00g500070.1	Solyc00g500070.1	SL4.0ch00	-	1530401	1531488	6.41864	0.568842	0.820987
gene:Solyc00g500071.1	Solyc00g500071.1	SL4.0ch00	+	1532881	1534407	1.74896	0.154999	0.223704
gene:Solyc00g500072.1	Solyc00g500072.1	SL4.0ch00	+	1535034	1535739	0	0	0
gene:Solyc00g500073.1	Solyc00g500073.1	SL4.0ch00	+	1536348	1538194	0	0	0
gene:Solyc00g500074.1	Solyc00g500074.1	SL4.0ch00	-	1538922	1539399	2.40041	0.212733	0.307029
gene:Solyc00g500075.1	Solyc00g500075.1	SL4.0ch00	-	1539465	1539881	1.78417	0.15812	0.228208
gene:Solyc00g500076.1	Solyc00g500076.1	SL4.0ch00	-	1540421	1541361	2.77606	0.246024	0.355077
gene:Solyc00g500077.1	Solyc00g500077.1	SL4.0ch00	-	1541487	1541843	7.05882	0.625578	0.902871
gene:Solyc00g500078.1	Solyc00g500078.1	SL4.0ch00	+	1542445	1545097	0.288526	0.02557	0.036904
gene:Solyc00g500079.1	Solyc00g500079.1	SL4.0ch00	-	1544578	1545006	4.70805	0.417244	0.602191
gene:Solyc00g500080.1	Solyc00g500080.1	SL4.0ch00	-	1545667	1546068	4.9592	0.439502	0.634315
gene:Solyc00g500081.1	Solyc00g500081.1	SL4.0ch00	+	1546736	1553572	0	0	0
gene:Solyc00g500082.1	Solyc00g500082.1	SL4.0ch00	+	1553762	1555043	0	0	0
gene:Solyc00g500083.1	Solyc00g500083.1	SL4.0ch00	-	1559549	1560967	0	0	0
gene:Solyc00g500084.1	Solyc00g500084.1	SL4.0ch00	+	1568873	1570091	0.22018	0.019513	0.028162
gene:Solyc00g500085.1	Solyc00g500085.1	SL4.0ch00	+	1574311	1574847	0	0	0
gene:Solyc00g500086.1	Solyc00g500086.1	SL4.0ch00	-	1579653	1581877	0.276772	0.024528	0.035401
gene:Solyc00g500087.1	Solyc00g500087.1	SL4.0ch00	-	1581879	1583504	1.04545	0.092651	0.13372
gene:Solyc00g500088.1	Solyc00g500088.1	SL4.0ch00	-	1585979	1588983	0.341115	0.030231	0.043631
gene:Solyc00g500091.1	Solyc00g500091.1	SL4.0ch00	-	1783250	1786029	0.20467	0.018139	0.026179
gene:Solyc00g500095.1	Solyc00g500095.1	SL4.0ch00	-	1898065	1899888	0	0	0
gene:Solyc00g500096.1	Solyc00g500096.1	SL4.0ch00	-	1902559	1905702	0.136364	0.012085	0.017442
gene:Solyc00g011560.1	Solyc00g011560.1	SL4.0ch00	-	1943916	1946994	0	0	0
gene:Solyc00g500098.1	Solyc00g500098.1	SL4.0ch00	-	1972423	1973505	1.66374	0.147447	0.212804
gene:Solyc00g500099.1	Solyc00g500099.1	SL4.0ch00	-	1974917	1975405	1.8122	0.160604	0.231793
gene:Solyc00g500100.1	Solyc00g500100.1	SL4.0ch00	+	1997082	1998909	0.086373	0.007655	0.011048
gene:Solyc00g500101.1	Solyc00g500101.1	SL4.0ch00	+	1999162	1999569	0.755923	0.066993	0.096688
gene:Solyc00g500102.1	Solyc00g500102.1	SL4.0ch00	+	2001243	2001914	1.81498	0.16085	0.232148
gene:Solyc00g022100.1	Solyc00g022100.1	SL4.0ch00	-	2044109	2044588	3.79896	0.336677	0.485912
gene:Solyc00g500103.1	Solyc00g500103.1	SL4.0ch00	-	2044785	2047787	1.81346	0.160715	0.231953
gene:Solyc00g500104.1	Solyc00g500104.1	SL4.0ch00	-	2062209	2063000	0.075758	0.006714	0.00969
gene:Solyc00g500105.1	Solyc00g500105.1	SL4.0ch00	+	2070087	2071198	3.57638	0.316951	0.457443
gene:Solyc00g500106.1	Solyc00g500106.1	SL4.0ch00	-	2071557	2072368	0	0	0
gene:Solyc00g500107.1	Solyc00g500107.1	SL4.0ch00	-	2072639	2073312	0.365848	0.032423	0.046794
gene:Solyc00g500108.1	Solyc00g500108.1	SL4.0ch00	-	2073351	2073587	0	0	0
gene:Solyc00g500110.1	Solyc00g500110.1	SL4.0ch00	-	2076634	2077746	0	0	0
gene:Solyc00g500111.1	Solyc00g500111.1	SL4.0ch00	-	2077853	2078926	2.09358	0.18554	0.267783
gene:Solyc00g500112.1	Solyc00g500112.1	SL4.0ch00	-	2079839	2080260	0	0	0
gene:Solyc00g142160.1	Solyc00g142160.1	SL4.0ch00	-	2081475	2081793	0.045455	0.004028	0.005814
gene:Solyc00g142170.2	Solyc00g142170.2	SL4.0ch00	-	2081817	2083225	0.286807	0.025418	0.036685
gene:Solyc00g500113.1	Solyc00g500113.1	SL4.0ch00	-	2091092	2092111	0	0	0
gene:Solyc00g500114.1	Solyc00g500114.1	SL4.0ch00	-	2093095	2093769	0	0	0
gene:Solyc00g500115.1	Solyc00g500115.1	SL4.0ch00	-	2104898	2105455	0.268817	0.023823	0.034383
gene:Solyc00g500116.1	Solyc00g500116.1	SL4.0ch00	-	2105616	2106104	0.926176	0.082081	0.118464
gene:Solyc00g500117.1	Solyc00g500117.1	SL4.0ch00	+	2127754	2129577	1.14347	0.101339	0.146258
gene:Solyc00g500118.1	Solyc00g500118.1	SL4.0ch00	+	2129830	2130237	0.757761	0.067155	0.096923
gene:Solyc00g500119.1	Solyc00g500119.1	SL4.0ch00	+	2131909	2132580	1.83204	0.162362	0.234331
gene:Solyc00g015600.1	Solyc00g015600.1	SL4.0ch00	+	2173684	2173839	46.6058	4.13037	5.96119
gene:Solyc00g007330.1	Solyc00g007330.1	SL4.0ch00	-	2379604	2380807	0	0	0
gene:Solyc00g007340.1	Solyc00g007340.1	SL4.0ch00	-	2388674	2389042	0	0	0
gene:Solyc00g007350.1	Solyc00g007350.1	SL4.0ch00	-	2416399	2417840	0	0	0
gene:Solyc00g500123.1	Solyc00g500123.1	SL4.0ch00	-	2464282	2466506	0	0	0
gene:Solyc00g500124.1	Solyc00g500124.1	SL4.0ch00	-	2466508	2468136	0.55973	0.049605	0.071593
gene:Solyc00g500125.1	Solyc00g500125.1	SL4.0ch00	-	2468466	2472134	0	0	0
gene:Solyc00g500126.1	Solyc00g500126.1	SL4.0ch00	-	2472155	2474141	0	0	0
gene:Solyc00g500127.1	Solyc00g500127.1	SL4.0ch00	-	2488010	2489291	0	0	0
gene:Solyc00g500128.1	Solyc00g500128.1	SL4.0ch00	-	2489481	2496317	0	0	0
gene:Solyc00g500129.1	Solyc00g500129.1	SL4.0ch00	-	2497956	2498732	0	0	0
gene:Solyc00g500130.1	Solyc00g500130.1	SL4.0ch00	-	2499170	2500231	3.12053	0.276552	0.399136
gene:Solyc00g500131.1	Solyc00g500131.1	SL4.0ch00	-	2500757	2502286	1.44626	0.128173	0.184987
gene:Solyc00g500132.1	Solyc00g500132.1	SL4.0ch00	+	2506214	2506871	0	0	0
gene:Solyc00g500133.1	Solyc00g500133.1	SL4.0ch00	-	2508851	2510374	1.06926	0.094761	0.136765
gene:Solyc00g500134.1	Solyc00g500134.1	SL4.0ch00	-	2513472	2515162	0.402382	0.03566	0.051467
gene:Solyc00g500135.1	Solyc00g500135.1	SL4.0ch00	-	2515388	2522489	0.230739	0.020449	0.029513
gene:Solyc00g500136.1	Solyc00g500136.1	SL4.0ch00	+	2532212	2534642	1.62256	0.143797	0.207537
gene:Solyc00g500137.1	Solyc00g500137.1	SL4.0ch00	-	2536110	2536627	1.00722	0.089263	0.12883
gene:Solyc00g500138.1	Solyc00g500138.1	SL4.0ch00	-	2536719	2538923	2.03122	0.180014	0.259806
gene:Solyc00g500139.1	Solyc00g500139.1	SL4.0ch00	-	2538949	2540940	1.02847	0.091147	0.131548
gene:Solyc00g500142.1	Solyc00g500142.1	SL4.0ch00	+	2545227	2545703	0	0	0
gene:Solyc00g500143.1	Solyc00g500143.1	SL4.0ch00	+	2547836	2549412	0.031706	0.00281	0.004055
gene:Solyc00g500144.1	Solyc00g500144.1	SL4.0ch00	+	2550432	2550873	0	0	0
gene:Solyc00g500146.1	Solyc00g500146.1	SL4.0ch00	+	2562283	2562955	0.073403	0.006505	0.009389
gene:Solyc00g500147.1	Solyc00g500147.1	SL4.0ch00	-	2564107	2566997	0	0	0
gene:Solyc00g500148.1	Solyc00g500148.1	SL4.0ch00	-	2567048	2568269	0	0	0
gene:Solyc00g500151.1	Solyc00g500151.1	SL4.0ch00	-	2572525	2575171	0	0	0
gene:Solyc00g500152.1	Solyc00g500152.1	SL4.0ch00	+	2572616	2573044	0.532401	0.047183	0.068098
gene:Solyc00g500153.1	Solyc00g500153.1	SL4.0ch00	+	2574176	2574502	0	0	0
gene:Solyc00g500157.1	Solyc00g500157.1	SL4.0ch00	+	2578056	2578855	0	0	0
gene:Solyc00g500166.1	Solyc00g500166.1	SL4.0ch00	-	3009833	3010968	0	0	0
gene:Solyc00g500167.1	Solyc00g500167.1	SL4.0ch00	+	3011082	3012921	0	0	0
gene:Solyc00g230080.1	Solyc00g230080.1	SL4.0ch00	-	3013752	3014108	0.080299	0.007116	0.010271
gene:Solyc00g316530.1	Solyc00g316530.1	SL4.0ch00	+	3020571	3020807	1.92827	0.17089	0.246639
gene:Solyc00g069880.2	Solyc00g069880.2	SL4.0ch00	-	3024713	3028149	0	0	0
gene:Solyc00g500168.1	Solyc00g500168.1	SL4.0ch00	-	3033769	3034608	0.15119	0.013399	0.019338
gene:Solyc00g013100.1	Solyc00g013100.1	SL4.0ch00	+	3045077	3045313	0	0	0
gene:Solyc00g013110.1	Solyc00g013110.1	SL4.0ch00	-	3045980	3046246	0	0	0
gene:Solyc00g126010.1	Solyc00g126010.1	SL4.0ch00	-	3053864	3054037	12.8161	1.13581	1.63926
gene:Solyc00g126000.1	Solyc00g126000.1	SL4.0ch00	-	3054202	3054354	12.7625	1.13106	1.63241
gene:Solyc00g125990.1	Solyc00g125990.1	SL4.0ch00	-	3054457	3055101	2.85116	0.25268	0.364683
gene:Solyc00g125980.1	Solyc00g125980.1	SL4.0ch00	-	3055480	3055683	26.1691	2.3192	3.34721
gene:Solyc00g244300.1	Solyc00g244300.1	SL4.0ch00	-	3057175	3057432	10.2345	0.907017	1.30906
gene:Solyc00g244290.1	Solyc00g244290.1	SL4.0ch00	-	3057501	3057992	13.4085	1.18831	1.71504
gene:Solyc00g244280.1	Solyc00g244280.1	SL4.0ch00	+	3058214	3058396	1.0173	0.090157	0.13012
gene:Solyc00g500169.1	Solyc00g500169.1	SL4.0ch00	-	3063538	3065389	2.0333	0.180198	0.260072
gene:Solyc00g500170.1	Solyc00g500170.1	SL4.0ch00	-	3066659	3067566	0	0	0
gene:Solyc00g013170.1	Solyc00g013170.1	SL4.0ch00	+	3069443	3069652	0.655555	0.058098	0.08385
gene:Solyc00g013180.1	Solyc00g013180.1	SL4.0ch00	-	3070183	3071529	1.40552	0.124562	0.179776
gene:Solyc00g500171.1	Solyc00g500171.1	SL4.0ch00	-	3073664	3074179	1.16473	0.103222	0.148977
gene:Solyc00g500172.1	Solyc00g500172.1	SL4.0ch00	-	3075612	3076169	0.270012	0.023929	0.034536
gene:Solyc00g320430.1	Solyc00g320430.1	SL4.0ch00	+	3077625	3077804	0.644444	0.057113	0.082429
gene:Solyc00g500173.1	Solyc00g500173.1	SL4.0ch00	-	3085457	3086151	0.143405	0.012709	0.018342
gene:Solyc00g019750.1	Solyc00g019750.1	SL4.0ch00	+	3092088	3092288	1.79353	0.158949	0.229405
gene:Solyc00g019730.1	Solyc00g019730.1	SL4.0ch00	+	3094526	3094960	3.80575	0.337279	0.486781
gene:Solyc00g500181.1	Solyc00g500181.1	SL4.0ch00	-	3676208	3678267	0	0	0
gene:Solyc00g500182.1	Solyc00g500182.1	SL4.0ch00	+	3684590	3685773	3.41071	0.302269	0.436253
gene:Solyc00g118680.2	Solyc00g118680.2	SL4.0ch00	-	3687292	3689223	1.46525	0.129856	0.187416
gene:Solyc00g118690.1	Solyc00g118690.1	SL4.0ch00	+	3689126	3689386	2.83908	0.251609	0.363138
gene:Solyc00g023600.1	Solyc00g023600.1	SL4.0ch00	-	3690578	3690838	0	0	0
gene:Solyc00g023590.2	Solyc00g023590.2	SL4.0ch00	-	3692134	3694833	0	0	0
gene:Solyc00g023580.1	Solyc00g023580.1	SL4.0ch00	-	3697005	3697262	0	0	0
gene:Solyc00g023570.1	Solyc00g023570.1	SL4.0ch00	+	3697503	3697832	0	0	0
gene:Solyc00g014860.1	Solyc00g014860.1	SL4.0ch00	+	3701542	3701851	0	0	0
gene:Solyc00g014850.1	Solyc00g014850.1	SL4.0ch00	+	3702464	3702775	2.38462	0.211333	0.305008
gene:Solyc00g500183.1	Solyc00g500183.1	SL4.0ch00	+	3704165	3706096	6.04783	0.53598	0.773558
gene:Solyc00g500184.1	Solyc00g500184.1	SL4.0ch00	+	3706763	3707940	3.68592	0.326659	0.471453
gene:Solyc00g500185.1	Solyc00g500185.1	SL4.0ch00	+	3708705	3710247	1.33901	0.118668	0.171269
gene:Solyc00g014810.1	Solyc00g014810.1	SL4.0ch00	+	3713896	3714060	0	0	0
gene:Solyc00g014800.1	Solyc00g014800.1	SL4.0ch00	+	3715868	3716359	0.609756	0.054039	0.077992
gene:Solyc00g014790.2	Solyc00g014790.2	SL4.0ch00	-	3716363	3718878	0	0	0
gene:Solyc00g094550.1	Solyc00g094550.1	SL4.0ch00	+	3726482	3726715	0	0	0
gene:Solyc00g094540.1	Solyc00g094540.1	SL4.0ch00	-	3727644	3727973	1.97879	0.175367	0.2531
gene:Solyc00g094530.1	Solyc00g094530.1	SL4.0ch00	+	3728169	3728558	1.01026	0.089532	0.129219
gene:Solyc00g094520.1	Solyc00g094520.1	SL4.0ch00	+	3729198	3729383	3.81183	0.337817	0.487558
gene:Solyc00g023700.2	Solyc00g023700.2	SL4.0ch00	+	3735479	3736452	0	0	0
gene:Solyc00g023710.1	Solyc00g023710.1	SL4.0ch00	-	3737340	3738041	0	0	0
gene:Solyc00g049210.1	Solyc00g049210.1	SL4.0ch00	-	3741110	3742879	0.2258	0.020011	0.028881
gene:Solyc00g049220.1	Solyc00g049220.1	SL4.0ch00	+	3742936	3743142	0	0	0
gene:Solyc00g500186.1	Solyc00g500186.1	SL4.0ch00	-	3745513	3747009	1.82276	0.161539	0.233143
gene:Solyc00g500187.1	Solyc00g500187.1	SL4.0ch00	-	3749487	3751765	0	0	0
gene:Solyc00g500188.1	Solyc00g500188.1	SL4.0ch00	-	3754843	3755358	0.874031	0.07746	0.111794
gene:Solyc00g500189.1	Solyc00g500189.1	SL4.0ch00	-	3756791	3757348	1.93937	0.171873	0.248058
gene:Solyc00g021660.1	Solyc00g021660.1	SL4.0ch00	+	3764643	3765962	0	0	0
gene:Solyc00g500190.1	Solyc00g500190.1	SL4.0ch00	+	3767429	3770395	0	0	0
gene:Solyc00g500191.1	Solyc00g500191.1	SL4.0ch00	+	3770397	3771752	0.321976	0.028535	0.041183
gene:Solyc00g500192.1	Solyc00g500192.1	SL4.0ch00	+	3775348	3776977	0.748344	0.066321	0.095718
gene:Solyc00g500193.1	Solyc00g500193.1	SL4.0ch00	+	3776979	3779203	0	0	0
gene:Solyc00g500194.1	Solyc00g500194.1	SL4.0ch00	-	3783896	3784749	0	0	0
gene:Solyc00g500195.1	Solyc00g500195.1	SL4.0ch00	+	3787465	3789905	0	0	0
gene:Solyc00g500196.1	Solyc00g500196.1	SL4.0ch00	-	3788808	3794880	0	0	0
gene:Solyc00g500197.1	Solyc00g500197.1	SL4.0ch00	-	3803813	3805094	0	0	0
gene:Solyc00g500198.1	Solyc00g500198.1	SL4.0ch00	-	3805284	3812120	0	0	0
gene:Solyc00g500199.1	Solyc00g500199.1	SL4.0ch00	-	3813759	3814535	0	0	0
gene:Solyc00g500200.1	Solyc00g500200.1	SL4.0ch00	-	3814973	3816034	3.12053	0.276552	0.399136
gene:Solyc00g500201.1	Solyc00g500201.1	SL4.0ch00	-	3816560	3818089	0	0	0
gene:Solyc00g500202.1	Solyc00g500202.1	SL4.0ch00	+	3822020	3822677	0	0	0
gene:Solyc00g500203.1	Solyc00g500203.1	SL4.0ch00	-	3824657	3826180	1.0123	0.089714	0.12948
gene:Solyc00g500204.1	Solyc00g500204.1	SL4.0ch00	-	3829278	3830968	0	0	0
gene:Solyc00g500205.1	Solyc00g500205.1	SL4.0ch00	-	3831194	3838295	0	0	0
gene:Solyc00g500206.1	Solyc00g500206.1	SL4.0ch00	+	3848018	3850448	0	0	0
gene:Solyc00g500207.1	Solyc00g500207.1	SL4.0ch00	-	3851915	3852432	1.00722	0.089263	0.12883
gene:Solyc00g500208.1	Solyc00g500208.1	SL4.0ch00	-	3852524	3854728	1.75956	0.155939	0.22506
gene:Solyc00g500209.1	Solyc00g500209.1	SL4.0ch00	-	3854754	3857006	1.80008	0.15953	0.230243
gene:Solyc00g500210.1	Solyc00g500210.1	SL4.0ch00	-	3857765	3858895	0.914786	0.081072	0.117007
gene:Solyc00g500211.1	Solyc00g500211.1	SL4.0ch00	-	3859307	3859750	0	0	0
gene:Solyc00g500212.1	Solyc00g500212.1	SL4.0ch00	-	3860838	3861660	3.84326	0.340603	0.491578
gene:Solyc00g500224.1	Solyc00g500224.1	SL4.0ch00	-	4418688	4420952	0	0	0
gene:Solyc00g047200.1	Solyc00g047200.1	SL4.0ch00	-	4445278	4445511	2.20021	0.194991	0.281422
gene:Solyc00g500225.1	Solyc00g500225.1	SL4.0ch00	-	4463995	4464591	8.27996	0.733799	1.05906
gene:Solyc00g500226.1	Solyc00g500226.1	SL4.0ch00	-	4465449	4467796	0	0	0
gene:Solyc00g500227.1	Solyc00g500227.1	SL4.0ch00	+	4472979	4475038	0	0	0
gene:Solyc00g500228.1	Solyc00g500228.1	SL4.0ch00	+	4488679	4492426	1.98693	0.176088	0.254141
gene:Solyc00g500234.1	Solyc00g500234.1	SL4.0ch00	+	4936041	4944981	0	0	0
gene:Solyc00g500235.1	Solyc00g500235.1	SL4.0ch00	+	4986640	4992714	0	0	0
gene:Solyc00g500236.1	Solyc00g500236.1	SL4.0ch00	-	4996087	5023438	0	0	0
gene:Solyc00g500237.1	Solyc00g500237.1	SL4.0ch00	+	5030385	5031223	0	0	0
gene:Solyc00g025290.1	Solyc00g025290.1	SL4.0ch00	-	5060057	5060542	6.38855	0.566175	0.817138
gene:Solyc00g500238.1	Solyc00g500238.1	SL4.0ch00	+	5062854	5063440	1.84303	0.163336	0.235736
gene:Solyc00g020040.1	Solyc00g020040.1	SL4.0ch00	-	5063652	5064272	0.26087	0.023119	0.033367
gene:Solyc00g020030.1	Solyc00g020030.1	SL4.0ch00	+	5065433	5065633	2.71642	0.240738	0.347448
gene:Solyc00g020020.2	Solyc00g020020.2	SL4.0ch00	-	5065489	5066572	0.41026	0.036359	0.052475
gene:Solyc00g020010.1	Solyc00g020010.1	SL4.0ch00	+	5066942	5067169	0.412281	0.036538	0.052734
gene:Solyc00g020000.1	Solyc00g020000.1	SL4.0ch00	-	5067436	5067609	0.609195	0.053989	0.07792
gene:Solyc00g019990.1	Solyc00g019990.1	SL4.0ch00	-	5068988	5069203	1.56018	0.138269	0.199558
gene:Solyc00g019980.2	Solyc00g019980.2	SL4.0ch00	-	5069419	5070648	0.216497	0.019187	0.027691
gene:Solyc00g019970.2	Solyc00g019970.2	SL4.0ch00	-	5072673	5073664	1.84328	0.163358	0.235767
gene:Solyc00g019950.1	Solyc00g019950.1	SL4.0ch00	+	5073987	5074538	1.92754	0.170825	0.246545
gene:Solyc00g500240.1	Solyc00g500240.1	SL4.0ch00	+	5113129	5114311	0	0	0
gene:Solyc00g500241.1	Solyc00g500241.1	SL4.0ch00	+	5138634	5140899	0.384551	0.03408	0.049187
gene:Solyc00g500242.1	Solyc00g500242.1	SL4.0ch00	-	5149819	5150571	0.099602	0.008827	0.01274
gene:Solyc00g500243.1	Solyc00g500243.1	SL4.0ch00	-	5150786	5152183	2.77573	0.245995	0.355034
gene:Solyc00g500244.1	Solyc00g500244.1	SL4.0ch00	-	5153132	5153539	0.14951	0.01325	0.019123
gene:Solyc00g500245.1	Solyc00g500245.1	SL4.0ch00	-	5153788	5157253	1.10924	0.098305	0.141879
gene:Solyc00g500248.1	Solyc00g500248.1	SL4.0ch00	-	5474685	5481317	0	0	0
gene:Solyc00g500249.1	Solyc00g500249.1	SL4.0ch00	-	5495164	5497083	0	0	0
gene:Solyc00g500250.1	Solyc00g500250.1	SL4.0ch00	-	5499555	5502705	1.3443	0.119136	0.171945
gene:Solyc00g500251.1	Solyc00g500251.1	SL4.0ch00	-	5503541	5505819	0	0	0
gene:Solyc00g500252.1	Solyc00g500252.1	SL4.0ch00	-	5508897	5509412	0.874031	0.07746	0.111794
gene:Solyc00g500253.1	Solyc00g500253.1	SL4.0ch00	-	5510845	5511402	0.677718	0.060062	0.086685
gene:Solyc00g021650.1	Solyc00g021650.1	SL4.0ch00	-	5520935	5521165	0	0	0
gene:Solyc00g021640.2	Solyc00g021640.2	SL4.0ch00	+	5522265	5524452	1.10022	0.097506	0.140726
gene:Solyc00g021630.1	Solyc00g021630.1	SL4.0ch00	+	5525147	5525800	2.19419	0.194457	0.280652
gene:Solyc00g500254.1	Solyc00g500254.1	SL4.0ch00	-	5527933	5528372	0.450559	0.03993	0.05763
gene:Solyc00g181240.1	Solyc00g181240.1	SL4.0ch00	-	5529272	5529451	0	0	0
gene:Solyc00g181250.2	Solyc00g181250.2	SL4.0ch00	+	5529549	5530393	0	0	0
gene:Solyc00g500255.1	Solyc00g500255.1	SL4.0ch00	+	5536705	5537184	0	0	0
gene:Solyc00g500256.1	Solyc00g500256.1	SL4.0ch00	+	5538238	5540377	5.00956	0.443965	0.640757
gene:Solyc00g500257.1	Solyc00g500257.1	SL4.0ch00	-	5547194	5548799	7.37818	0.65388	0.943718
gene:Solyc00g500258.1	Solyc00g500258.1	SL4.0ch00	+	5740167	5740917	0	0	0
gene:Solyc00g500259.1	Solyc00g500259.1	SL4.0ch00	+	5838346	5850670	0	0	0
gene:Solyc00g500260.1	Solyc00g500260.1	SL4.0ch00	-	5872091	5879508	0	0	0
gene:Solyc00g500261.1	Solyc00g500261.1	SL4.0ch00	-	5890653	5891204	6.35975	0.563623	0.813455
gene:Solyc00g500262.1	Solyc00g500262.1	SL4.0ch00	-	5892264	5894611	3.66697	0.32498	0.46903
gene:Solyc00g500263.1	Solyc00g500263.1	SL4.0ch00	+	5899398	5901261	0.032189	0.002853	0.004117
gene:Solyc00g500264.1	Solyc00g500264.1	SL4.0ch00	-	6072885	6118363	0	0	0
gene:Solyc00g500265.1	Solyc00g500265.1	SL4.0ch00	+	6093116	6093497	0	0	0
gene:Solyc00g500266.1	Solyc00g500266.1	SL4.0ch00	+	6098331	6105911	0	0	0
gene:Solyc00g500267.1	Solyc00g500267.1	SL4.0ch00	+	6150279	6157947	0	0	0
gene:Solyc00g500268.1	Solyc00g500268.1	SL4.0ch00	-	6272999	6283350	1.79616	0.159182	0.229741
gene:Solyc00g500269.1	Solyc00g500269.1	SL4.0ch00	+	6324020	6341295	0	0	0
gene:Solyc00g500270.1	Solyc00g500270.1	SL4.0ch00	+	6341414	6343438	0	0	0
gene:Solyc00g500271.1	Solyc00g500271.1	SL4.0ch00	-	6397350	6398432	1.71976	0.152411	0.219969
gene:Solyc00g500272.1	Solyc00g500272.1	SL4.0ch00	-	6399844	6400332	1.48357	0.131479	0.189759
gene:Solyc00g500273.1	Solyc00g500273.1	SL4.0ch00	+	6420357	6420697	0.559971	0.049627	0.071624
gene:Solyc00g500274.1	Solyc00g500274.1	SL4.0ch00	+	6422007	6423834	0.063324	0.005612	0.0081
gene:Solyc00g500275.1	Solyc00g500275.1	SL4.0ch00	+	6424087	6424494	0.676266	0.059933	0.086499
gene:Solyc00g500276.1	Solyc00g500276.1	SL4.0ch00	+	6426168	6426839	0.990476	0.087779	0.126689
gene:Solyc00g500277.1	Solyc00g500277.1	SL4.0ch00	+	6427054	6427806	0.099602	0.008827	0.01274
gene:Solyc00g052430.2	Solyc00g052430.2	SL4.0ch00	-	6436629	6438756	0	0	0
gene:Solyc00g500278.1	Solyc00g500278.1	SL4.0ch00	+	6451543	6453529	0	0	0
gene:Solyc00g500279.1	Solyc00g500279.1	SL4.0ch00	+	6453550	6454382	0	0	0
gene:Solyc00g500280.1	Solyc00g500280.1	SL4.0ch00	+	6457994	6459175	0	0	0
gene:Solyc00g500290.1	Solyc00g500290.1	SL4.0ch00	+	6863061	6870289	0.34839	0.030876	0.044561
gene:Solyc00g500291.1	Solyc00g500291.1	SL4.0ch00	+	6870653	6872343	0.657544	0.058274	0.084104
gene:Solyc00g500292.1	Solyc00g500292.1	SL4.0ch00	+	6875441	6876964	1.73939	0.154151	0.22248
gene:Solyc00g500293.1	Solyc00g500293.1	SL4.0ch00	-	6878944	6879601	1.04654	0.092748	0.13386
gene:Solyc00g500294.1	Solyc00g500294.1	SL4.0ch00	-	6879737	6885831	0.692113	0.061337	0.088526
gene:Solyc00g500295.1	Solyc00g500295.1	SL4.0ch00	+	6883532	6885061	2.32363	0.205928	0.297208
gene:Solyc00g500296.1	Solyc00g500296.1	SL4.0ch00	+	6885587	6886648	3.629	0.321615	0.464174
gene:Solyc00g500297.1	Solyc00g500297.1	SL4.0ch00	-	6887343	6887771	3.55956	0.31546	0.455291
gene:Solyc00g500298.1	Solyc00g500298.1	SL4.0ch00	-	6888432	6888833	2.62003	0.232196	0.335119
gene:Solyc00g500299.1	Solyc00g500299.1	SL4.0ch00	-	6893327	6899371	0	0	0
gene:Solyc00g500300.1	Solyc00g500300.1	SL4.0ch00	+	6896527	6897808	0	0	0
gene:Solyc00g500301.1	Solyc00g500301.1	SL4.0ch00	-	6902314	6903732	0	0	0
gene:Solyc00g500302.1	Solyc00g500302.1	SL4.0ch00	-	6934274	6934968	1.85851	0.164708	0.237716
gene:Solyc00g500303.1	Solyc00g500303.1	SL4.0ch00	+	6943349	6944146	3.8066	0.337354	0.48689
gene:Solyc00g500309.1	Solyc00g500309.1	SL4.0ch00	+	7069853	7071680	0	0	0
gene:Solyc00g500310.1	Solyc00g500310.1	SL4.0ch00	+	7071933	7072340	0.281863	0.02498	0.036052
gene:Solyc00g500312.1	Solyc00g500312.1	SL4.0ch00	-	7079233	7083444	0	0	0
gene:Solyc00g500313.1	Solyc00g500313.1	SL4.0ch00	-	7210988	7211173	12.4731	1.10541	1.5954
gene:Solyc00g500314.1	Solyc00g500314.1	SL4.0ch00	-	7211309	7212208	13.8609	1.2284	1.7729
gene:Solyc00g500315.1	Solyc00g500315.1	SL4.0ch00	-	7212217	7212907	0	0	0
gene:Solyc00g500316.1	Solyc00g500316.1	SL4.0ch00	-	7214608	7216342	7.87197	0.697642	1.00688
gene:Solyc00g500317.1	Solyc00g500317.1	SL4.0ch00	-	7221272	7222354	1.7847	0.158167	0.228275
gene:Solyc00g500318.1	Solyc00g500318.1	SL4.0ch00	-	7223766	7224254	2.80106	0.248239	0.358274
gene:Solyc00g500319.1	Solyc00g500319.1	SL4.0ch00	+	7319835	7325236	0.263002	0.023308	0.03364
gene:Solyc00g500320.1	Solyc00g500320.1	SL4.0ch00	+	7325462	7327152	0	0	0
gene:Solyc00g500321.1	Solyc00g500321.1	SL4.0ch00	+	7328310	7328711	0	0	0
gene:Solyc00g500322.1	Solyc00g500322.1	SL4.0ch00	+	7328954	7330194	3.12374	0.276837	0.399548
gene:Solyc00g500323.1	Solyc00g500323.1	SL4.0ch00	+	7330250	7331868	1.67373	0.148332	0.214081
gene:Solyc00g500324.1	Solyc00g500324.1	SL4.0ch00	-	7339547	7343102	0.212444	0.018828	0.027173
gene:Solyc00g500325.1	Solyc00g500325.1	SL4.0ch00	+	7350993	7352411	14.8439	1.31552	1.89864
gene:Solyc00g500326.1	Solyc00g500326.1	SL4.0ch00	-	7356917	7358198	0	0	0
gene:Solyc00g500327.1	Solyc00g500327.1	SL4.0ch00	-	7358388	7365224	0	0	0
gene:Solyc00g500328.1	Solyc00g500328.1	SL4.0ch00	-	7366863	7367639	0	0	0
gene:Solyc00g500329.1	Solyc00g500329.1	SL4.0ch00	-	7368077	7369138	3.12053	0.276552	0.399136
gene:Solyc00g500330.1	Solyc00g500330.1	SL4.0ch00	-	7369664	7371193	0	0	0
gene:Solyc00g500331.1	Solyc00g500331.1	SL4.0ch00	+	7375123	7375780	0	0	0
gene:Solyc00g500332.1	Solyc00g500332.1	SL4.0ch00	-	7377666	7379283	1.12704	0.099882	0.144156
gene:Solyc00g500333.1	Solyc00g500333.1	SL4.0ch00	-	7379340	7380579	1.22358	0.108438	0.156504
gene:Solyc00g500334.1	Solyc00g500334.1	SL4.0ch00	-	7380822	7381223	0	0	0
gene:Solyc00g500335.1	Solyc00g500335.1	SL4.0ch00	-	7382381	7383125	0	0	0
gene:Solyc00g500338.1	Solyc00g500338.1	SL4.0ch00	+	7469165	7471116	0	0	0
gene:Solyc00g500339.1	Solyc00g500339.1	SL4.0ch00	+	7515789	7525561	0	0	0
gene:Solyc00g500340.1	Solyc00g500340.1	SL4.0ch00	-	7525833	7526419	0	0	0
gene:Solyc00g500341.1	Solyc00g500341.1	SL4.0ch00	+	7526750	7527630	0	0	0
gene:Solyc00g500342.1	Solyc00g500342.1	SL4.0ch00	-	7527654	7528562	2.79057	0.24731	0.356932
gene:Solyc00g500343.1	Solyc00g500343.1	SL4.0ch00	+	7528846	7529289	7.71786	0.683984	0.987167
gene:Solyc00g500344.1	Solyc00g500344.1	SL4.0ch00	-	7533515	7533793	0	0	0
gene:Solyc00g500345.1	Solyc00g500345.1	SL4.0ch00	-	7538034	7541500	0	0	0
gene:Solyc00g500346.1	Solyc00g500346.1	SL4.0ch00	-	7558050	7558889	0.089286	0.007913	0.01142
gene:Solyc00g500347.1	Solyc00g500347.1	SL4.0ch00	-	7621051	7621518	0	0	0
gene:Solyc00g500348.1	Solyc00g500348.1	SL4.0ch00	-	7657074	7658993	0	0	0
gene:Solyc00g500349.1	Solyc00g500349.1	SL4.0ch00	-	7661477	7662973	1.42262	0.126078	0.181963
gene:Solyc00g500350.1	Solyc00g500350.1	SL4.0ch00	-	7678241	7680300	0	0	0
gene:Solyc00g500351.1	Solyc00g500351.1	SL4.0ch00	+	7684493	7689166	0	0	0
gene:Solyc00g500353.1	Solyc00g500353.1	SL4.0ch00	+	7792148	7794788	0	0	0
gene:Solyc00g500355.1	Solyc00g500355.1	SL4.0ch00	+	7972934	7978840	0	0	0
gene:Solyc00g500356.1	Solyc00g500356.1	SL4.0ch00	+	7997240	8011815	0	0	0
gene:Solyc00g500357.1	Solyc00g500357.1	SL4.0ch00	+	8023802	8024641	0.15119	0.013399	0.019338
gene:Solyc00g500358.1	Solyc00g500358.1	SL4.0ch00	+	8041191	8042726	3.33944	0.295953	0.427137
gene:Solyc00g500359.1	Solyc00g500359.1	SL4.0ch00	+	8042987	8043394	0.165441	0.014662	0.021161
gene:Solyc00g500360.1	Solyc00g500360.1	SL4.0ch00	+	8045068	8045739	0.748214	0.066309	0.095702
gene:Solyc00g500361.1	Solyc00g500361.1	SL4.0ch00	+	8070651	8071690	2.12956	0.188729	0.272385
gene:Solyc00g500362.1	Solyc00g500362.1	SL4.0ch00	+	8085726	8087102	0	0	0
gene:Solyc00g500363.1	Solyc00g500363.1	SL4.0ch00	+	8087104	8087411	0	0	0
gene:Solyc00g500364.1	Solyc00g500364.1	SL4.0ch00	+	8088757	8089938	0.250012	0.022157	0.031978
gene:Solyc00g500373.1	Solyc00g500373.1	SL4.0ch00	+	8612096	8614158	40.46	3.5857	5.1751
gene:Solyc00g500408.1	Solyc00g500408.1	SL4.0ch00	+	9612002	9614214	0	0	0
gene:Solyc00g500409.1	Solyc00g500409.1	SL4.0ch00	+	9631687	9632458	0	0	0
gene:Solyc01g005000.3	Solyc01g005000.3	SL4.0ch01	+	28670	30895	248.391	22.0133	31.7709
gene:Solyc01g005010.4	Solyc01g005010.4	SL4.0ch01	+	38668	41605	115.668	10.2509	14.7947
gene:Solyc01g005020.3	Solyc01g005020.3	SL4.0ch01	-	46201	59605	159.2	14.1089	20.3628
gene:Solyc01g005030.4	Solyc01g005030.4	SL4.0ch01	+	61650	69872	80.8291	7.16336	10.3386
gene:Solyc01g005040.3	Solyc01g005040.3	SL4.0ch01	+	71406	72486	1.32012	0.116993	0.168852
gene:Solyc01g005060.3	Solyc01g005060.3	SL4.0ch01	-	74282	76652	6.15948	0.545874	0.787838
gene:Solyc01g005070.3	Solyc01g005070.3	SL4.0ch01	+	81067	82592	1.17824	0.10442	0.150705
gene:Solyc01g005080.3	Solyc01g005080.3	SL4.0ch01	-	82671	88556	110.023	9.75064	14.0727
gene:Solyc01g005100.4	Solyc01g005100.4	SL4.0ch01	-	106956	112521	63.8994	5.66299	8.17316
gene:Solyc01g005110.3	Solyc01g005110.3	SL4.0ch01	+	114504	118362	153.951	13.6437	19.6914
gene:Solyc01g005120.3	Solyc01g005120.3	SL4.0ch01	-	119339	122563	153.324	13.5881	19.6112
gene:Solyc01g005130.2	Solyc01g005130.2	SL4.0ch01	+	139504	140528	23.0476	2.04256	2.94794
gene:Solyc01g005210.4	Solyc01g005210.4	SL4.0ch01	+	157812	183358	272.53	24.1526	34.8584
gene:Solyc01g005180.1	Solyc01g005180.1	SL4.0ch01	-	161636	161911	17.808	1.57821	2.27776
gene:Solyc01g005230.4	Solyc01g005230.4	SL4.0ch01	+	195535	197081	0	0	0
gene:Solyc01g005240.4	Solyc01g005240.4	SL4.0ch01	+	199609	205724	360.849	31.9797	46.1551
gene:Solyc01g005250.4	Solyc01g005250.4	SL4.0ch01	-	205700	209112	605.734	53.6823	77.4774
gene:Solyc01g005253.1	Solyc01g005253.1	SL4.0ch01	+	209741	212916	48.4872	4.29711	6.20184
gene:Solyc01g005257.1	Solyc01g005257.1	SL4.0ch01	-	213990	217456	156.834	13.8992	20.0602
gene:Solyc01g005280.3	Solyc01g005280.3	SL4.0ch01	-	218705	221488	61.7113	5.46907	7.89329
gene:Solyc01g005290.4	Solyc01g005290.4	SL4.0ch01	-	222994	225658	142.84	12.659	18.2703
gene:Solyc01g005300.4	Solyc01g005300.4	SL4.0ch01	+	230694	235767	109.48	9.70246	14.0032
gene:Solyc01g005310.3	Solyc01g005310.3	SL4.0ch01	-	234617	239942	0.140713	0.01247	0.017998
gene:Solyc01g005320.2	Solyc01g005320.2	SL4.0ch01	-	240417	242630	5.78762	0.512919	0.740275
gene:Solyc01g005330.3	Solyc01g005330.3	SL4.0ch01	-	246265	251052	927.487	82.1971	118.632
gene:Solyc01g005340.3	Solyc01g005340.3	SL4.0ch01	-	255052	259718	37.0846	3.28657	4.74337
gene:Solyc01g005350.4	Solyc01g005350.4	SL4.0ch01	-	262224	269870	0.85941	0.076164	0.109924
gene:Solyc01g005360.4	Solyc01g005360.4	SL4.0ch01	+	272007	273422	0.29383	0.02604	0.037583
gene:Solyc01g005370.3	Solyc01g005370.3	SL4.0ch01	+	274225	275151	11.4617	1.01578	1.46603
gene:Solyc01g005380.3	Solyc01g005380.3	SL4.0ch01	+	275631	280186	136.397	12.0879	17.446
gene:Solyc01g005390.3	Solyc01g005390.3	SL4.0ch01	+	290027	291960	0.737948	0.0654	0.094388
gene:Solyc01g005400.3	Solyc01g005400.3	SL4.0ch01	+	293989	297571	0.231042	0.020476	0.029552
gene:Solyc01g005410.4	Solyc01g005410.4	SL4.0ch01	+	300599	303991	8.80644	0.780457	1.1264
gene:Solyc01g005420.2	Solyc01g005420.2	SL4.0ch01	-	307514	308340	0	0	0
gene:Solyc01g005430.3	Solyc01g005430.3	SL4.0ch01	+	312643	317544	58.3902	5.17474	7.4685
gene:Solyc01g005440.4	Solyc01g005440.4	SL4.0ch01	+	322878	326403	870.141	77.1149	111.297
gene:Solyc01g005450.3	Solyc01g005450.3	SL4.0ch01	-	328769	331460	1.3414	0.118879	0.171574
gene:Solyc01g005460.4	Solyc01g005460.4	SL4.0ch01	-	331891	334829	291.79	25.8595	37.3219
gene:Solyc01g005470.3	Solyc01g005470.3	SL4.0ch01	-	336620	338923	0.4	0.035449	0.051163
gene:Solyc01g005480.3	Solyc01g005480.3	SL4.0ch01	+	346507	350415	145.529	12.8973	18.6142
gene:Solyc01g005490.3	Solyc01g005490.3	SL4.0ch01	-	351395	354021	134.322	11.9041	17.1806
gene:Solyc01g005500.3	Solyc01g005500.3	SL4.0ch01	+	358202	359953	0	0	0
gene:Solyc01g005510.3	Solyc01g005510.3	SL4.0ch01	-	360283	362450	1.51937	0.134652	0.194338
gene:Solyc01g005520.4	Solyc01g005520.4	SL4.0ch01	+	363368	366130	47.3685	4.19796	6.05875
gene:Solyc01g005530.3	Solyc01g005530.3	SL4.0ch01	-	367922	369142	119.162	10.5606	15.2416
gene:Solyc01g005540.4	Solyc01g005540.4	SL4.0ch01	-	373209	383834	140.685	12.468	17.9946
gene:Solyc01g005550.3	Solyc01g005550.3	SL4.0ch01	+	395748	398893	1678.04	148.713	214.632
gene:Solyc01g005560.3	Solyc01g005560.3	SL4.0ch01	+	407818	412751	2622.28	232.396	335.407
gene:Solyc01g005570.4	Solyc01g005570.4	SL4.0ch01	-	414172	416436	371.533	32.9266	47.5216
gene:Solyc01g005580.2	Solyc01g005580.2	SL4.0ch01	-	419691	421725	401.246	35.5598	51.3221
gene:Solyc01g005590.2	Solyc01g005590.2	SL4.0ch01	+	428897	429319	266.556	23.6231	34.0942
gene:Solyc01g005600.4	Solyc01g005600.4	SL4.0ch01	-	432217	438370	278.77	24.7055	35.6565
gene:Solyc01g005610.4	Solyc01g005610.4	SL4.0ch01	+	439669	442408	0	0	0
gene:Solyc01g005620.3	Solyc01g005620.3	SL4.0ch01	-	442576	447154	3064.71	271.605	391.997
gene:Solyc01g005630.3	Solyc01g005630.3	SL4.0ch01	+	456936	457640	0	0	0
gene:Solyc01g005640.4	Solyc01g005640.4	SL4.0ch01	+	458828	465824	124.273	11.0135	15.8954
gene:Solyc01g005650.3	Solyc01g005650.3	SL4.0ch01	-	466710	468308	0	0	0
gene:Solyc01g005660.3	Solyc01g005660.3	SL4.0ch01	+	471331	473227	0	0	0
gene:Solyc01g005670.3	Solyc01g005670.3	SL4.0ch01	+	476234	478863	40.4859	3.588	5.17842
gene:Solyc01g005680.4	Solyc01g005680.4	SL4.0ch01	+	483723	488548	0	0	0
gene:Solyc01g005690.3	Solyc01g005690.3	SL4.0ch01	-	489840	491622	223.172	19.7783	28.5452
gene:Solyc01g005700.3	Solyc01g005700.3	SL4.0ch01	-	492130	496122	121.55	10.7722	15.5471
gene:Solyc01g005710.2	Solyc01g005710.2	SL4.0ch01	+	497700	498303	0	0	0
gene:Solyc01g005720.3	Solyc01g005720.3	SL4.0ch01	+	498448	500715	0	0	0
gene:Solyc01g005730.3	Solyc01g005730.3	SL4.0ch01	+	501887	504760	0	0	0
gene:Solyc01g005740.3	Solyc01g005740.3	SL4.0ch01	-	505183	505667	0	0	0
gene:Solyc01g005750.1	Solyc01g005750.1	SL4.0ch01	+	506309	506636	0	0	0
gene:Solyc01g005760.3	Solyc01g005760.3	SL4.0ch01	+	507706	510612	0.316832	0.028079	0.040525
gene:Solyc01g005770.3	Solyc01g005770.3	SL4.0ch01	-	511230	511565	35.9881	3.18939	4.60312
gene:Solyc01g150100.1	Solyc01g150100.1	SL4.0ch01	+	512243	512648	0.916104	0.081188	0.117176
gene:Solyc01g005780.1	Solyc01g005780.1	SL4.0ch01	+	513051	515357	3.12614	0.277049	0.399854
gene:Solyc01g005783.1	Solyc01g005783.1	SL4.0ch01	+	515680	515944	17.649	1.56411	2.25742
gene:Solyc01g005787.1	Solyc01g005787.1	SL4.0ch01	+	516033	516442	0	0	0
gene:Solyc01g005790.1	Solyc01g005790.1	SL4.0ch01	-	516825	518201	76.2578	6.75823	9.75389
gene:Solyc01g005800.3	Solyc01g005800.3	SL4.0ch01	-	523896	526595	11.787	1.04461	1.50764
gene:Solyc01g005810.3	Solyc01g005810.3	SL4.0ch01	+	541549	545969	729.245	64.6282	93.2753
gene:Solyc01g005820.4	Solyc01g005820.4	SL4.0ch01	+	548730	552971	2786.12	246.916	356.363
gene:Solyc01g005830.4	Solyc01g005830.4	SL4.0ch01	+	576643	582351	503.842	44.6522	64.4448
gene:Solyc01g005840.3	Solyc01g005840.3	SL4.0ch01	+	583085	586118	170.276	15.0904	21.7794
gene:Solyc01g005850.2	Solyc01g005850.2	SL4.0ch01	+	586750	587637	8.76689	0.776952	1.12134
gene:Solyc01g005860.2	Solyc01g005860.2	SL4.0ch01	-	588304	591218	2.74419	0.2432	0.351001
gene:Solyc01g005870.3	Solyc01g005870.3	SL4.0ch01	-	592857	595217	0	0	0
gene:Solyc01g005880.1	Solyc01g005880.1	SL4.0ch01	+	596561	597604	0	0	0
gene:Solyc01g005890.1	Solyc01g005890.1	SL4.0ch01	+	599174	600090	0	0	0
gene:Solyc01g005900.2	Solyc01g005900.2	SL4.0ch01	-	601207	605068	29.2986	2.59655	3.74749
gene:Solyc01g005910.3	Solyc01g005910.3	SL4.0ch01	+	605803	609744	89.8683	7.96444	11.4948
gene:Solyc01g005920.3	Solyc01g005920.3	SL4.0ch01	-	611660	613377	18.9127	1.67611	2.41906
gene:Solyc01g005930.3	Solyc01g005930.3	SL4.0ch01	+	617317	621361	26.1744	2.31967	3.34788
gene:Solyc01g005940.4	Solyc01g005940.4	SL4.0ch01	+	624715	627944	0	0	0
gene:Solyc01g005950.4	Solyc01g005950.4	SL4.0ch01	-	628224	635544	455.134	40.3356	58.2148
gene:Solyc01g005960.3	Solyc01g005960.3	SL4.0ch01	+	636344	643757	582.577	51.63	74.5155
gene:Solyc01g005970.3	Solyc01g005970.3	SL4.0ch01	+	652435	657845	77.6454	6.88121	9.93137
gene:Solyc01g005980.4	Solyc01g005980.4	SL4.0ch01	-	660387	662476	138.746	12.2962	17.7466
gene:Solyc01g005985.1	Solyc01g005985.1	SL4.0ch01	-	663606	665382	288.503	25.5681	36.9014
gene:Solyc01g006000.3	Solyc01g006000.3	SL4.0ch01	+	673274	679768	173.335	15.3615	22.1707
gene:Solyc01g006010.3	Solyc01g006010.3	SL4.0ch01	+	681051	688851	154.945	13.7317	19.8185
gene:Solyc01g006020.4	Solyc01g006020.4	SL4.0ch01	-	689410	692256	443.848	39.3353	56.7711
gene:Solyc01g006040.3	Solyc01g006040.3	SL4.0ch01	-	723500	737443	121.796	10.794	15.5785
gene:Solyc01g006050.2	Solyc01g006050.2	SL4.0ch01	-	739636	741029	0	0	0
gene:Solyc01g006055.1	Solyc01g006055.1	SL4.0ch01	+	747554	748217	0	0	0
gene:Solyc01g006080.2	Solyc01g006080.2	SL4.0ch01	-	756619	759819	2.04602	0.181325	0.2617
gene:Solyc01g006090.3	Solyc01g006090.3	SL4.0ch01	+	763833	765269	286.678	25.4064	36.668
gene:Solyc01g006100.4	Solyc01g006100.4	SL4.0ch01	-	766314	774402	995.374	88.2135	127.315
gene:Solyc01g006110.3	Solyc01g006110.3	SL4.0ch01	-	776098	781893	582.012	51.5799	74.4432
gene:Solyc01g006120.4	Solyc01g006120.4	SL4.0ch01	+	785604	793974	1166.32	103.364	149.181
gene:Solyc01g006130.4	Solyc01g006130.4	SL4.0ch01	+	795025	799370	77.5473	6.87252	9.91883
gene:Solyc01g006140.4	Solyc01g006140.4	SL4.0ch01	-	798926	803433	91.3023	8.09152	11.6782
gene:Solyc01g006150.3	Solyc01g006150.3	SL4.0ch01	-	807080	812172	217.018	19.2329	27.758
gene:Solyc01g006160.3	Solyc01g006160.3	SL4.0ch01	-	815648	817914	10045.5	890.271	1284.89
gene:Solyc01g006170.4	Solyc01g006170.4	SL4.0ch01	-	818692	819832	916.549	81.2277	117.233
gene:Solyc01g006180.4	Solyc01g006180.4	SL4.0ch01	-	822399	828240	228.849	20.2814	29.2714
gene:Solyc01g006190.3	Solyc01g006190.3	SL4.0ch01	-	828707	833622	1079.02	95.6265	138.014
gene:Solyc01g006200.3	Solyc01g006200.3	SL4.0ch01	+	839587	842600	13.5616	1.20188	1.73462
gene:Solyc01g006210.4	Solyc01g006210.4	SL4.0ch01	-	843159	847440	220.13	19.5087	28.1561
gene:Solyc01g006220.3	Solyc01g006220.3	SL4.0ch01	-	848802	860098	189.149	16.7631	24.1935
gene:Solyc01g006230.3	Solyc01g006230.3	SL4.0ch01	+	862697	868804	216.122	19.1535	27.6435
gene:Solyc01g006240.3	Solyc01g006240.3	SL4.0ch01	-	869849	870878	0	0	0
gene:Solyc01g006250.2	Solyc01g006250.2	SL4.0ch01	-	871362	873923	49.4324	4.38087	6.32274
gene:Solyc01g006260.4	Solyc01g006260.4	SL4.0ch01	+	878399	879674	98.9628	8.77042	12.658
gene:Solyc01g006270.2	Solyc01g006270.2	SL4.0ch01	-	883631	884344	0	0	0
gene:Solyc01g006280.3	Solyc01g006280.3	SL4.0ch01	+	883730	890609	449.678	39.852	57.5168
gene:Solyc01g006290.4	Solyc01g006290.4	SL4.0ch01	+	894318	897161	0	0	0
gene:Solyc01g006300.3	Solyc01g006300.3	SL4.0ch01	-	898439	901295	0	0	0
gene:Solyc01g006310.3	Solyc01g006310.3	SL4.0ch01	+	907879	911106	0	0	0
gene:Solyc01g006320.4	Solyc01g006320.4	SL4.0ch01	+	912527	913324	48.0414	4.25759	6.14481
gene:Solyc01g006330.4	Solyc01g006330.4	SL4.0ch01	+	918248	922538	26.7518	2.37084	3.42173
gene:Solyc01g006340.3	Solyc01g006340.3	SL4.0ch01	+	924053	927646	57.52	5.09762	7.3572
gene:Solyc01g006350.4	Solyc01g006350.4	SL4.0ch01	-	942190	960156	684.816	60.6908	87.5925
gene:Solyc01g006360.4	Solyc01g006360.4	SL4.0ch01	-	963554	990475	319.979	28.3576	40.9274
gene:Solyc01g006370.3	Solyc01g006370.3	SL4.0ch01	-	991516	1013901	1367.21	121.167	174.875
gene:Solyc01g006380.2	Solyc01g006380.2	SL4.0ch01	+	1021110	1022677	0	0	0
gene:Solyc01g006390.2	Solyc01g006390.2	SL4.0ch01	-	1025528	1026866	3059.75	271.166	391.363
gene:Solyc01g006400.4	Solyc01g006400.4	SL4.0ch01	-	1029053	1030812	5328.73	472.25	681.58
gene:Solyc01g006410.4	Solyc01g006410.4	SL4.0ch01	-	1032686	1033435	0	0	0
gene:Solyc01g006420.3	Solyc01g006420.3	SL4.0ch01	+	1038166	1038651	1.17735	0.10434	0.15059
gene:Solyc01g006430.3	Solyc01g006430.3	SL4.0ch01	-	1040800	1042521	2077.42	184.108	265.716
gene:Solyc01g006440.2	Solyc01g006440.2	SL4.0ch01	-	1054756	1060221	0	0	0
gene:Solyc01g006450.4	Solyc01g006450.4	SL4.0ch01	+	1064403	1069837	649.331	57.546	83.0538
gene:Solyc01g006460.3	Solyc01g006460.3	SL4.0ch01	-	1071214	1074285	0.264084	0.023404	0.033778
gene:Solyc01g006480.3	Solyc01g006480.3	SL4.0ch01	+	1080397	1084545	302.572	26.815	38.701
gene:Solyc01g006490.4	Solyc01g006490.4	SL4.0ch01	-	1087896	1093369	88.2195	7.81832	11.2839
gene:Solyc01g006500.4	Solyc01g006500.4	SL4.0ch01	-	1095657	1099347	90.3212	8.00458	11.5527
gene:Solyc01g006510.3	Solyc01g006510.3	SL4.0ch01	+	1100167	1104497	237.804	21.075	30.4167
gene:Solyc01g006520.3	Solyc01g006520.3	SL4.0ch01	+	1105731	1109059	3.30454	0.29286	0.422673
gene:Solyc01g006540.4	Solyc01g006540.4	SL4.0ch01	+	1119976	1130114	10.0768	0.893041	1.28889
gene:Solyc01g006585.1	Solyc01g006585.1	SL4.0ch01	+	1201430	1203297	0	0	0
gene:Solyc01g006630.3	Solyc01g006630.3	SL4.0ch01	-	1232464	1239756	436.867	38.7167	55.8782
gene:Solyc01g006650.2	Solyc01g006650.2	SL4.0ch01	+	1254710	1258026	18.2775	1.61982	2.33782
gene:Solyc01g006660.3	Solyc01g006660.3	SL4.0ch01	-	1260808	1264685	13.7584	1.21932	1.7598
gene:Solyc01g006670.2	Solyc01g006670.2	SL4.0ch01	-	1267449	1269087	14.984	1.32794	1.91656
gene:Solyc01g006680.4	Solyc01g006680.4	SL4.0ch01	-	1269435	1273742	163.591	14.498	20.9244
gene:Solyc01g006690.4	Solyc01g006690.4	SL4.0ch01	-	1276284	1279870	16.163	1.43242	2.06735
gene:Solyc01g006700.3	Solyc01g006700.3	SL4.0ch01	-	1286505	1294517	760.493	67.3975	97.2722
gene:Solyc01g006710.4	Solyc01g006710.4	SL4.0ch01	+	1295363	1309677	206.146	18.2694	26.3674
gene:Solyc01g006720.4	Solyc01g006720.4	SL4.0ch01	-	1310850	1318677	0.18572	0.016459	0.023755
gene:Solyc01g006730.4	Solyc01g006730.4	SL4.0ch01	-	1337614	1341706	0.136146	0.012066	0.017414
gene:Solyc01g006740.4	Solyc01g006740.4	SL4.0ch01	-	1345542	1349924	89.4196	7.92467	11.4374
gene:Solyc01g006770.2	Solyc01g006770.2	SL4.0ch01	+	1359715	1362996	0	0	0
gene:Solyc01g006780.4	Solyc01g006780.4	SL4.0ch01	-	1367276	1367899	69.5721	6.16572	8.89874
gene:Solyc01g006790.3	Solyc01g006790.3	SL4.0ch01	+	1368062	1368793	118.62	10.5126	15.1724
gene:Solyc01g006800.4	Solyc01g006800.4	SL4.0ch01	+	1372404	1379158	665.727	58.9991	85.151
gene:Solyc01g006810.4	Solyc01g006810.4	SL4.0ch01	+	1380764	1385738	122.913	10.893	15.7214
gene:Solyc01g006820.2	Solyc01g006820.2	SL4.0ch01	-	1398236	1398998	193.318	17.1326	24.7267
gene:Solyc01g006830.3	Solyc01g006830.3	SL4.0ch01	-	1406957	1409906	265.616	23.5398	33.9741
gene:Solyc01g006840.3	Solyc01g006840.3	SL4.0ch01	-	1418088	1421595	0	0	0
gene:Solyc01g006845.1	Solyc01g006845.1	SL4.0ch01	-	1421629	1423022	0	0	0
gene:Solyc01g006850.1	Solyc01g006850.1	SL4.0ch01	+	1424883	1428176	19.4344	1.72235	2.48579
gene:Solyc01g006860.3	Solyc01g006860.3	SL4.0ch01	-	1430366	1434582	188.502	16.7057	24.1107
gene:Solyc01g006870.4	Solyc01g006870.4	SL4.0ch01	-	1438256	1446376	56.4073	4.99901	7.21487
gene:Solyc01g006880.4	Solyc01g006880.4	SL4.0ch01	+	1449635	1464284	75.305	6.67379	9.63201
gene:Solyc01g006890.3	Solyc01g006890.3	SL4.0ch01	+	1472864	1478247	276.365	24.4925	35.349
gene:Solyc01g006900.3	Solyc01g006900.3	SL4.0ch01	-	1479876	1485363	3073.78	272.409	393.157
gene:Solyc01g006910.4	Solyc01g006910.4	SL4.0ch01	-	1491924	1492676	0	0	0
gene:Solyc01g006920.4	Solyc01g006920.4	SL4.0ch01	+	1496755	1499619	16.5009	1.46237	2.11058
gene:Solyc01g006930.3	Solyc01g006930.3	SL4.0ch01	+	1513360	1518819	87.717	7.77378	11.2196
gene:Solyc01g006940.4	Solyc01g006940.4	SL4.0ch01	+	1519412	1522313	333.414	29.5483	42.6459
gene:Solyc01g006950.3	Solyc01g006950.3	SL4.0ch01	-	1523134	1525355	0	0	0
gene:Solyc01g006960.3	Solyc01g006960.3	SL4.0ch01	-	1527321	1546718	138.223	12.2498	17.6797
gene:Solyc01g006970.4	Solyc01g006970.4	SL4.0ch01	+	1548675	1558227	213.914	18.9578	27.361
gene:Solyc01g006980.4	Solyc01g006980.4	SL4.0ch01	+	1558922	1562760	641.211	56.8264	82.0152
gene:Solyc01g006990.4	Solyc01g006990.4	SL4.0ch01	-	1563778	1565906	148.44	13.1552	18.9864
gene:Solyc01g007000.4	Solyc01g007000.4	SL4.0ch01	+	1575259	1576633	0	0	0
gene:Solyc01g007010.2	Solyc01g007010.2	SL4.0ch01	+	1578853	1580212	0	0	0
gene:Solyc01g007020.4	Solyc01g007020.4	SL4.0ch01	-	1584207	1585704	1.1976	0.106135	0.153181
gene:Solyc01g007030.3	Solyc01g007030.3	SL4.0ch01	-	1589802	1590640	0	0	0
gene:Solyc01g007040.4	Solyc01g007040.4	SL4.0ch01	-	1590652	1591332	0.321586	0.0285	0.041133
gene:Solyc01g007050.3	Solyc01g007050.3	SL4.0ch01	-	1597117	1598373	0	0	0
gene:Solyc01g007060.3	Solyc01g007060.3	SL4.0ch01	+	1601863	1607078	218.186	19.3364	27.9075
gene:Solyc01g007070.3	Solyc01g007070.3	SL4.0ch01	-	1608843	1612313	0.570393	0.05055	0.072957
gene:Solyc01g007080.3	Solyc01g007080.3	SL4.0ch01	-	1636232	1641360	0.369458	0.032743	0.047256
gene:Solyc01g007090.1	Solyc01g007090.1	SL4.0ch01	+	1656173	1660712	0	0	0
gene:Solyc01g007100.3	Solyc01g007100.3	SL4.0ch01	-	1660928	1665616	137.689	12.2025	17.6113
gene:Solyc01g007110.3	Solyc01g007110.3	SL4.0ch01	+	1667079	1670418	368.204	32.6315	47.0958
gene:Solyc01g007120.3	Solyc01g007120.3	SL4.0ch01	-	1670548	1675647	308.413	27.3326	39.4481
gene:Solyc01g007130.3	Solyc01g007130.3	SL4.0ch01	+	1683917	1687589	197.435	17.4974	25.2532
gene:Solyc01g007140.3	Solyc01g007140.3	SL4.0ch01	+	1690931	1710103	134.589	11.9277	17.2148
gene:Solyc01g007150.3	Solyc01g007150.3	SL4.0ch01	-	1718689	1728569	608.491	53.9266	77.83
gene:Solyc01g007160.4	Solyc01g007160.4	SL4.0ch01	+	1735345	1740084	97.1155	8.60672	12.4217
gene:Solyc01g007170.4	Solyc01g007170.4	SL4.0ch01	-	1740931	1744017	175.162	15.5235	22.4044
gene:Solyc01g007180.3	Solyc01g007180.3	SL4.0ch01	-	1748972	1752891	90.0395	7.97961	11.5167
gene:Solyc01g007190.3	Solyc01g007190.3	SL4.0ch01	+	1776856	1777940	16.9217	1.49966	2.16439
gene:Solyc01g007200.2	Solyc01g007200.2	SL4.0ch01	+	1781109	1784757	719.078	63.7272	91.9749
gene:Solyc01g007220.4	Solyc01g007220.4	SL4.0ch01	+	1806504	1807569	0.561914	0.049799	0.071873
gene:Solyc01g007230.4	Solyc01g007230.4	SL4.0ch01	-	1811178	1812049	227.084	20.1249	29.0455
gene:Solyc01g007240.3	Solyc01g007240.3	SL4.0ch01	+	1813868	1814552	2.62336	0.232491	0.335545
gene:Solyc01g007250.4	Solyc01g007250.4	SL4.0ch01	-	1814888	1819393	441.717	39.1465	56.4986
gene:Solyc01g007260.3	Solyc01g007260.3	SL4.0ch01	-	1825958	1829581	4.17175	0.369715	0.533595
gene:Solyc01g007263.1	Solyc01g007263.1	SL4.0ch01	+	1843000	1848114	333.421	29.5489	42.6468
gene:Solyc01g007267.1	Solyc01g007267.1	SL4.0ch01	+	1852801	1855010	59.8291	5.30226	7.65254
gene:Solyc01g007740.4	Solyc01g007740.4	SL4.0ch01	-	1855423	1859884	342.217	30.3284	43.7718
gene:Solyc01g007750.3	Solyc01g007750.3	SL4.0ch01	+	1863050	1864417	127.224	11.275	16.2728
gene:Solyc01g007760.3	Solyc01g007760.3	SL4.0ch01	+	1867792	1873201	298.981	26.4967	38.2416
gene:Solyc01g007770.2	Solyc01g007770.2	SL4.0ch01	+	1878718	1879444	41.6479	3.69098	5.32704
gene:Solyc01g007780.4	Solyc01g007780.4	SL4.0ch01	-	1879369	1884087	14.2183	1.26007	1.81861
gene:Solyc01g007790.4	Solyc01g007790.4	SL4.0ch01	+	1891007	1900547	103.98	9.21503	13.2997
gene:Solyc01g007800.3	Solyc01g007800.3	SL4.0ch01	+	1906920	1907812	320.618	28.4143	41.0092
gene:Solyc01g007810.1	Solyc01g007810.1	SL4.0ch01	-	1922699	1923595	59.7113	5.29182	7.63747
gene:Solyc01g007830.2	Solyc01g007830.2	SL4.0ch01	-	1952522	1952945	4.4893	0.397857	0.574211
gene:Solyc01g007840.3	Solyc01g007840.3	SL4.0ch01	-	1957995	1959041	191.313	16.9548	24.4702
gene:Solyc01g007850.2	Solyc01g007850.2	SL4.0ch01	+	1962463	1965600	66.3684	5.8818	8.48896
gene:Solyc01g007860.3	Solyc01g007860.3	SL4.0ch01	-	1969510	1973699	1702.91	150.918	217.814
gene:Solyc01g007870.3	Solyc01g007870.3	SL4.0ch01	-	1983330	1984124	463.588	41.0848	59.2961
gene:Solyc01g007880.4	Solyc01g007880.4	SL4.0ch01	-	1991992	2005613	110.255	9.77122	14.1024
gene:Solyc01g007890.3	Solyc01g007890.3	SL4.0ch01	-	2012496	2014065	16.4239	1.45555	2.10073
gene:Solyc01g150101.1	Solyc01g150101.1	SL4.0ch01	-	2031881	2037807	0	0	0
gene:Solyc01g007900.4	Solyc01g007900.4	SL4.0ch01	-	2045963	2053010	270.575	23.9793	34.6083
gene:Solyc01g007910.3	Solyc01g007910.3	SL4.0ch01	+	2055159	2062925	1068.09	94.6576	136.615
gene:Solyc01g007920.2	Solyc01g007920.2	SL4.0ch01	+	2064295	2067558	50.6893	4.49226	6.4835
gene:Solyc01g007930.4	Solyc01g007930.4	SL4.0ch01	-	2068016	2070786	133.579	11.8382	17.0856
gene:Solyc01g007950.4	Solyc01g007950.4	SL4.0ch01	-	2084904	2093249	33.763	2.99219	4.31851
gene:Solyc01g007960.3	Solyc01g007960.3	SL4.0ch01	+	2100020	2102701	0	0	0
gene:Solyc01g007970.2	Solyc01g007970.2	SL4.0ch01	+	2104047	2107325	0	0	0
gene:Solyc01g007980.4	Solyc01g007980.4	SL4.0ch01	+	2111760	2114557	4.97609	0.440999	0.636476
gene:Solyc01g007990.4	Solyc01g007990.4	SL4.0ch01	+	2120895	2123901	71.1975	6.30977	9.10664
gene:Solyc01g008000.3	Solyc01g008000.3	SL4.0ch01	+	2125274	2129393	2916.96	258.511	373.099
gene:Solyc01g150102.1	Solyc01g150102.1	SL4.0ch01	-	2129394	2129906	0	0	0
gene:Solyc01g008010.3	Solyc01g008010.3	SL4.0ch01	+	2130568	2135276	141.31	12.5234	18.0746
gene:Solyc01g008020.4	Solyc01g008020.4	SL4.0ch01	-	2135241	2139503	442.159	39.1856	56.5551
gene:Solyc01g008040.1	Solyc01g008040.1	SL4.0ch01	-	2146705	2148002	0.198939	0.017631	0.025446
gene:Solyc01g008050.4	Solyc01g008050.4	SL4.0ch01	+	2149317	2151450	0	0	0
gene:Solyc01g008060.3	Solyc01g008060.3	SL4.0ch01	+	2153058	2161317	546.729	48.453	69.9303
gene:Solyc01g008070.3	Solyc01g008070.3	SL4.0ch01	+	2162301	2169344	83.7809	7.42496	10.7161
gene:Solyc01g008080.3	Solyc01g008080.3	SL4.0ch01	-	2170014	2172281	12189.6	1080.29	1559.14
gene:Solyc01g008090.4	Solyc01g008090.4	SL4.0ch01	-	2174465	2176458	10357	917.871	1324.73
gene:Solyc01g008100.3	Solyc01g008100.3	SL4.0ch01	+	2179319	2183531	177.526	15.733	22.7068
gene:Solyc01g008110.4	Solyc01g008110.4	SL4.0ch01	+	2191118	2193684	1939.68	171.901	248.098
gene:Solyc01g008120.4	Solyc01g008120.4	SL4.0ch01	-	2195224	2213586	239.188	21.1977	30.5938
gene:Solyc01g008130.4	Solyc01g008130.4	SL4.0ch01	+	2223654	2232457	19.2306	1.70429	2.45973
gene:Solyc01g008140.4	Solyc01g008140.4	SL4.0ch01	-	2236239	2239838	93.7285	8.30654	11.9885
gene:Solyc01g008150.1	Solyc01g008150.1	SL4.0ch01	-	2250793	2250942	4.48667	0.397624	0.573875
gene:Solyc01g008160.4	Solyc01g008160.4	SL4.0ch01	-	2253109	2254601	199.572	17.6868	25.5267
gene:Solyc01g008170.3	Solyc01g008170.3	SL4.0ch01	+	2257337	2261506	394.128	34.929	50.4116
gene:Solyc01g008180.3	Solyc01g008180.3	SL4.0ch01	-	2274967	2281574	363.256	32.193	46.4629
gene:Solyc01g008190.4	Solyc01g008190.4	SL4.0ch01	+	2289920	2291678	156.287	13.8507	19.9902
gene:Solyc01g008200.3	Solyc01g008200.3	SL4.0ch01	+	2295693	2296841	120.849	10.71	15.4573
gene:Solyc01g008220.3	Solyc01g008220.3	SL4.0ch01	-	2299064	2302317	33.8271	2.99788	4.32672
gene:Solyc01g008230.4	Solyc01g008230.4	SL4.0ch01	-	2306777	2308073	362.157	32.0956	46.3222
gene:Solyc01g008240.4	Solyc01g008240.4	SL4.0ch01	-	2316569	2320787	0	0	0
gene:Solyc01g008250.3	Solyc01g008250.3	SL4.0ch01	-	2322472	2325265	116.607	10.3341	14.9148
gene:Solyc01g008260.4	Solyc01g008260.4	SL4.0ch01	+	2327999	2331721	136.447	12.0924	17.4525
gene:Solyc01g008270.3	Solyc01g008270.3	SL4.0ch01	+	2333291	2336924	1169.43	103.639	149.578
gene:Solyc01g008280.4	Solyc01g008280.4	SL4.0ch01	+	2338929	2342711	379.075	33.5949	48.4862
gene:Solyc01g008290.3	Solyc01g008290.3	SL4.0ch01	+	2343954	2352279	281.646	24.9605	36.0244
gene:Solyc01g008300.2	Solyc01g008300.2	SL4.0ch01	-	2352392	2354345	1.77394	0.157213	0.226899
gene:Solyc01g008310.4	Solyc01g008310.4	SL4.0ch01	-	2356492	2370102	806.705	71.493	103.183
gene:Solyc01g008320.3	Solyc01g008320.3	SL4.0ch01	+	2374818	2394375	68.0103	6.02731	8.69898
gene:Solyc01g008330.4	Solyc01g008330.4	SL4.0ch01	+	2395943	2409161	655.82	58.1211	83.8838
gene:Solyc01g008340.3	Solyc01g008340.3	SL4.0ch01	+	2410488	2418101	296.748	26.2988	37.956
gene:Solyc01g008360.3	Solyc01g008360.3	SL4.0ch01	+	2421897	2423840	1070.14	94.8399	136.879
gene:Solyc01g008370.3	Solyc01g008370.3	SL4.0ch01	-	2424883	2430739	2306.91	204.447	295.069
gene:Solyc01g008400.3	Solyc01g008400.3	SL4.0ch01	+	2433344	2440084	28.3303	2.51073	3.62363
gene:Solyc01g008390.3	Solyc01g008390.3	SL4.0ch01	-	2434837	2437364	0.473892	0.041998	0.060614
gene:Solyc01g008410.3	Solyc01g008410.3	SL4.0ch01	-	2440519	2442943	0	0	0
gene:Solyc01g008420.3	Solyc01g008420.3	SL4.0ch01	+	2452194	2459198	0.305882	0.027108	0.039124
gene:Solyc01g008425.1	Solyc01g008425.1	SL4.0ch01	-	2463809	2465096	0	0	0
gene:Solyc01g008440.3	Solyc01g008440.3	SL4.0ch01	+	2469911	2476591	65.6994	5.82251	8.40339
gene:Solyc01g008450.1	Solyc01g008450.1	SL4.0ch01	-	2484923	2485756	0.717026	0.063545	0.091712
gene:Solyc01g008460.3	Solyc01g008460.3	SL4.0ch01	-	2489428	2494425	145.296	12.8767	18.5844
gene:Solyc01g008470.3	Solyc01g008470.3	SL4.0ch01	+	2495685	2501832	292.404	25.9138	37.4004
gene:Solyc01g150103.1	Solyc01g150103.1	SL4.0ch01	-	2502767	2514542	0	0	0
gene:Solyc01g150104.1	Solyc01g150104.1	SL4.0ch01	+	2504048	2504398	0	0	0
gene:Solyc01g008473.1	Solyc01g008473.1	SL4.0ch01	+	2504419	2505108	0	0	0
gene:Solyc01g150105.1	Solyc01g150105.1	SL4.0ch01	+	2505129	2505998	0	0	0
gene:Solyc01g008475.1	Solyc01g008475.1	SL4.0ch01	+	2506200	2506703	0	0	0
gene:Solyc01g150106.1	Solyc01g150106.1	SL4.0ch01	+	2507645	2508132	0	0	0
gene:Solyc01g008477.1	Solyc01g008477.1	SL4.0ch01	+	2510338	2510679	0	0	0
gene:Solyc01g150107.1	Solyc01g150107.1	SL4.0ch01	+	2510880	2511607	0	0	0
gene:Solyc01g008479.1	Solyc01g008479.1	SL4.0ch01	+	2512136	2512579	0	0	0
gene:Solyc01g008480.4	Solyc01g008480.4	SL4.0ch01	+	2515371	2522690	51.6876	4.58074	6.61119
gene:Solyc01g008490.4	Solyc01g008490.4	SL4.0ch01	-	2525576	2530834	63.5126	5.62871	8.12369
gene:Solyc01g008500.4	Solyc01g008500.4	SL4.0ch01	+	2555804	2561498	2.18342	0.193503	0.279274
gene:Solyc01g008520.3	Solyc01g008520.3	SL4.0ch01	+	2567965	2576984	45.9512	4.07236	5.87747
gene:Solyc01g008530.3	Solyc01g008530.3	SL4.0ch01	-	2578092	2584487	251.774	22.3131	32.2036
gene:Solyc01g008540.4	Solyc01g008540.4	SL4.0ch01	-	2585808	2591386	0	0	0
gene:Solyc01g008550.4	Solyc01g008550.4	SL4.0ch01	-	2593768	2597462	1822.66	161.531	233.131
gene:Solyc01g008560.3	Solyc01g008560.3	SL4.0ch01	-	2603586	2611397	100.044	8.86627	12.7963
gene:Solyc01g008570.1	Solyc01g008570.1	SL4.0ch01	-	2616932	2618132	0	0	0
gene:Solyc01g008580.1	Solyc01g008580.1	SL4.0ch01	-	2620222	2620777	0	0	0
gene:Solyc01g008590.1	Solyc01g008590.1	SL4.0ch01	+	2623481	2624020	0	0	0
gene:Solyc01g008600.4	Solyc01g008600.4	SL4.0ch01	+	2632054	2636197	1510.86	133.898	193.249
gene:Solyc01g008610.4	Solyc01g008610.4	SL4.0ch01	-	2641949	2643625	0	0	0
gene:Solyc01g008620.4	Solyc01g008620.4	SL4.0ch01	+	2647959	2649694	0	0	0
gene:Solyc01g008640.4	Solyc01g008640.4	SL4.0ch01	+	2654390	2656158	0	0	0
gene:Solyc01g008650.3	Solyc01g008650.3	SL4.0ch01	-	2659303	2661696	0	0	0
gene:Solyc01g008660.4	Solyc01g008660.4	SL4.0ch01	-	2668880	2670129	348.018	30.8426	44.5139
gene:Solyc01g008670.4	Solyc01g008670.4	SL4.0ch01	-	2677495	2680640	3.02017	0.267658	0.386299
gene:Solyc01g008680.4	Solyc01g008680.4	SL4.0ch01	-	2684067	2686926	13.5198	1.19817	1.72927
gene:Solyc01g008700.4	Solyc01g008700.4	SL4.0ch01	-	2693860	2698736	209.908	18.6027	26.8486
gene:Solyc01g008730.3	Solyc01g008730.3	SL4.0ch01	-	2712469	2721972	134.372	11.9085	17.187
gene:Solyc01g008740.2	Solyc01g008740.2	SL4.0ch01	+	2724059	2729421	0	0	0
gene:Solyc01g008760.4	Solyc01g008760.4	SL4.0ch01	+	2737144	2741312	145.3	12.877	18.5848
gene:Solyc01g008770.3	Solyc01g008770.3	SL4.0ch01	+	2744587	2762967	444.941	39.4322	56.9109
gene:Solyc01g008780.3	Solyc01g008780.3	SL4.0ch01	+	2765247	2770450	244.909	21.7047	31.3255
gene:Solyc01g008790.4	Solyc01g008790.4	SL4.0ch01	+	2773650	2778485	63.1547	5.59699	8.07791
gene:Solyc01g008800.3	Solyc01g008800.3	SL4.0ch01	-	2778190	2783871	2.11561	0.187493	0.270601
gene:Solyc01g008810.3	Solyc01g008810.3	SL4.0ch01	-	2784217	2787637	605.433	53.6556	77.4389
gene:Solyc01g008820.3	Solyc01g008820.3	SL4.0ch01	+	2791204	2797209	454.072	40.2415	58.0789
gene:Solyc01g008830.2	Solyc01g008830.2	SL4.0ch01	+	2801560	2809793	0	0	0
gene:Solyc01g008840.3	Solyc01g008840.3	SL4.0ch01	+	2811606	2819484	476.812	42.2568	60.9875
gene:Solyc01g008850.3	Solyc01g008850.3	SL4.0ch01	+	2825075	2831258	16.6816	1.47838	2.13368
gene:Solyc01g008890.4	Solyc01g008890.4	SL4.0ch01	-	2858697	2860258	146.997	13.0274	18.802
gene:Solyc01g008900.4	Solyc01g008900.4	SL4.0ch01	+	2869470	2874813	84.112	7.4543	10.7585
gene:Solyc01g008910.2	Solyc01g008910.2	SL4.0ch01	+	2883303	2885190	104.192	9.23384	13.3268
gene:Solyc01g008920.4	Solyc01g008920.4	SL4.0ch01	+	2889156	2895150	10.8679	0.963149	1.39007
gene:Solyc01g008930.4	Solyc01g008930.4	SL4.0ch01	-	2896158	2903642	152.842	13.5454	19.5495
gene:Solyc01g008940.2	Solyc01g008940.2	SL4.0ch01	+	2906202	2906576	0	0	0
gene:Solyc01g008950.4	Solyc01g008950.4	SL4.0ch01	-	2907639	2910774	3765.5	333.712	481.632
gene:Solyc01g008960.3	Solyc01g008960.3	SL4.0ch01	+	2923839	2932586	7378.22	653.884	943.724
gene:Solyc01g008970.4	Solyc01g008970.4	SL4.0ch01	-	2935776	2937582	4509.92	399.685	576.849
gene:Solyc01g008980.3	Solyc01g008980.3	SL4.0ch01	+	2942640	2946854	61.8682	5.48297	7.91336
gene:Solyc01g008990.4	Solyc01g008990.4	SL4.0ch01	+	2948633	2955247	181.012	16.042	23.1527
gene:Solyc01g009000.3	Solyc01g009000.3	SL4.0ch01	+	2959723	2961053	234.371	20.7708	29.9776
gene:Solyc01g009010.3	Solyc01g009010.3	SL4.0ch01	+	2961745	2968034	163.155	14.4593	20.8686
gene:Solyc01g009020.4	Solyc01g009020.4	SL4.0ch01	-	2969528	2972000	258.037	22.8681	33.0046
gene:Solyc01g009030.4	Solyc01g009030.4	SL4.0ch01	+	2973404	2986638	269.319	23.868	34.4477
gene:Solyc01g009040.4	Solyc01g009040.4	SL4.0ch01	+	2989329	2992333	1447.54	128.286	185.151
gene:Solyc01g009050.3	Solyc01g009050.3	SL4.0ch01	-	2993159	3011898	280.565	24.8646	35.8861
gene:Solyc01g009060.3	Solyc01g009060.3	SL4.0ch01	+	3014877	3022151	382.499	33.8984	48.9242
gene:Solyc01g009070.3	Solyc01g009070.3	SL4.0ch01	-	3022649	3029539	94.8501	8.40594	12.132
gene:Solyc01g009080.4	Solyc01g009080.4	SL4.0ch01	+	3038130	3041102	31.9592	2.83233	4.08779
gene:Solyc01g009090.3	Solyc01g009090.3	SL4.0ch01	-	3041993	3055703	992.224	87.9343	126.912
gene:Solyc01g009100.4	Solyc01g009100.4	SL4.0ch01	+	3059388	3062656	4967.61	440.247	635.391
gene:Solyc01g009120.3	Solyc01g009120.3	SL4.0ch01	-	3070376	3090194	40.5357	3.59242	5.18479
gene:Solyc01g009145.1	Solyc01g009145.1	SL4.0ch01	+	3113118	3117052	79.2946	7.02736	10.1423
gene:Solyc01g009160.2	Solyc01g009160.2	SL4.0ch01	-	3119370	3120519	16.9217	1.49966	2.1644
gene:Solyc01g009170.4	Solyc01g009170.4	SL4.0ch01	-	3148567	3151060	261.241	23.152	33.4144
gene:Solyc01g009180.4	Solyc01g009180.4	SL4.0ch01	+	3173079	3179171	313.717	27.8027	40.1265
gene:Solyc01g009190.3	Solyc01g009190.3	SL4.0ch01	+	3181427	3184014	0	0	0
gene:Solyc01g009200.4	Solyc01g009200.4	SL4.0ch01	-	3184514	3185875	0.618257	0.054792	0.079079
gene:Solyc01g009220.3	Solyc01g009220.3	SL4.0ch01	-	3190436	3192112	0	0	0
gene:Solyc01g009230.4	Solyc01g009230.4	SL4.0ch01	+	3197105	3205958	55.7649	4.94208	7.13271
gene:Solyc01g009240.4	Solyc01g009240.4	SL4.0ch01	+	3213103	3217403	0.137049	0.012146	0.017529
gene:Solyc01g009245.1	Solyc01g009245.1	SL4.0ch01	-	3218469	3220311	6.25682	0.554501	0.80029
gene:Solyc01g009250.3	Solyc01g009250.3	SL4.0ch01	-	3221750	3222479	3.03836	0.26927	0.388626
gene:Solyc01g009280.4	Solyc01g009280.4	SL4.0ch01	-	3245733	3263552	148.14	13.1287	18.9481
gene:Solyc01g009290.4	Solyc01g009290.4	SL4.0ch01	-	3266876	3278341	315.972	28.0025	40.4149
gene:Solyc01g009300.3	Solyc01g009300.3	SL4.0ch01	-	3279781	3287691	67.0518	5.94237	8.57638
gene:Solyc01g009310.3	Solyc01g009310.3	SL4.0ch01	+	3429496	3438781	802.801	71.147	102.684
gene:Solyc01g009340.4	Solyc01g009340.4	SL4.0ch01	+	3481666	3485786	56.083	4.97027	7.1734
gene:Solyc01g009350.2	Solyc01g009350.2	SL4.0ch01	-	3485945	3486977	0.580833	0.051475	0.074292
gene:Solyc01g009370.2	Solyc01g009370.2	SL4.0ch01	-	3501372	3507803	0	0	0
gene:Solyc01g009380.3	Solyc01g009380.3	SL4.0ch01	+	3515667	3535115	124.86	11.0655	15.9704
gene:Solyc01g009390.4	Solyc01g009390.4	SL4.0ch01	-	3538306	3544662	159.017	14.0927	20.3394
gene:Solyc01g009400.3	Solyc01g009400.3	SL4.0ch01	+	3549959	3552712	0	0	0
gene:Solyc01g009410.3	Solyc01g009410.3	SL4.0ch01	+	3555310	3558817	0	0	0
gene:Solyc01g009420.4	Solyc01g009420.4	SL4.0ch01	+	3564574	3569505	1035.02	91.7271	132.386
gene:Solyc01g009430.3	Solyc01g009430.3	SL4.0ch01	-	3577379	3579079	45.2856	4.01337	5.79233
gene:Solyc01g009440.3	Solyc01g009440.3	SL4.0ch01	-	3605683	3606315	0	0	0
gene:Solyc01g009443.1	Solyc01g009443.1	SL4.0ch01	-	3619525	3624605	426.209	37.7721	54.515
gene:Solyc01g009447.1	Solyc01g009447.1	SL4.0ch01	-	3632724	3635073	3102.98	274.996	396.891
gene:Solyc01g009500.4	Solyc01g009500.4	SL4.0ch01	+	3682937	3686863	17.1545	1.52029	2.19418
gene:Solyc01g009520.4	Solyc01g009520.4	SL4.0ch01	+	3724077	3727425	2104.6	186.517	269.192
gene:Solyc01g009530.1	Solyc01g009530.1	SL4.0ch01	+	3727724	3728980	0	0	0
gene:Solyc01g009540.1	Solyc01g009540.1	SL4.0ch01	+	3729047	3729334	0	0	0
gene:Solyc01g009550.1	Solyc01g009550.1	SL4.0ch01	+	3772504	3772767	0	0	0
gene:Solyc01g009560.2	Solyc01g009560.2	SL4.0ch01	-	3775893	3776790	0	0	0
gene:Solyc01g009565.1	Solyc01g009565.1	SL4.0ch01	+	3783449	3784507	36.7686	3.25856	4.70295
gene:Solyc01g009580.2	Solyc01g009580.2	SL4.0ch01	+	3790534	3792319	0	0	0
gene:Solyc01g009590.3	Solyc01g009590.3	SL4.0ch01	-	3793001	3794275	0	0	0
gene:Solyc01g009600.4	Solyc01g009600.4	SL4.0ch01	-	3795206	3799662	0	0	0
gene:Solyc01g009610.3	Solyc01g009610.3	SL4.0ch01	-	3804243	3808666	234.608	20.7918	30.0079
gene:Solyc01g009620.3	Solyc01g009620.3	SL4.0ch01	+	3814762	3824482	436.084	38.6473	55.7781
gene:Solyc01g009630.3	Solyc01g009630.3	SL4.0ch01	+	3827000	3835893	805.078	71.3488	102.975
gene:Solyc01g009670.4	Solyc01g009670.4	SL4.0ch01	-	3868920	3875235	64.9247	5.75385	8.3043
gene:Solyc01g009720.2	Solyc01g009720.2	SL4.0ch01	-	3960656	3961992	11.1943	0.992076	1.43182
gene:Solyc01g009750.3	Solyc01g009750.3	SL4.0ch01	-	4082832	4087246	1391.69	123.336	178.007
gene:Solyc01g009760.3	Solyc01g009760.3	SL4.0ch01	+	4099179	4101591	37.6396	3.33575	4.81436
gene:Solyc01g009770.3	Solyc01g009770.3	SL4.0ch01	-	4116219	4119372	181.175	16.0564	23.1735
gene:Solyc01g009780.3	Solyc01g009780.3	SL4.0ch01	+	4164971	4168633	129.863	11.5089	16.6104
gene:Solyc01g009790.1	Solyc01g009790.1	SL4.0ch01	+	4219874	4220035	0	0	0
gene:Solyc01g009795.1	Solyc01g009795.1	SL4.0ch01	+	4225151	4226610	0	0	0
gene:Solyc01g009810.3	Solyc01g009810.3	SL4.0ch01	+	4230831	4234093	0	0	0
gene:Solyc01g009820.4	Solyc01g009820.4	SL4.0ch01	-	4239004	4245814	106.762	9.46166	13.6556
gene:Solyc01g009830.3	Solyc01g009830.3	SL4.0ch01	+	4305974	4310292	0.507538	0.04498	0.064918
gene:Solyc01g009840.3	Solyc01g009840.3	SL4.0ch01	-	4320669	4322233	0	0	0
gene:Solyc01g009850.4	Solyc01g009850.4	SL4.0ch01	+	4382978	4389502	134.32	11.9039	17.1804
gene:Solyc01g009860.3	Solyc01g009860.3	SL4.0ch01	-	4395991	4398006	158.931	14.085	20.3283
gene:Solyc01g009870.3	Solyc01g009870.3	SL4.0ch01	-	4417890	4422126	0	0	0
gene:Solyc01g009890.1	Solyc01g009890.1	SL4.0ch01	+	4438087	4438479	2.92366	0.259105	0.373956
gene:Solyc01g009900.3	Solyc01g009900.3	SL4.0ch01	+	4475210	4475684	5.62526	0.49853	0.719509
gene:Solyc01g009910.1	Solyc01g009910.1	SL4.0ch01	+	4492867	4493229	0.820937	0.072754	0.105003
gene:Solyc01g009940.1	Solyc01g009940.1	SL4.0ch01	+	4557468	4560606	0	0	0
gene:Solyc01g009960.4	Solyc01g009960.4	SL4.0ch01	-	4568646	4570140	0	0	0
gene:Solyc01g009970.3	Solyc01g009970.3	SL4.0ch01	-	4589083	4593044	138.822	12.3029	17.7562
gene:Solyc01g009990.3	Solyc01g009990.3	SL4.0ch01	+	4610206	4614220	2121.91	188.051	271.407
gene:Solyc01g010000.3	Solyc01g010000.3	SL4.0ch01	-	4627341	4630952	54.263	4.80898	6.9406
gene:Solyc01g010020.3	Solyc01g010020.3	SL4.0ch01	-	4676494	4677522	29.8513	2.64553	3.81818
gene:Solyc01g010030.3	Solyc01g010030.3	SL4.0ch01	-	4678594	4689309	126.7	11.2286	16.2057
gene:Solyc01g010050.3	Solyc01g010050.3	SL4.0ch01	+	4702917	4706551	870.347	77.1332	111.323
gene:Solyc01g010060.2	Solyc01g010060.2	SL4.0ch01	-	4706576	4707277	3.84473	0.340733	0.491767
gene:Solyc01g010063.1	Solyc01g010063.1	SL4.0ch01	-	4752017	4755275	0	0	0
gene:Solyc01g010080.3	Solyc01g010080.3	SL4.0ch01	+	4823653	4833846	0	0	0
gene:Solyc01g010130.4	Solyc01g010130.4	SL4.0ch01	+	4891928	4896425	213.343	18.9072	27.2881
gene:Solyc01g010140.1	Solyc01g010140.1	SL4.0ch01	-	4904204	4905992	0	0	0
gene:Solyc01g010150.3	Solyc01g010150.3	SL4.0ch01	+	4961898	4965664	1551.42	137.493	198.438
gene:Solyc01g010160.3	Solyc01g010160.3	SL4.0ch01	-	4971077	4971610	0	0	0
gene:Solyc01g010170.2	Solyc01g010170.2	SL4.0ch01	-	4976897	4977470	0	0	0
gene:Solyc01g010175.1	Solyc01g010175.1	SL4.0ch01	+	4983712	4985170	0	0	0
gene:Solyc01g010180.3	Solyc01g010180.3	SL4.0ch01	+	4998079	4999251	23.9687	2.12419	3.06575
gene:Solyc01g010185.1	Solyc01g010185.1	SL4.0ch01	+	5011016	5011914	9.84569	0.87256	1.25933
gene:Solyc01g010215.1	Solyc01g010215.1	SL4.0ch01	+	5020096	5021082	45.3845	4.02213	5.80499
gene:Solyc01g010220.3	Solyc01g010220.3	SL4.0ch01	+	5026275	5027106	30.494	2.70248	3.90039
gene:Solyc01g010230.2	Solyc01g010230.2	SL4.0ch01	-	5030951	5031613	8.58823	0.761119	1.09849
gene:Solyc01g010240.3	Solyc01g010240.3	SL4.0ch01	+	5052049	5054644	86.8592	7.69777	11.1099
gene:Solyc01g010250.4	Solyc01g010250.4	SL4.0ch01	-	5056918	5060327	22.136	1.96177	2.83134
gene:Solyc01g010270.3	Solyc01g010270.3	SL4.0ch01	-	5087161	5090180	200.864	17.8012	25.6918
gene:Solyc01g010280.3	Solyc01g010280.3	SL4.0ch01	-	5103124	5104684	0	0	0
gene:Solyc01g010290.4	Solyc01g010290.4	SL4.0ch01	-	5111545	5116036	55.7633	4.94194	7.1325
gene:Solyc01g010310.4	Solyc01g010310.4	SL4.0ch01	-	5161311	5164972	1044.19	92.5399	133.559
gene:Solyc01g010350.4	Solyc01g010350.4	SL4.0ch01	-	5180587	5184702	1.94236	0.172139	0.248441
gene:Solyc01g010370.3	Solyc01g010370.3	SL4.0ch01	-	5221858	5227603	88.7033	7.86119	11.3457
gene:Solyc01g010390.3	Solyc01g010390.3	SL4.0ch01	+	5286148	5293163	14.4905	1.28419	1.85343
gene:Solyc01g010405.1	Solyc01g010405.1	SL4.0ch01	+	5335953	5337202	0	0	0
gene:Solyc01g010410.3	Solyc01g010410.3	SL4.0ch01	+	5341250	5343598	0.381013	0.033767	0.048734
gene:Solyc01g010430.4	Solyc01g010430.4	SL4.0ch01	+	5369023	5372548	17.9868	1.59406	2.30064
gene:Solyc01g010440.4	Solyc01g010440.4	SL4.0ch01	-	5372510	5378328	823.881	73.0152	105.38
gene:Solyc01g010460.4	Solyc01g010460.4	SL4.0ch01	+	5386872	5389213	72.8292	6.45438	9.31534
gene:Solyc01g010470.2	Solyc01g010470.2	SL4.0ch01	+	5392165	5395104	56.007	4.96354	7.16367
gene:Solyc01g010480.3	Solyc01g010480.3	SL4.0ch01	-	5395670	5399154	0.631053	0.055926	0.080716
gene:Solyc01g010490.4	Solyc01g010490.4	SL4.0ch01	-	5403494	5405483	0	0	0
gene:Solyc01g150111.1	Solyc01g150111.1	SL4.0ch01	+	5445539	5449188	0	0	0
gene:Solyc01g010510.4	Solyc01g010510.4	SL4.0ch01	-	5546694	5548492	34.5737	3.06404	4.4222
gene:Solyc01g010520.3	Solyc01g010520.3	SL4.0ch01	+	5575192	5582765	200.852	17.8002	25.6903
gene:Solyc01g010530.1	Solyc01g010530.1	SL4.0ch01	-	5586241	5587710	0	0	0
gene:Solyc01g010540.3	Solyc01g010540.3	SL4.0ch01	+	5590985	5593796	3223.23	285.654	412.273
gene:Solyc01g010550.1	Solyc01g010550.1	SL4.0ch01	-	5595500	5596184	0	0	0
gene:Solyc01g010570.4	Solyc01g010570.4	SL4.0ch01	-	5618625	5623428	308.77	27.3643	39.4937
gene:Solyc01g010580.3	Solyc01g010580.3	SL4.0ch01	+	5628029	5630955	4407.25	390.586	563.717
gene:Solyc01g010590.2	Solyc01g010590.2	SL4.0ch01	+	5632492	5638269	218.151	19.3333	27.903
gene:Solyc01g010600.4	Solyc01g010600.4	SL4.0ch01	-	5644667	5648051	8.49061	0.752467	1.08601
gene:Solyc01g010640.3	Solyc01g010640.3	SL4.0ch01	+	5682950	5683902	171.601	15.2079	21.9489
gene:Solyc01g010650.3	Solyc01g010650.3	SL4.0ch01	-	5692076	5697687	223.714	19.8263	28.6145
gene:Solyc01g010660.3	Solyc01g010660.3	SL4.0ch01	+	5710860	5717490	143.315	12.7011	18.331
gene:Solyc01g010670.3	Solyc01g010670.3	SL4.0ch01	+	5728932	5730267	0	0	0
gene:Solyc01g010690.1	Solyc01g010690.1	SL4.0ch01	+	5741531	5743048	0	0	0
gene:Solyc01g010700.3	Solyc01g010700.3	SL4.0ch01	-	5763114	5767831	11.9813	1.06183	1.53249
gene:Solyc01g010705.1	Solyc01g010705.1	SL4.0ch01	-	5771465	5776776	0	0	0
gene:Solyc01g010710.4	Solyc01g010710.4	SL4.0ch01	-	5777200	5782957	18.8767	1.67292	2.41445
gene:Solyc01g010720.4	Solyc01g010720.4	SL4.0ch01	-	5784049	5796268	0	0	0
gene:Solyc01g010740.4	Solyc01g010740.4	SL4.0ch01	-	5814620	5818592	0.134791	0.011946	0.017241
gene:Solyc01g010750.4	Solyc01g010750.4	SL4.0ch01	-	5819884	5825047	1093.91	96.9462	139.918
gene:Solyc01g010755.1	Solyc01g010755.1	SL4.0ch01	+	5844346	5845435	0.947966	0.084012	0.121251
gene:Solyc01g010760.3	Solyc01g010760.3	SL4.0ch01	+	5858971	5863067	1414.15	125.327	180.88
gene:Solyc01g010780.4	Solyc01g010780.4	SL4.0ch01	-	5868735	5875193	298.627	26.4654	38.1964
gene:Solyc01g010785.1	Solyc01g010785.1	SL4.0ch01	+	5940041	5940538	0	0	0
gene:Solyc01g010810.4	Solyc01g010810.4	SL4.0ch01	-	6241727	6246288	165.585	14.6747	21.1795
gene:Solyc01g010820.3	Solyc01g010820.3	SL4.0ch01	+	6253773	6261096	313.56	27.7888	40.1064
gene:Solyc01g010830.4	Solyc01g010830.4	SL4.0ch01	-	6262145	6270528	123.668	10.9598	15.8179
gene:Solyc01g010840.1	Solyc01g010840.1	SL4.0ch01	+	6312144	6312377	0	0	0
gene:Solyc01g010860.3	Solyc01g010860.3	SL4.0ch01	+	6333734	6338148	57.0499	5.05596	7.29706
gene:Solyc01g010870.3	Solyc01g010870.3	SL4.0ch01	-	6339590	6346724	292.912	25.9589	37.4654
gene:Solyc01g010880.3	Solyc01g010880.3	SL4.0ch01	-	6348476	6353692	117.86	10.4452	15.0751
gene:Solyc01g010910.2	Solyc01g010910.2	SL4.0ch01	+	6466320	6469538	5.71741	0.506697	0.731295
gene:Solyc01g010920.2	Solyc01g010920.2	SL4.0ch01	-	6472821	6473925	42.8138	3.79431	5.47618
gene:Solyc01g010930.4	Solyc01g010930.4	SL4.0ch01	-	6482615	6496063	46.2199	4.09617	5.91184
gene:Solyc01g010940.3	Solyc01g010940.3	SL4.0ch01	+	6526986	6532615	298.4	26.4453	38.1674
gene:Solyc01g010950.3	Solyc01g010950.3	SL4.0ch01	-	6533946	6546350	124.514	11.0348	15.9261
gene:Solyc01g010970.3	Solyc01g010970.3	SL4.0ch01	+	6660592	6664618	154.194	13.6652	19.7224
gene:Solyc01g010990.2	Solyc01g010990.2	SL4.0ch01	+	6887304	6888834	76.5108	6.78065	9.78624
gene:Solyc01g011000.3	Solyc01g011000.3	SL4.0ch01	-	6895222	6898379	3296.59	292.155	421.655
gene:Solyc01g011005.1	Solyc01g011005.1	SL4.0ch01	-	6926622	6926966	1.71304	0.151816	0.21911
gene:Solyc01g011030.3	Solyc01g011030.3	SL4.0ch01	+	7044405	7045642	128.956	11.4286	16.4944
gene:Solyc01g011040.3	Solyc01g011040.3	SL4.0ch01	-	7051209	7058142	552.644	48.9772	70.6868
gene:Solyc01g011080.3	Solyc01g011080.3	SL4.0ch01	-	7629314	7629853	196.124	17.3812	25.0856
gene:Solyc01g011090.4	Solyc01g011090.4	SL4.0ch01	+	7647720	7660004	137.247	12.1633	17.5549
gene:Solyc01g011100.2	Solyc01g011100.2	SL4.0ch01	+	7660193	7675785	300.948	26.671	38.4932
gene:Solyc01g011105.1	Solyc01g011105.1	SL4.0ch01	+	7704510	7706220	5.5088	0.488209	0.704612
gene:Solyc01g011180.1	Solyc01g011180.1	SL4.0ch01	-	8110037	8110225	0.73545	0.065178	0.094069
gene:Solyc01g011200.3	Solyc01g011200.3	SL4.0ch01	-	8176561	8177753	17.7704	1.57487	2.27295
gene:Solyc01g011220.3	Solyc01g011220.3	SL4.0ch01	-	8182752	8184822	21.448	1.90079	2.74334
gene:Solyc01g011230.3	Solyc01g011230.3	SL4.0ch01	-	8195048	8196808	9.402	0.833238	1.20258
gene:Solyc01g011277.1	Solyc01g011277.1	SL4.0ch01	+	8382857	8385349	0	0	0
gene:Solyc01g011340.3	Solyc01g011340.3	SL4.0ch01	+	8721710	8728084	583.021	51.6693	74.5723
gene:Solyc01g011350.3	Solyc01g011350.3	SL4.0ch01	-	8728804	8739466	239.15	21.1943	30.5889
gene:Solyc01g011390.2	Solyc01g011390.2	SL4.0ch01	-	8796967	8797812	0.297872	0.026398	0.0381
gene:Solyc01g011410.2	Solyc01g011410.2	SL4.0ch01	-	9046338	9046553	0.277778	0.024618	0.03553
gene:Solyc01g011413.1	Solyc01g011413.1	SL4.0ch01	+	9080643	9083659	0.493909	0.043772	0.063174
gene:Solyc01g011430.4	Solyc01g011430.4	SL4.0ch01	-	9258050	9260481	4.28563	0.379808	0.548161
gene:Solyc01g011460.3	Solyc01g011460.3	SL4.0ch01	-	9320849	9322496	1.04656	0.09275	0.133863
gene:Solyc01g011465.1	Solyc01g011465.1	SL4.0ch01	-	9340901	9351535	0	0	0
gene:Solyc01g011490.1	Solyc01g011490.1	SL4.0ch01	+	9432857	9433757	0	0	0
gene:Solyc01g011510.4	Solyc01g011510.4	SL4.0ch01	+	9568617	9579715	4.06667	0.360402	0.520154
gene:Solyc01g013883.1	Solyc01g013883.1	SL4.0ch01	+	10340665	10348944	1.38739	0.122955	0.177456
gene:Solyc01g014100.3	Solyc01g014100.3	SL4.0ch01	+	11619880	11620618	46.3877	4.11104	5.9333
gene:Solyc01g014105.1	Solyc01g014105.1	SL4.0ch01	-	11686745	11690066	25.0038	2.21592	3.19815
gene:Solyc01g014180.3	Solyc01g014180.3	SL4.0ch01	-	11801664	11802639	1575.7	139.644	201.543
gene:Solyc01g014220.3	Solyc01g014220.3	SL4.0ch01	+	11903329	11906355	0	0	0
gene:Solyc01g014230.4	Solyc01g014230.4	SL4.0ch01	-	11925479	11928852	77.6884	6.88502	9.93687
gene:Solyc01g014240.1	Solyc01g014240.1	SL4.0ch01	+	11960325	11960573	0	0	0
gene:Solyc01g014250.2	Solyc01g014250.2	SL4.0ch01	+	11972826	11973390	1687.31	149.535	215.818
gene:Solyc01g014260.1	Solyc01g014260.1	SL4.0ch01	+	11979219	11979439	2.93289	0.259923	0.375136
gene:Solyc01g014270.3	Solyc01g014270.3	SL4.0ch01	+	11995795	12000307	36.6937	3.25192	4.69337
gene:Solyc01g014275.1	Solyc01g014275.1	SL4.0ch01	+	12017260	12020359	10.9492	0.970352	1.40047
gene:Solyc01g014373.1	Solyc01g014373.1	SL4.0ch01	-	12752399	12755015	13.0712	1.15842	1.67189
gene:Solyc01g014390.3	Solyc01g014390.3	SL4.0ch01	+	12979104	12981614	1.21262	0.107467	0.155102
gene:Solyc01g014470.1	Solyc01g014470.1	SL4.0ch01	-	13986197	13986628	12.3426	1.09384	1.5787
gene:Solyc01g014480.3	Solyc01g014480.3	SL4.0ch01	-	13994708	13998041	81.1682	7.19341	10.382
gene:Solyc01g014490.4	Solyc01g014490.4	SL4.0ch01	-	14012120	14028115	230.04	20.387	29.4237
gene:Solyc01g150117.1	Solyc01g150117.1	SL4.0ch01	-	14358609	14360531	0	0	0
gene:Solyc01g014560.4	Solyc01g014560.4	SL4.0ch01	-	14373061	14374397	0.436215	0.038659	0.055795
gene:Solyc01g014620.1	Solyc01g014620.1	SL4.0ch01	-	14477503	14477877	37.6853	3.33981	4.82021
gene:Solyc01g014710.1	Solyc01g014710.1	SL4.0ch01	+	14600322	14600699	0	0	0
gene:Solyc01g014840.3	Solyc01g014840.3	SL4.0ch01	-	15605212	15610957	0.789903	0.070004	0.101034
gene:Solyc01g014850.4	Solyc01g014850.4	SL4.0ch01	-	15613794	15614527	618.36	54.8012	79.0924
gene:Solyc01g014860.3	Solyc01g014860.3	SL4.0ch01	-	15624560	15624733	374.27	33.1691	47.8717
gene:Solyc01g014980.4	Solyc01g014980.4	SL4.0ch01	-	16582171	16583011	0	0	0
gene:Solyc01g014990.3	Solyc01g014990.3	SL4.0ch01	-	16586910	16587612	0	0	0
gene:Solyc01g015000.3	Solyc01g015000.3	SL4.0ch01	+	16618915	16622713	0	0	0
gene:Solyc01g015010.1	Solyc01g015010.1	SL4.0ch01	+	16623768	16623941	0	0	0
gene:Solyc01g015020.4	Solyc01g015020.4	SL4.0ch01	+	16635953	16638319	407.751	36.1363	52.154
gene:Solyc01g150118.1	Solyc01g150118.1	SL4.0ch01	+	16840165	16845046	29.2999	2.59666	3.74766
gene:Solyc01g015130.1	Solyc01g015130.1	SL4.0ch01	-	16861921	16862295	0	0	0
gene:Solyc01g016380.4	Solyc01g016380.4	SL4.0ch01	-	19521731	19523459	1.15867	0.102685	0.148201
gene:Solyc01g016390.4	Solyc01g016390.4	SL4.0ch01	-	19523625	19526028	0.429395	0.038054	0.054922
gene:Solyc01g016400.1	Solyc01g016400.1	SL4.0ch01	-	19533951	19536020	2.01011	0.178143	0.257107
gene:Solyc01g016410.4	Solyc01g016410.4	SL4.0ch01	-	19537438	19538389	63.6817	5.6437	8.14532
gene:Solyc01g016414.1	Solyc01g016414.1	SL4.0ch01	+	19674228	19680873	0.329006	0.029158	0.042082
gene:Solyc01g016416.1	Solyc01g016416.1	SL4.0ch01	-	19674703	19677374	0	0	0
gene:Solyc01g016418.1	Solyc01g016418.1	SL4.0ch01	-	19678181	19681767	0	0	0
gene:Solyc01g016460.4	Solyc01g016460.4	SL4.0ch01	-	20050551	20051861	47.0631	4.17089	6.01968
gene:Solyc01g016470.3	Solyc01g016470.3	SL4.0ch01	-	20172358	20173384	1452.61	128.736	185.799
gene:Solyc01g016510.1	Solyc01g016510.1	SL4.0ch01	+	20484163	20485380	0	0	0
gene:Solyc01g016520.1	Solyc01g016520.1	SL4.0ch01	-	20487052	20487201	0	0	0
gene:Solyc01g016530.1	Solyc01g016530.1	SL4.0ch01	+	20488064	20488775	0	0	0
gene:Solyc01g016665.1	Solyc01g016665.1	SL4.0ch01	+	21031936	21034993	0.001766	0.000157	0.000226
gene:Solyc01g016800.2	Solyc01g016800.2	SL4.0ch01	-	22267225	22269133	0	0	0
gene:Solyc01g150120.1	Solyc01g150120.1	SL4.0ch01	+	22282464	22284040	2.65049	0.234895	0.339015
gene:Solyc01g016970.2	Solyc01g016970.2	SL4.0ch01	+	23243916	23244301	0.759067	0.067271	0.09709
gene:Solyc01g017600.3	Solyc01g017600.3	SL4.0ch01	-	24369664	24371691	1.24528	0.110361	0.15928
gene:Solyc01g017720.2	Solyc01g017720.2	SL4.0ch01	+	24949497	24950542	4.75251	0.421184	0.607878
gene:Solyc01g017825.1	Solyc01g017825.1	SL4.0ch01	+	25794345	25795408	0	0	0
gene:Solyc01g017860.3	Solyc01g017860.3	SL4.0ch01	+	25817385	25820979	28.8778	2.55925	3.69366
gene:Solyc01g017870.2	Solyc01g017870.2	SL4.0ch01	-	25858750	25859739	0	0	0
gene:Solyc01g018010.2	Solyc01g018010.2	SL4.0ch01	-	26775534	26775953	53.0375	4.70037	6.78385
gene:Solyc01g018020.3	Solyc01g018020.3	SL4.0ch01	+	26863550	26869573	0.126588	0.011219	0.016191
gene:Solyc01g020130.3	Solyc01g020130.3	SL4.0ch01	+	27831655	27832963	51.1273	4.53108	6.53952
gene:Solyc01g020150.3	Solyc01g020150.3	SL4.0ch01	+	27833016	27833255	48.6208	4.30895	6.21893
gene:Solyc01g020160.1	Solyc01g020160.1	SL4.0ch01	+	27837613	27840245	4.67922	0.414689	0.598504
gene:Solyc01g020190.2	Solyc01g020190.2	SL4.0ch01	+	27884938	27885479	1.77675	0.157462	0.227259
gene:Solyc01g020220.3	Solyc01g020220.3	SL4.0ch01	+	27960608	27969779	17.1578	1.52058	2.19459
gene:Solyc01g020240.4	Solyc01g020240.4	SL4.0ch01	+	27989786	27999397	393.483	34.8719	50.3291
gene:Solyc01g020320.3	Solyc01g020320.3	SL4.0ch01	-	29303780	29304561	116.111	10.2901	14.8513
gene:Solyc01g020323.1	Solyc01g020323.1	SL4.0ch01	-	29355440	29356992	0	0	0
gene:Solyc01g020327.1	Solyc01g020327.1	SL4.0ch01	-	29357012	29358572	0	0	0
gene:Solyc01g020340.2	Solyc01g020340.2	SL4.0ch01	+	29359976	29363833	14.8722	1.31803	1.90226
gene:Solyc01g020343.1	Solyc01g020343.1	SL4.0ch01	+	29363848	29364232	13.1943	1.16932	1.68764
gene:Solyc01g020347.1	Solyc01g020347.1	SL4.0ch01	+	29364708	29365319	10.8831	0.964501	1.39203
gene:Solyc01g020350.1	Solyc01g020350.1	SL4.0ch01	+	29369046	29369201	0	0	0
gene:Solyc01g020353.1	Solyc01g020353.1	SL4.0ch01	+	29372093	29372912	14.9293	1.32308	1.90955
gene:Solyc01g020357.1	Solyc01g020357.1	SL4.0ch01	+	29374948	29378160	10.6632	0.945007	1.36389
gene:Solyc01g150127.1	Solyc01g150127.1	SL4.0ch01	+	30430774	30431925	0	0	0
gene:Solyc01g020440.3	Solyc01g020440.3	SL4.0ch01	-	30869720	30883746	867.499	76.8808	110.959
gene:Solyc01g020495.1	Solyc01g020495.1	SL4.0ch01	+	31060201	31064994	21.3058	1.88819	2.72515
gene:Solyc01g020500.2	Solyc01g020500.2	SL4.0ch01	+	31065532	31067092	24.6043	2.18052	3.14705
gene:Solyc01g020520.4	Solyc01g020520.4	SL4.0ch01	+	31154520	31175782	53.1153	4.70726	6.7938
gene:Solyc01g021640.3	Solyc01g021640.3	SL4.0ch01	+	32491794	32518376	117.469	10.4105	15.025
gene:Solyc01g021680.1	Solyc01g021680.1	SL4.0ch01	-	32546037	32546234	0.494949	0.043864	0.063307
gene:Solyc01g021720.1	Solyc01g021720.1	SL4.0ch01	+	32681349	32681609	3.88889	0.344647	0.497415
gene:Solyc01g021730.2	Solyc01g021730.2	SL4.0ch01	-	32779350	32780415	0.561914	0.049799	0.071873
gene:Solyc01g021745.1	Solyc01g021745.1	SL4.0ch01	-	32814459	32816623	0.339925	0.030125	0.043479
gene:Solyc01g022740.3	Solyc01g022740.3	SL4.0ch01	-	32857627	32863274	65.9892	5.84819	8.44046
gene:Solyc01g022745.1	Solyc01g022745.1	SL4.0ch01	+	32895640	32896294	0	0	0
gene:Solyc01g022750.3	Solyc01g022750.3	SL4.0ch01	-	32950355	32956796	791.46	70.1419	101.233
gene:Solyc01g034020.3	Solyc01g034020.3	SL4.0ch01	-	33122620	33134664	675.164	59.8354	86.358
gene:Solyc01g034080.1	Solyc01g034080.1	SL4.0ch01	+	33621254	33622666	27.62	2.44778	3.53278
gene:Solyc01g034150.4	Solyc01g034150.4	SL4.0ch01	-	34033554	34051546	103.212	9.14704	13.2016
gene:Solyc01g028960.1	Solyc01g028960.1	SL4.0ch01	-	35284020	35285118	0	0	0
gene:Solyc01g028930.4	Solyc01g028930.4	SL4.0ch01	-	35741986	35753055	299.719	26.5621	38.336
gene:Solyc01g028900.3	Solyc01g028900.3	SL4.0ch01	+	36653829	36663649	463.736	41.0979	59.3149
gene:Solyc01g028870.3	Solyc01g028870.3	SL4.0ch01	-	36873261	36881858	221.504	19.6305	28.3319
gene:Solyc01g028875.1	Solyc01g028875.1	SL4.0ch01	-	36908605	36909312	0	0	0
gene:Solyc01g028860.3	Solyc01g028860.3	SL4.0ch01	+	36926731	36931286	2428.57	215.228	310.63
gene:Solyc01g028865.1	Solyc01g028865.1	SL4.0ch01	+	36939478	36940010	0	0	0
gene:Solyc01g028830.3	Solyc01g028830.3	SL4.0ch01	+	37046394	37050190	168.656	14.9469	21.5722
gene:Solyc01g028810.3	Solyc01g028810.3	SL4.0ch01	+	37223342	37228486	3837.99	340.136	490.905
gene:Solyc01g028800.3	Solyc01g028800.3	SL4.0ch01	+	37326197	37330501	6.69206	0.593073	0.855959
gene:Solyc01g028803.1	Solyc01g028803.1	SL4.0ch01	+	37868787	37871625	5.38125	0.476905	0.688298
gene:Solyc01g044270.3	Solyc01g044270.3	SL4.0ch01	+	38456389	38459592	166.685	14.7722	21.3202
gene:Solyc01g044340.3	Solyc01g044340.3	SL4.0ch01	+	38612521	38613226	63.3394	5.61336	8.10154
gene:Solyc01g044350.3	Solyc01g044350.3	SL4.0ch01	+	38613937	38617619	49.4697	4.38418	6.32751
gene:Solyc01g044360.4	Solyc01g044360.4	SL4.0ch01	+	38653742	38665478	838.69	74.3276	107.274
gene:Solyc01g044365.1	Solyc01g044365.1	SL4.0ch01	+	38668009	38671325	0	0	0
gene:Solyc01g044370.3	Solyc01g044370.3	SL4.0ch01	-	38691553	38693589	2.93802	0.260377	0.375792
gene:Solyc01g044375.1	Solyc01g044375.1	SL4.0ch01	-	38693731	38696466	3.5588	0.315394	0.455195
gene:Solyc01g044420.4	Solyc01g044420.4	SL4.0ch01	+	39273620	39276317	1.28137	0.113559	0.163895
gene:Solyc01g044490.4	Solyc01g044490.4	SL4.0ch01	+	39472790	39497281	352.897	31.275	45.1379
gene:Solyc01g044556.1	Solyc01g044556.1	SL4.0ch01	-	40151209	40154048	7.93338	0.703084	1.01473
gene:Solyc01g044558.1	Solyc01g044558.1	SL4.0ch01	-	40154240	40156947	47.9454	4.24909	6.13254
gene:Solyc01g049650.3	Solyc01g049650.3	SL4.0ch01	+	41009643	41011950	319.845	28.3458	40.9103
gene:Solyc01g049680.3	Solyc01g049680.3	SL4.0ch01	-	41222213	41223516	282.234	25.0126	36.0996
gene:Solyc01g049690.4	Solyc01g049690.4	SL4.0ch01	-	41237076	41238072	458.837	40.6638	58.6884
gene:Solyc01g049750.1	Solyc01g049750.1	SL4.0ch01	+	41715379	41715540	0	0	0
gene:Solyc01g049760.1	Solyc01g049760.1	SL4.0ch01	+	41716683	41716955	0	0	0
gene:Solyc01g049770.3	Solyc01g049770.3	SL4.0ch01	+	41736715	41737202	99.1496	8.78698	12.6819
gene:Solyc01g049810.4	Solyc01g049810.4	SL4.0ch01	+	42011192	42013073	21.5951	1.91383	2.76216
gene:Solyc01g049820.2	Solyc01g049820.2	SL4.0ch01	-	42016457	42017880	2.21959	0.196708	0.2839
gene:Solyc01g049830.2	Solyc01g049830.2	SL4.0ch01	-	42019325	42021408	1.49257	0.132277	0.19091
gene:Solyc01g049840.1	Solyc01g049840.1	SL4.0ch01	-	42022208	42023484	0	0	0
gene:Solyc01g150130.1	Solyc01g150130.1	SL4.0ch01	+	42028729	42030921	0.545455	0.04834	0.069767
gene:Solyc01g049880.3	Solyc01g049880.3	SL4.0ch01	-	42088159	42090408	605.877	53.6949	77.4957
gene:Solyc01g049890.3	Solyc01g049890.3	SL4.0ch01	-	42198838	42206937	903.465	80.0682	115.559
gene:Solyc01g049910.4	Solyc01g049910.4	SL4.0ch01	-	42498057	42520944	34.9514	3.09751	4.47051
gene:Solyc01g049920.2	Solyc01g049920.2	SL4.0ch01	+	42712223	42712438	91.537	8.11233	11.7082
gene:Solyc01g150131.1	Solyc01g150131.1	SL4.0ch01	-	42859394	42861578	5.24125	0.464498	0.670391
gene:Solyc01g049950.1	Solyc01g049950.1	SL4.0ch01	+	43055803	43055982	0	0	0
gene:Solyc01g049960.4	Solyc01g049960.4	SL4.0ch01	-	43058918	43077190	858.747	76.1052	109.84
gene:Solyc01g050010.3	Solyc01g050010.3	SL4.0ch01	+	43143640	43145300	44.1223	3.91027	5.64354
gene:Solyc01g050040.4	Solyc01g050040.4	SL4.0ch01	-	43509587	43511024	114.813	10.1752	14.6854
gene:Solyc01g050045.1	Solyc01g050045.1	SL4.0ch01	-	43511036	43511918	2.89413	0.256488	0.370179
gene:Solyc01g050070.4	Solyc01g050070.4	SL4.0ch01	-	43728900	43751674	153.686	13.6202	19.6575
gene:Solyc01g050050.1	Solyc01g050050.1	SL4.0ch01	+	43734581	43734793	4.35681	0.386116	0.557265
gene:Solyc01g056240.1	Solyc01g056240.1	SL4.0ch01	+	45876698	45877183	0.502058	0.044494	0.064217
gene:Solyc01g056260.1	Solyc01g056260.1	SL4.0ch01	-	46016079	46016291	1.08451	0.096113	0.138716
gene:Solyc01g056290.2	Solyc01g056290.2	SL4.0ch01	-	46063868	46064447	82.7008	7.32923	10.578
gene:Solyc01g056320.1	Solyc01g056320.1	SL4.0ch01	+	46608549	46608719	68.6725	6.086	8.78368
gene:Solyc01g056340.4	Solyc01g056340.4	SL4.0ch01	+	46851339	46871997	82.5842	7.3189	10.5631
gene:Solyc01g056480.3	Solyc01g056480.3	SL4.0ch01	-	47667405	47667987	33.1595	2.93871	4.24132
gene:Solyc01g150132.1	Solyc01g150132.1	SL4.0ch01	+	47798971	47801717	0	0	0
gene:Solyc01g056520.3	Solyc01g056520.3	SL4.0ch01	-	47804229	47844871	131.609	11.6637	16.8337
gene:Solyc01g056530.2	Solyc01g056530.2	SL4.0ch01	+	47859625	47861604	0	0	0
gene:Solyc01g056570.3	Solyc01g056570.3	SL4.0ch01	-	47964669	47974740	172.348	15.2741	22.0445
gene:Solyc01g056580.4	Solyc01g056580.4	SL4.0ch01	+	48151111	48154904	1.85407	0.164314	0.237148
gene:Solyc01g056600.2	Solyc01g056600.2	SL4.0ch01	+	48263385	48264150	144.931	12.8443	18.5376
gene:Solyc01g056610.1	Solyc01g056610.1	SL4.0ch01	+	48273843	48274070	1.32018	0.116999	0.168859
gene:Solyc01g056620.4	Solyc01g056620.4	SL4.0ch01	+	48287694	48295507	126.881	11.2446	16.2289
gene:Solyc01g056665.1	Solyc01g056665.1	SL4.0ch01	-	49139411	49158353	0	0	0
gene:Solyc01g056690.4	Solyc01g056690.4	SL4.0ch01	-	49184801	49200084	214.435	19.004	27.4277
gene:Solyc01g056720.4	Solyc01g056720.4	SL4.0ch01	-	49540917	49550964	280.02	24.8163	35.8164
gene:Solyc01g056730.3	Solyc01g056730.3	SL4.0ch01	+	49709497	49710450	27.0453	2.39685	3.45928
gene:Solyc01g056750.1	Solyc01g056750.1	SL4.0ch01	+	49723119	49725361	8.31469	0.736877	1.0635
gene:Solyc01g056760.3	Solyc01g056760.3	SL4.0ch01	+	49731025	49737152	34.9088	3.09374	4.46507
gene:Solyc01g056770.1	Solyc01g056770.1	SL4.0ch01	+	49743859	49744065	40.3478	3.57577	5.16076
gene:Solyc01g056780.3	Solyc01g056780.3	SL4.0ch01	+	49802386	49803609	694.049	61.509	88.7735
gene:Solyc01g056790.3	Solyc01g056790.3	SL4.0ch01	+	49805170	49807532	38.3117	3.39532	4.90033
gene:Solyc01g056800.1	Solyc01g056800.1	SL4.0ch01	+	49815373	49815864	41.2689	3.6574	5.27857
gene:Solyc01g056810.4	Solyc01g056810.4	SL4.0ch01	-	50003125	50013425	170.507	15.1109	21.809
gene:Solyc01g056830.3	Solyc01g056830.3	SL4.0ch01	-	50025872	50028584	126.645	11.2237	16.1987
gene:Solyc01g056850.3	Solyc01g056850.3	SL4.0ch01	-	50241563	50248332	2154.79	190.965	275.612
gene:Solyc01g056890.1	Solyc01g056890.1	SL4.0ch01	+	50653711	50654226	0	0	0
gene:Solyc01g056900.1	Solyc01g056900.1	SL4.0ch01	+	50660073	50660276	0	0	0
gene:Solyc01g056910.1	Solyc01g056910.1	SL4.0ch01	+	50660399	50660617	0	0	0
gene:Solyc01g056940.4	Solyc01g056940.4	SL4.0ch01	+	50859088	50859841	5367.92	475.723	686.592
gene:Solyc01g056950.1	Solyc01g056950.1	SL4.0ch01	-	50897704	50898388	0	0	0
gene:Solyc01g056990.3	Solyc01g056990.3	SL4.0ch01	+	51123228	51136228	122.203	10.8301	15.6306
gene:Solyc01g057000.3	Solyc01g057000.3	SL4.0ch01	+	51153163	51155590	0.134586	0.011927	0.017214
gene:Solyc01g057020.3	Solyc01g057020.3	SL4.0ch01	+	51203861	51204997	251.663	22.3033	32.1894
gene:Solyc01g057090.4	Solyc01g057090.4	SL4.0ch01	-	51601463	51623953	274.924	24.3647	35.1646
gene:Solyc01g057150.1	Solyc01g057150.1	SL4.0ch01	-	52609646	52609924	0.476703	0.042247	0.060974
gene:Solyc01g057160.1	Solyc01g057160.1	SL4.0ch01	+	52610980	52611180	85.0597	7.53829	10.8797
gene:Solyc01g057165.1	Solyc01g057165.1	SL4.0ch01	+	52685398	52688980	10.4661	0.927538	1.33868
gene:Solyc01g057200.4	Solyc01g057200.4	SL4.0ch01	-	52956115	52958191	110.355	9.78005	14.1152
gene:Solyc01g057210.3	Solyc01g057210.3	SL4.0ch01	+	53079911	53083865	317.414	28.1304	40.5994
gene:Solyc01g057220.3	Solyc01g057220.3	SL4.0ch01	+	53095323	53097466	0	0	0
gene:Solyc01g057270.4	Solyc01g057270.4	SL4.0ch01	+	53533919	53544661	16.6893	1.47906	2.13467
gene:Solyc01g057310.4	Solyc01g057310.4	SL4.0ch01	-	53724843	53732486	179.194	15.8808	22.9201
gene:Solyc01g057320.3	Solyc01g057320.3	SL4.0ch01	-	53735214	53743004	77.8945	6.90328	9.96323
gene:Solyc01g057330.1	Solyc01g057330.1	SL4.0ch01	+	53759228	53759614	0	0	0
gene:Solyc01g057340.3	Solyc01g057340.3	SL4.0ch01	-	53765609	53774733	74.654	6.6161	9.54875
gene:Solyc01g057350.1	Solyc01g057350.1	SL4.0ch01	-	53828184	53830975	0	0	0
gene:Solyc01g150135.1	Solyc01g150135.1	SL4.0ch01	-	54071673	54073014	0	0	0
gene:Solyc01g057430.3	Solyc01g057430.3	SL4.0ch01	-	54164378	54165061	11.4425	1.01408	1.46358
gene:Solyc01g057435.1	Solyc01g057435.1	SL4.0ch01	-	54183274	54183896	0	0	0
gene:Solyc01g057440.3	Solyc01g057440.3	SL4.0ch01	-	54195690	54197742	7.14914	0.633582	0.914423
gene:Solyc01g057445.1	Solyc01g057445.1	SL4.0ch01	+	54262204	54263229	71.1807	6.30828	9.10449
gene:Solyc01g057470.1	Solyc01g057470.1	SL4.0ch01	-	54302477	54302701	0	0	0
gene:Solyc01g057510.2	Solyc01g057510.2	SL4.0ch01	+	54511547	54513780	2.08225	0.184536	0.266334
gene:Solyc01g057520.4	Solyc01g057520.4	SL4.0ch01	+	54532365	54543276	372.673	33.0276	47.6674
gene:Solyc01g057523.1	Solyc01g057523.1	SL4.0ch01	+	54661116	54661745	0.238095	0.021101	0.030454
gene:Solyc01g150136.1	Solyc01g150136.1	SL4.0ch01	+	54821667	54821936	1	0.088623	0.127907
gene:Solyc01g057570.3	Solyc01g057570.3	SL4.0ch01	+	55157414	55164842	243.71	21.5984	31.1721
gene:Solyc01g057600.3	Solyc01g057600.3	SL4.0ch01	-	56045719	56047570	0	0	0
gene:Solyc01g057680.4	Solyc01g057680.4	SL4.0ch01	+	56695443	56702293	0	0	0
gene:Solyc01g057707.1	Solyc01g057707.1	SL4.0ch01	-	56733238	56741562	4.37926	0.388106	0.560137
gene:Solyc01g057760.4	Solyc01g057760.4	SL4.0ch01	+	56844804	56853371	411.686	36.4851	52.6574
gene:Solyc01g057770.3	Solyc01g057770.3	SL4.0ch01	+	56906637	56910569	330.956	29.3305	42.3316
gene:Solyc01g057780.3	Solyc01g057780.3	SL4.0ch01	-	57092396	57098269	189.804	16.8211	24.2772
gene:Solyc01g057785.1	Solyc01g057785.1	SL4.0ch01	-	57151570	57152178	0.522816	0.046334	0.066872
gene:Solyc01g057830.3	Solyc01g057830.3	SL4.0ch01	+	57264027	57268863	565.997	50.1606	72.3948
gene:Solyc01g057840.3	Solyc01g057840.3	SL4.0ch01	-	57278768	57285079	324.435	28.7526	41.4975
gene:Solyc01g057850.4	Solyc01g057850.4	SL4.0ch01	-	57299889	57313024	202.368	17.9346	25.8842
gene:Solyc01g057853.1	Solyc01g057853.1	SL4.0ch01	+	57324349	57325561	6.24152	0.553145	0.798332
gene:Solyc01g057900.3	Solyc01g057900.3	SL4.0ch01	-	57370600	57407985	213.354	18.9082	27.2895
gene:Solyc01g057910.3	Solyc01g057910.3	SL4.0ch01	+	57551769	57553470	0.229358	0.020327	0.029336
gene:Solyc01g058010.3	Solyc01g058010.3	SL4.0ch01	+	58186183	58190958	78.1399	6.92503	9.99462
gene:Solyc01g058020.4	Solyc01g058020.4	SL4.0ch01	+	58191031	58191982	85.1537	7.54662	10.8917
gene:Solyc01g058030.2	Solyc01g058030.2	SL4.0ch01	-	58192346	58193576	223.109	19.7727	28.5371
gene:Solyc01g058040.2	Solyc01g058040.2	SL4.0ch01	-	58197934	58198301	176.88	15.6758	22.6242
gene:Solyc01g058050.1	Solyc01g058050.1	SL4.0ch01	-	58221336	58221512	0	0	0
gene:Solyc01g058060.1	Solyc01g058060.1	SL4.0ch01	+	58233581	58233793	33.7793	2.99364	4.3206
gene:Solyc01g058070.1	Solyc01g058070.1	SL4.0ch01	-	58235068	58235325	26.7326	2.36913	3.41927
gene:Solyc01g058080.1	Solyc01g058080.1	SL4.0ch01	-	58241965	58242177	1.8169	0.16102	0.232394
gene:Solyc01g058100.2	Solyc01g058100.2	SL4.0ch01	-	58373983	58374587	141.177	12.5116	18.0575
gene:Solyc01g058140.3	Solyc01g058140.3	SL4.0ch01	+	58657043	58673754	224.287	19.8771	28.6879
gene:Solyc01g058160.3	Solyc01g058160.3	SL4.0ch01	+	58722899	58725240	178.753	15.8417	22.8637
gene:Solyc01g058170.4	Solyc01g058170.4	SL4.0ch01	+	58725432	58726767	211.87	18.7767	27.0996
gene:Solyc01g058190.4	Solyc01g058190.4	SL4.0ch01	+	58768857	58771548	313.419	27.7762	40.0883
gene:Solyc01g058200.3	Solyc01g058200.3	SL4.0ch01	-	58771180	58771572	2.17901	0.193112	0.27871
gene:Solyc01g058205.1	Solyc01g058205.1	SL4.0ch01	-	58773243	58775654	37.9551	3.36371	4.85471
gene:Solyc01g058225.1	Solyc01g058225.1	SL4.0ch01	+	58841195	58843590	0	0	0
gene:Solyc01g058240.1	Solyc01g058240.1	SL4.0ch01	+	58934730	58934906	0	0	0
gene:Solyc01g058245.1	Solyc01g058245.1	SL4.0ch01	+	58943239	58948129	0	0	0
gene:Solyc01g058260.4	Solyc01g058260.4	SL4.0ch01	-	59095702	59100497	330.497	29.2898	42.2728
gene:Solyc01g058270.3	Solyc01g058270.3	SL4.0ch01	+	59106138	59112905	90.2298	7.99648	11.541
gene:Solyc01g058280.4	Solyc01g058280.4	SL4.0ch01	-	59113171	59117002	581.417	51.5272	74.3671
gene:Solyc01g058320.4	Solyc01g058320.4	SL4.0ch01	+	59260951	59263054	33.2895	2.95023	4.25795
gene:Solyc01g058350.1	Solyc01g058350.1	SL4.0ch01	-	59514010	59514291	19.3939	1.71875	2.48061
gene:Solyc01g058360.1	Solyc01g058360.1	SL4.0ch01	+	59557750	59562409	0	0	0
gene:Solyc01g058380.1	Solyc01g058380.1	SL4.0ch01	+	59569682	59571294	0	0	0
gene:Solyc01g058385.1	Solyc01g058385.1	SL4.0ch01	-	59572390	59573099	0	0	0
gene:Solyc01g058390.3	Solyc01g058390.3	SL4.0ch01	-	59577480	59583521	140.938	12.4904	18.0269
gene:Solyc01g058450.3	Solyc01g058450.3	SL4.0ch01	+	59718730	59737106	343.663	30.4566	43.9568
gene:Solyc01g058470.1	Solyc01g058470.1	SL4.0ch01	-	59934253	59934447	135.144	11.9769	17.2858
gene:Solyc01g058520.4	Solyc01g058520.4	SL4.0ch01	-	60041417	60043048	37.468	3.32055	4.79241
gene:Solyc01g058530.4	Solyc01g058530.4	SL4.0ch01	-	60043593	60044269	79.3244	7.03001	10.1461
gene:Solyc01g058535.1	Solyc01g058535.1	SL4.0ch01	-	60046097	60046285	15.2434	1.35092	1.94973
gene:Solyc01g058540.3	Solyc01g058540.3	SL4.0ch01	-	60052506	60054037	0.942959	0.083568	0.120611
gene:Solyc01g058597.1	Solyc01g058597.1	SL4.0ch01	-	60568561	60574518	0	0	0
gene:Solyc01g058660.1	Solyc01g058660.1	SL4.0ch01	-	60584960	60585387	0.699384	0.061982	0.089456
gene:Solyc01g058670.3	Solyc01g058670.3	SL4.0ch01	-	60700769	60702324	419.94	37.2166	53.7131
gene:Solyc01g058673.1	Solyc01g058673.1	SL4.0ch01	-	60765815	60766864	4.33257	0.383968	0.554165
gene:Solyc01g058677.1	Solyc01g058677.1	SL4.0ch01	+	60779738	60780284	1.98534	0.175948	0.253939
gene:Solyc01g058685.1	Solyc01g058685.1	SL4.0ch01	-	60819392	60820049	0.43617	0.038655	0.055789
gene:Solyc01g058720.4	Solyc01g058720.4	SL4.0ch01	-	61158289	61159119	92.6119	8.20759	11.8457
gene:Solyc01g058730.4	Solyc01g058730.4	SL4.0ch01	-	61179538	61188774	483.205	42.8233	61.8051
gene:Solyc01g059820.1	Solyc01g059820.1	SL4.0ch01	-	61806616	61807123	0	0	0
gene:Solyc01g059830.3	Solyc01g059830.3	SL4.0ch01	-	61829190	61833092	192.18	17.0317	24.5812
gene:Solyc01g059860.3	Solyc01g059860.3	SL4.0ch01	-	62089254	62098031	194.052	17.1976	24.8206
gene:Solyc01g059870.4	Solyc01g059870.4	SL4.0ch01	-	62126869	62134376	76.1026	6.74448	9.73403
gene:Solyc01g059880.3	Solyc01g059880.3	SL4.0ch01	-	62136814	62142996	371.745	32.9453	47.5487
gene:Solyc01g059885.1	Solyc01g059885.1	SL4.0ch01	-	62155478	62156028	0	0	0
gene:Solyc01g059900.4	Solyc01g059900.4	SL4.0ch01	+	62412383	62412957	1.34609	0.119295	0.172174
gene:Solyc01g059920.4	Solyc01g059920.4	SL4.0ch01	+	62516811	62527178	202.375	17.9352	25.8851
gene:Solyc01g059930.3	Solyc01g059930.3	SL4.0ch01	+	62531840	62534492	488.294	43.2743	62.456
gene:Solyc01g059940.2	Solyc01g059940.2	SL4.0ch01	+	62535507	62536575	1.12161	0.099401	0.143461
gene:Solyc01g059950.1	Solyc01g059950.1	SL4.0ch01	+	62540347	62543423	10.6507	0.943902	1.3623
gene:Solyc01g060030.3	Solyc01g060030.3	SL4.0ch01	+	62629628	62631550	560.382	49.663	71.6766
gene:Solyc01g060040.3	Solyc01g060040.3	SL4.0ch01	-	62636171	62641106	166.872	14.7888	21.3441
gene:Solyc01g060050.3	Solyc01g060050.3	SL4.0ch01	-	62641414	62651420	72.831	6.45454	9.31558
gene:Solyc01g060070.3	Solyc01g060070.3	SL4.0ch01	-	62712265	62715267	201.068	17.8193	25.7179
gene:Solyc01g060080.4	Solyc01g060080.4	SL4.0ch01	-	62728282	62730078	231.157	20.486	29.5666
gene:Solyc01g060090.1	Solyc01g060090.1	SL4.0ch01	-	62744693	62759707	97.6907	8.65769	12.4953
gene:Solyc01g060100.2	Solyc01g060100.2	SL4.0ch01	-	62773675	62776060	42.5127	3.76762	5.43766
gene:Solyc01g060130.3	Solyc01g060130.3	SL4.0ch01	+	62871162	62873230	128.308	11.3711	16.4115
gene:Solyc01g060140.4	Solyc01g060140.4	SL4.0ch01	-	62874632	62878950	329.972	29.2433	42.2057
gene:Solyc01g060160.1	Solyc01g060160.1	SL4.0ch01	+	62893015	62894028	0.721893	0.063977	0.092335
gene:Solyc01g060170.4	Solyc01g060170.4	SL4.0ch01	-	62902430	62908051	168.506	14.9336	21.553
gene:Solyc01g060180.4	Solyc01g060180.4	SL4.0ch01	-	62939450	62943701	91.8129	8.13678	11.7435
gene:Solyc01g060200.3	Solyc01g060200.3	SL4.0ch01	-	62977663	62983750	10.9024	0.966213	1.3945
gene:Solyc01g060210.4	Solyc01g060210.4	SL4.0ch01	-	62994467	62995978	30.9731	2.74494	3.96166
gene:Solyc01g150139.1	Solyc01g150139.1	SL4.0ch01	-	62995994	62996431	1.39355	0.123501	0.178245
gene:Solyc01g060240.4	Solyc01g060240.4	SL4.0ch01	+	63110194	63112657	5.52337	0.4895	0.706476
gene:Solyc01g060250.2	Solyc01g060250.2	SL4.0ch01	+	63163643	63165861	87.7948	7.78068	11.2295
gene:Solyc01g060260.4	Solyc01g060260.4	SL4.0ch01	+	63172110	63173605	2.46755	0.218683	0.315616
gene:Solyc01g060270.1	Solyc01g060270.1	SL4.0ch01	+	63173925	63175726	0.194066	0.017199	0.024822
gene:Solyc01g060280.4	Solyc01g060280.4	SL4.0ch01	+	63178605	63191303	102.513	9.08504	13.1121
gene:Solyc01g060390.1	Solyc01g060390.1	SL4.0ch01	-	64062346	64062726	0	0	0
gene:Solyc01g060395.1	Solyc01g060395.1	SL4.0ch01	+	64080456	64082814	23.68	2.09861	3.02884
gene:Solyc01g060410.4	Solyc01g060410.4	SL4.0ch01	+	64082821	64086576	250.22	22.1754	32.0048
gene:Solyc01g060420.2	Solyc01g060420.2	SL4.0ch01	-	64086981	64087543	2.12611	0.188423	0.271944
gene:Solyc01g060460.2	Solyc01g060460.2	SL4.0ch01	-	64215430	64219564	92.4313	8.19158	11.8226
gene:Solyc01g060470.3	Solyc01g060470.3	SL4.0ch01	+	64238804	64244237	1071.12	94.9265	137.004
gene:Solyc01g060490.4	Solyc01g060490.4	SL4.0ch01	+	64458532	64459317	7.23209	0.640933	0.925033
gene:Solyc01g065490.4	Solyc01g065490.4	SL4.0ch01	+	64503793	64507127	84.7184	7.50804	10.8361
gene:Solyc01g065500.3	Solyc01g065500.3	SL4.0ch01	-	64511731	64515144	0.087873	0.007788	0.01124
gene:Solyc01g065510.3	Solyc01g065510.3	SL4.0ch01	-	64545264	64546203	102.048	9.04386	13.0526
gene:Solyc01g065530.3	Solyc01g065530.3	SL4.0ch01	+	64574212	64577693	307.443	27.2467	39.324
gene:Solyc01g065540.3	Solyc01g065540.3	SL4.0ch01	-	64577785	64582437	464.788	41.1911	59.4495
gene:Solyc01g065545.1	Solyc01g065545.1	SL4.0ch01	-	64625001	64625765	0.283007	0.025081	0.036198
gene:Solyc01g065550.3	Solyc01g065550.3	SL4.0ch01	+	64655468	64660851	135.021	11.966	17.2701
gene:Solyc01g065560.4	Solyc01g065560.4	SL4.0ch01	-	64660915	64665045	114.248	10.125	14.613
gene:Solyc01g065570.2	Solyc01g065570.2	SL4.0ch01	+	64698801	64700274	1.07194	0.094999	0.137108
gene:Solyc01g065580.4	Solyc01g065580.4	SL4.0ch01	-	64700188	64705312	804.038	71.2566	102.842
gene:Solyc01g065585.1	Solyc01g065585.1	SL4.0ch01	+	64732532	64733194	0	0	0
gene:Solyc01g065610.1	Solyc01g065610.1	SL4.0ch01	+	64753105	64753431	0	0	0
gene:Solyc01g065643.1	Solyc01g065643.1	SL4.0ch01	+	64908634	64926680	0	0	0
gene:Solyc01g065680.2	Solyc01g065680.2	SL4.0ch01	+	65009995	65010447	278.249	24.6594	35.59
gene:Solyc01g065690.3	Solyc01g065690.3	SL4.0ch01	-	65048560	65050164	0.212465	0.018829	0.027176
gene:Solyc01g065700.3	Solyc01g065700.3	SL4.0ch01	-	65056062	65059956	0.74312	0.065858	0.09505
gene:Solyc01g065710.3	Solyc01g065710.3	SL4.0ch01	-	65062790	65065661	199.309	17.6635	25.493
gene:Solyc01g065720.4	Solyc01g065720.4	SL4.0ch01	-	65078959	65099137	73.6114	6.5237	9.41539
gene:Solyc01g065725.1	Solyc01g065725.1	SL4.0ch01	+	65105822	65110165	0	0	0
gene:Solyc01g065740.3	Solyc01g065740.3	SL4.0ch01	+	65116377	65120749	68.0878	6.03418	8.70889
gene:Solyc01g065750.2	Solyc01g065750.2	SL4.0ch01	+	65127233	65127710	5.30335	0.470001	0.678334
gene:Solyc01g065840.4	Solyc01g065840.4	SL4.0ch01	+	65197757	65201263	196.054	17.375	25.0767
gene:Solyc01g065980.4	Solyc01g065980.4	SL4.0ch01	-	65548504	65550913	654.687	58.0207	83.7389
gene:Solyc01g065983.1	Solyc01g065983.1	SL4.0ch01	-	65628953	65629661	0	0	0
gene:Solyc01g066020.3	Solyc01g066020.3	SL4.0ch01	-	65651517	65654963	0.242903	0.021527	0.031069
gene:Solyc01g066050.3	Solyc01g066050.3	SL4.0ch01	-	65750977	65755182	478.038	42.3654	61.1442
gene:Solyc01g066060.4	Solyc01g066060.4	SL4.0ch01	-	65768298	65772666	245.501	21.7572	31.4013
gene:Solyc01g066200.1	Solyc01g066200.1	SL4.0ch01	-	66097822	66098091	0.925926	0.082059	0.118432
gene:Solyc01g066310.4	Solyc01g066310.4	SL4.0ch01	+	66718612	66727222	174.239	15.4417	22.2863
gene:Solyc01g066340.4	Solyc01g066340.4	SL4.0ch01	-	66896709	66897005	113.549	10.0631	14.5237
gene:Solyc01g066350.1	Solyc01g066350.1	SL4.0ch01	+	66920443	66920832	1.53333	0.135889	0.196124
gene:Solyc01g066360.3	Solyc01g066360.3	SL4.0ch01	+	66997142	66999503	0.131486	0.011653	0.016818
gene:Solyc01g066430.3	Solyc01g066430.3	SL4.0ch01	-	67083236	67084536	211.666	18.7585	27.0735
gene:Solyc01g066440.3	Solyc01g066440.3	SL4.0ch01	+	67106420	67107572	257.271	22.8003	32.9067
gene:Solyc01g066450.3	Solyc01g066450.3	SL4.0ch01	+	67179656	67182375	10.3506	0.917308	1.32391
gene:Solyc01g150144.1	Solyc01g150144.1	SL4.0ch01	+	67183075	67184562	31.6754	2.80718	4.05149
gene:Solyc01g066455.1	Solyc01g066455.1	SL4.0ch01	-	67185052	67186054	8.48397	0.751879	1.08516
gene:Solyc01g066457.1	Solyc01g066457.1	SL4.0ch01	+	67243680	67245178	46.0245	4.07885	5.88684
gene:Solyc01g066480.3	Solyc01g066480.3	SL4.0ch01	-	67245451	67252485	206.467	18.2978	26.4085
gene:Solyc01g066490.2	Solyc01g066490.2	SL4.0ch01	+	67255548	67255950	56.4313	5.00114	7.21795
gene:Solyc01g066500.1	Solyc01g066500.1	SL4.0ch01	-	67257541	67258470	3.95484	0.350492	0.50585
gene:Solyc01g066510.3	Solyc01g066510.3	SL4.0ch01	-	67260266	67269599	12.7978	1.13419	1.63693
gene:Solyc01g066520.3	Solyc01g066520.3	SL4.0ch01	-	67289469	67295875	146	12.939	18.6743
gene:Solyc01g066560.3	Solyc01g066560.3	SL4.0ch01	+	67377321	67381571	8.11426	0.719114	1.03787
gene:Solyc01g066570.3	Solyc01g066570.3	SL4.0ch01	+	67406271	67407301	13.2658	1.17566	1.69678
gene:Solyc01g066575.1	Solyc01g066575.1	SL4.0ch01	-	67414780	67415373	0	0	0
gene:Solyc01g066590.3	Solyc01g066590.3	SL4.0ch01	-	67457389	67461040	958.004	84.9016	122.535
gene:Solyc01g066610.4	Solyc01g066610.4	SL4.0ch01	-	67464296	67471418	77.7773	6.8929	9.94824
gene:Solyc01g066612.1	Solyc01g066612.1	SL4.0ch01	+	67492586	67493960	0.642946	0.05698	0.082237
gene:Solyc01g066614.1	Solyc01g066614.1	SL4.0ch01	+	67497664	67499032	16.785	1.48755	2.14692
gene:Solyc01g066616.1	Solyc01g066616.1	SL4.0ch01	+	67501775	67502445	0	0	0
gene:Solyc01g066618.1	Solyc01g066618.1	SL4.0ch01	-	67503595	67507123	0	0	0
gene:Solyc01g066620.4	Solyc01g066620.4	SL4.0ch01	+	67529517	67534673	51.8775	4.59757	6.63548
gene:Solyc01g066625.1	Solyc01g066625.1	SL4.0ch01	+	67539201	67542234	0	0	0
gene:Solyc01g066630.1	Solyc01g066630.1	SL4.0ch01	-	67578006	67578158	0	0	0
gene:Solyc01g066640.2	Solyc01g066640.2	SL4.0ch01	+	67603276	67604826	887.843	78.6837	113.561
gene:Solyc01g066680.3	Solyc01g066680.3	SL4.0ch01	-	67615765	67616921	0	0	0
gene:Solyc01g066690.3	Solyc01g066690.3	SL4.0ch01	+	67621326	67637123	469.796	41.635	60.0901
gene:Solyc01g066700.4	Solyc01g066700.4	SL4.0ch01	-	67637988	67640785	0.516563	0.04578	0.066072
gene:Solyc01g066710.4	Solyc01g066710.4	SL4.0ch01	-	67640922	67641553	0.498406	0.04417	0.063749
gene:Solyc01g066720.3	Solyc01g066720.3	SL4.0ch01	-	67642028	67644404	1211.6	107.377	154.972
gene:Solyc01g066730.4	Solyc01g066730.4	SL4.0ch01	+	67662385	67663723	32.1293	2.84741	4.10955
gene:Solyc01g066740.3	Solyc01g066740.3	SL4.0ch01	-	67663517	67671845	153.467	13.6008	19.6295
gene:Solyc01g066760.2	Solyc01g066760.2	SL4.0ch01	-	67712111	67712636	492.452	43.6429	62.988
gene:Solyc01g066770.3	Solyc01g066770.3	SL4.0ch01	-	67719278	67722794	46.396	4.11178	5.93437
gene:Solyc01g066820.4	Solyc01g066820.4	SL4.0ch01	+	67766454	67774950	28.3331	2.51098	3.62399
gene:Solyc01g066830.3	Solyc01g066830.3	SL4.0ch01	-	67775552	67789661	142.058	12.5897	18.1702
gene:Solyc01g066840.3	Solyc01g066840.3	SL4.0ch01	+	67824716	67826632	7609.62	674.391	973.321
gene:Solyc01g066850.4	Solyc01g066850.4	SL4.0ch01	+	67830806	67833112	0.221076	0.019593	0.028277
gene:Solyc01g066860.3	Solyc01g066860.3	SL4.0ch01	-	67833162	67833967	0.741935	0.065753	0.094898
gene:Solyc01g150145.1	Solyc01g150145.1	SL4.0ch01	-	67856623	67859702	0.003182	0.000282	0.000407
gene:Solyc01g066870.3	Solyc01g066870.3	SL4.0ch01	+	67861758	67865698	52.1896	4.62522	6.6754
gene:Solyc01g066880.3	Solyc01g066880.3	SL4.0ch01	-	67890780	67892209	27.5195	2.43887	3.51993
gene:Solyc01g066900.4	Solyc01g066900.4	SL4.0ch01	+	67922942	67926566	432.1	38.2942	55.2684
gene:Solyc01g066905.1	Solyc01g066905.1	SL4.0ch01	+	67940016	67940645	0.005556	0.000492	0.000711
gene:Solyc01g066910.3	Solyc01g066910.3	SL4.0ch01	+	67948787	67949380	1068.97	94.7361	136.729
gene:Solyc01g066940.3	Solyc01g066940.3	SL4.0ch01	+	67981097	67986507	128.409	11.38	16.4244
gene:Solyc01g066970.2	Solyc01g066970.2	SL4.0ch01	-	68057068	68057655	6.59242	0.584243	0.843215
gene:Solyc01g066980.3	Solyc01g066980.3	SL4.0ch01	-	68064440	68065069	0	0	0
gene:Solyc01g066990.1	Solyc01g066990.1	SL4.0ch01	-	68086878	68087084	13.7536	1.21889	1.75918
gene:Solyc01g067000.4	Solyc01g067000.4	SL4.0ch01	-	68106922	68108155	85.6953	7.59462	10.961
gene:Solyc01g067005.1	Solyc01g067005.1	SL4.0ch01	-	68112694	68114373	0	0	0
gene:Solyc01g067010.3	Solyc01g067010.3	SL4.0ch01	+	68119870	68121342	37.6687	3.33833	4.81808
gene:Solyc01g067030.2	Solyc01g067030.2	SL4.0ch01	-	68137554	68138992	41.7366	3.69884	5.33839
gene:Solyc01g067040.2	Solyc01g067040.2	SL4.0ch01	-	68145104	68148870	64.2353	5.69276	8.21612
gene:Solyc01g067070.3	Solyc01g067070.3	SL4.0ch01	+	68175444	68181983	216.164	19.1572	27.6488
gene:Solyc01g067080.3	Solyc01g067080.3	SL4.0ch01	-	68182858	68191629	137.696	12.2031	17.6122
gene:Solyc01g067090.4	Solyc01g067090.4	SL4.0ch01	-	68198314	68204185	60.4283	5.35536	7.72918
gene:Solyc01g067100.4	Solyc01g067100.4	SL4.0ch01	-	68235076	68244369	373.675	33.1163	47.7955
gene:Solyc01g067120.4	Solyc01g067120.4	SL4.0ch01	-	68253638	68256428	0.598985	0.053084	0.076614
gene:Solyc01g067130.4	Solyc01g067130.4	SL4.0ch01	-	68280062	68280530	3.4904	0.309332	0.446446
gene:Solyc01g067140.2	Solyc01g067140.2	SL4.0ch01	+	68313921	68316101	0	0	0
gene:Solyc01g067145.1	Solyc01g067145.1	SL4.0ch01	+	68316813	68322261	0	0	0
gene:Solyc01g067150.1	Solyc01g067150.1	SL4.0ch01	+	68328487	68329232	0	0	0
gene:Solyc01g067160.4	Solyc01g067160.4	SL4.0ch01	+	68338806	68345390	17.657	1.56482	2.25845
gene:Solyc01g067170.1	Solyc01g067170.1	SL4.0ch01	+	68347553	68348115	0.429791	0.03809	0.054973
gene:Solyc01g067173.1	Solyc01g067173.1	SL4.0ch01	-	68371677	68372328	0	0	0
gene:Solyc01g067177.1	Solyc01g067177.1	SL4.0ch01	+	68378021	68378356	2.68155	0.237648	0.342988
gene:Solyc01g067200.1	Solyc01g067200.1	SL4.0ch01	+	68379934	68386553	4.67519	0.414331	0.597988
gene:Solyc01g067190.1	Solyc01g067190.1	SL4.0ch01	-	68383054	68383712	2.20188	0.195139	0.281636
gene:Solyc01g067210.4	Solyc01g067210.4	SL4.0ch01	+	68391271	68396877	16.2532	1.44042	2.0789
gene:Solyc01g067220.1	Solyc01g067220.1	SL4.0ch01	+	68398579	68400193	21.781	1.9303	2.78593
gene:Solyc01g067230.4	Solyc01g067230.4	SL4.0ch01	+	68400696	68402252	24.5745	2.17788	3.14324
gene:Solyc01g067250.3	Solyc01g067250.3	SL4.0ch01	+	68404066	68405361	51.6174	4.57452	6.60222
gene:Solyc01g067255.1	Solyc01g067255.1	SL4.0ch01	+	68423737	68431324	10.8715	0.963473	1.39054
gene:Solyc01g067270.4	Solyc01g067270.4	SL4.0ch01	+	68436340	68445822	71.6761	6.35218	9.16785
gene:Solyc01g067280.3	Solyc01g067280.3	SL4.0ch01	-	68464634	68467220	97.1249	8.60755	12.4229
gene:Solyc01g067290.3	Solyc01g067290.3	SL4.0ch01	+	68486731	68488337	273.413	24.2308	34.9713
gene:Solyc01g067300.3	Solyc01g067300.3	SL4.0ch01	-	68490037	68494453	1.99955	0.177207	0.255756
gene:Solyc01g067295.1	Solyc01g067295.1	SL4.0ch01	-	68510823	68511656	161.037	14.2717	20.5977
gene:Solyc01g067340.3	Solyc01g067340.3	SL4.0ch01	+	68579762	68580543	3.88128	0.343972	0.496442
gene:Solyc01g067350.4	Solyc01g067350.4	SL4.0ch01	-	68582072	68583482	0.212615	0.018843	0.027195
gene:Solyc01g067360.3	Solyc01g067360.3	SL4.0ch01	-	68583790	68588233	120.442	10.674	15.4054
gene:Solyc01g067370.3	Solyc01g067370.3	SL4.0ch01	+	68607188	68608853	0.378287	0.033525	0.048385
gene:Solyc01g067380.4	Solyc01g067380.4	SL4.0ch01	-	68610983	68617518	114.372	10.136	14.6289
gene:Solyc01g067390.4	Solyc01g067390.4	SL4.0ch01	+	68634587	68645591	1121.49	99.3906	143.446
gene:Solyc01g067400.3	Solyc01g067400.3	SL4.0ch01	-	68647280	68656827	332.196	29.4404	42.4901
gene:Solyc01g067403.1	Solyc01g067403.1	SL4.0ch01	+	68665743	68666455	0	0	0
gene:Solyc01g067407.1	Solyc01g067407.1	SL4.0ch01	+	68679440	68680273	0	0	0
gene:Solyc01g067443.1	Solyc01g067443.1	SL4.0ch01	+	68901861	68904907	7.96889	0.706231	1.01927
gene:Solyc01g067445.1	Solyc01g067445.1	SL4.0ch01	+	68905345	68905510	0.933735	0.082751	0.119431
gene:Solyc01g067480.4	Solyc01g067480.4	SL4.0ch01	+	68948639	68961039	374.474	33.1872	47.8978
gene:Solyc01g067490.4	Solyc01g067490.4	SL4.0ch01	-	68961735	68977411	192.9	17.0955	24.6732
gene:Solyc01g067500.3	Solyc01g067500.3	SL4.0ch01	+	68994209	69004680	586.185	51.9497	74.9769
gene:Solyc01g067510.3	Solyc01g067510.3	SL4.0ch01	+	69011842	69014562	22.6553	2.0078	2.89777
gene:Solyc01g067520.3	Solyc01g067520.3	SL4.0ch01	+	69035437	69039347	0.087007	0.007711	0.011129
gene:Solyc01g067530.3	Solyc01g067530.3	SL4.0ch01	+	69043521	69054932	90.749	8.04249	11.6074
gene:Solyc01g067540.2	Solyc01g067540.2	SL4.0ch01	+	69068793	69069752	940.037	83.3094	120.237
gene:Solyc01g067550.3	Solyc01g067550.3	SL4.0ch01	-	69071332	69078123	512.708	45.438	65.5788
gene:Solyc01g067560.3	Solyc01g067560.3	SL4.0ch01	-	69120610	69140715	258.424	22.9024	33.0541
gene:Solyc01g067570.3	Solyc01g067570.3	SL4.0ch01	+	69151230	69153544	57.0757	5.05825	7.30037
gene:Solyc01g067580.4	Solyc01g067580.4	SL4.0ch01	-	69154005	69157172	320.426	28.3972	40.9846
gene:Solyc01g067590.3	Solyc01g067590.3	SL4.0ch01	-	69158444	69170611	331.225	29.3543	42.3659
gene:Solyc01g067600.3	Solyc01g067600.3	SL4.0ch01	+	69208357	69219849	139.774	12.3873	17.878
gene:Solyc01g067620.3	Solyc01g067620.3	SL4.0ch01	+	69222820	69224746	1.40451	0.124472	0.179646
gene:Solyc01g067630.3	Solyc01g067630.3	SL4.0ch01	-	69241854	69245614	153.182	13.5755	19.593
gene:Solyc01g067640.3	Solyc01g067640.3	SL4.0ch01	+	69281293	69287073	338.497	29.9988	43.2961
gene:Solyc01g067650.2	Solyc01g067650.2	SL4.0ch01	+	69291361	69292686	0	0	0
gene:Solyc01g067660.3	Solyc01g067660.3	SL4.0ch01	+	69323631	69326825	218.287	19.3453	27.9203
gene:Solyc01g067680.3	Solyc01g067680.3	SL4.0ch01	-	69330467	69334022	116.439	10.3192	14.8933
gene:Solyc01g067690.4	Solyc01g067690.4	SL4.0ch01	-	69350043	69351024	145.767	12.9183	18.6445
gene:Solyc01g067700.3	Solyc01g067700.3	SL4.0ch01	-	69358509	69374056	117.345	10.3995	15.0092
gene:Solyc01g067710.3	Solyc01g067710.3	SL4.0ch01	+	69421362	69426317	74.6896	6.61925	9.5533
gene:Solyc01g067720.4	Solyc01g067720.4	SL4.0ch01	-	69428041	69433241	113.815	10.0867	14.5577
gene:Solyc01g067730.3	Solyc01g067730.3	SL4.0ch01	+	69443967	69446073	4392.34	389.265	561.81
gene:Solyc01g067740.3	Solyc01g067740.3	SL4.0ch01	+	69452727	69457709	3178.36	281.677	406.533
gene:Solyc01g067750.3	Solyc01g067750.3	SL4.0ch01	+	69460665	69475138	438.548	38.8656	56.0932
gene:Solyc01g067755.1	Solyc01g067755.1	SL4.0ch01	-	69487745	69488428	0	0	0
gene:Solyc01g067760.1	Solyc01g067760.1	SL4.0ch01	-	69513318	69513804	0	0	0
gene:Solyc01g067780.1	Solyc01g067780.1	SL4.0ch01	+	69528854	69531565	5.26549	0.466646	0.673491
gene:Solyc01g067790.3	Solyc01g067790.3	SL4.0ch01	+	69539266	69545294	186.611	16.5381	23.8688
gene:Solyc01g067800.3	Solyc01g067800.3	SL4.0ch01	-	69547240	69555221	153.044	13.5633	19.5754
gene:Solyc01g067820.3	Solyc01g067820.3	SL4.0ch01	+	69569523	69571658	126.036	11.1697	16.1208
gene:Solyc01g067830.3	Solyc01g067830.3	SL4.0ch01	-	69572358	69576606	226.454	20.0692	28.965
gene:Solyc01g067840.2	Solyc01g067840.2	SL4.0ch01	+	69580509	69581042	0	0	0
gene:Solyc01g067850.2	Solyc01g067850.2	SL4.0ch01	+	69600542	69602843	0	0	0
gene:Solyc01g067860.3	Solyc01g067860.3	SL4.0ch01	+	69609966	69611564	0	0	0
gene:Solyc01g067870.3	Solyc01g067870.3	SL4.0ch01	+	69631847	69633507	0	0	0
gene:Solyc01g067880.3	Solyc01g067880.3	SL4.0ch01	+	69633771	69635996	0	0	0
gene:Solyc01g067890.4	Solyc01g067890.4	SL4.0ch01	-	69639734	69644123	661.735	58.6452	84.6403
gene:Solyc01g067895.1	Solyc01g067895.1	SL4.0ch01	-	69664370	69683473	17.2976	1.53297	2.21248
gene:Solyc01g067900.3	Solyc01g067900.3	SL4.0ch01	+	69694632	69695504	894.477	79.2716	114.41
gene:Solyc01g067910.3	Solyc01g067910.3	SL4.0ch01	-	69699954	69700270	4.40699	0.390563	0.563684
gene:Solyc01g067920.1	Solyc01g067920.1	SL4.0ch01	+	69701798	69703794	0	0	0
gene:Solyc01g067930.4	Solyc01g067930.4	SL4.0ch01	+	69712795	69714193	323.793	28.6956	41.4153
gene:Solyc01g067940.2	Solyc01g067940.2	SL4.0ch01	-	69713601	69714598	246.136	21.8134	31.4824
gene:Solyc01g067950.1	Solyc01g067950.1	SL4.0ch01	+	69741138	69741359	0	0	0
gene:Solyc01g067965.1	Solyc01g067965.1	SL4.0ch01	+	69796225	69797675	0	0	0
gene:Solyc01g067980.1	Solyc01g067980.1	SL4.0ch01	-	69800189	69804133	0	0	0
gene:Solyc01g067990.1	Solyc01g067990.1	SL4.0ch01	+	69809979	69810877	0	0	0
gene:Solyc01g068000.4	Solyc01g068000.4	SL4.0ch01	+	69825146	69830210	101.09	8.95898	12.9301
gene:Solyc01g068010.2	Solyc01g068010.2	SL4.0ch01	+	69833944	69835019	0	0	0
gene:Solyc01g068020.4	Solyc01g068020.4	SL4.0ch01	-	69836921	69839891	55.7583	4.94149	7.13186
gene:Solyc01g068030.3	Solyc01g068030.3	SL4.0ch01	-	69840098	69843094	50.6384	4.48775	6.47699
gene:Solyc01g068040.1	Solyc01g068040.1	SL4.0ch01	+	69844694	69845530	0.592593	0.052518	0.075797
gene:Solyc01g068045.1	Solyc01g068045.1	SL4.0ch01	-	69849549	69850258	13110.2	1161.87	1676.88
gene:Solyc01g068050.3	Solyc01g068050.3	SL4.0ch01	+	69852390	69856849	163.636	14.502	20.9302
gene:Solyc01g068060.4	Solyc01g068060.4	SL4.0ch01	-	69857087	69863214	160.547	14.2283	20.5351
gene:Solyc01g068070.4	Solyc01g068070.4	SL4.0ch01	+	69872097	69890447	109.956	9.74467	14.0641
gene:Solyc01g068075.1	Solyc01g068075.1	SL4.0ch01	-	69891225	69892046	0.827586	0.073344	0.105854
gene:Solyc01g068080.4	Solyc01g068080.4	SL4.0ch01	-	69893239	69896528	34.2029	3.03118	4.37478
gene:Solyc01g068100.4	Solyc01g068100.4	SL4.0ch01	-	69983917	69991326	511.535	45.334	65.4287
gene:Solyc01g068110.2	Solyc01g068110.2	SL4.0ch01	-	70022580	70023568	0	0	0
gene:Solyc01g068120.4	Solyc01g068120.4	SL4.0ch01	+	70023470	70024356	0	0	0
gene:Solyc01g068130.4	Solyc01g068130.4	SL4.0ch01	-	70026324	70030258	179.473	15.9055	22.9558
gene:Solyc01g068140.4	Solyc01g068140.4	SL4.0ch01	+	70039120	70040902	10.8952	0.965568	1.39356
gene:Solyc01g068150.3	Solyc01g068150.3	SL4.0ch01	-	70041184	70047180	264.577	23.4478	33.8412
gene:Solyc01g068160.4	Solyc01g068160.4	SL4.0ch01	-	70050411	70056936	261.117	23.1411	33.3986
gene:Solyc01g068170.3	Solyc01g068170.3	SL4.0ch01	+	70064609	70070109	111.228	9.85742	14.2268
gene:Solyc01g068180.3	Solyc01g068180.3	SL4.0ch01	+	70072861	70077149	74.1466	6.57113	9.48385
gene:Solyc01g068190.3	Solyc01g068190.3	SL4.0ch01	-	70079198	70082449	49.199	4.36018	6.29288
gene:Solyc01g068200.4	Solyc01g068200.4	SL4.0ch01	-	70083355	70090071	284.318	25.1972	36.3661
gene:Solyc01g068210.3	Solyc01g068210.3	SL4.0ch01	+	70094093	70107657	375.671	33.2933	48.0508
gene:Solyc01g068240.3	Solyc01g068240.3	SL4.0ch01	+	70144334	70154382	347.383	30.7863	44.4326
gene:Solyc01g068250.2	Solyc01g068250.2	SL4.0ch01	-	70160184	70161557	23.3763	2.07169	2.98998
gene:Solyc01g068260.4	Solyc01g068260.4	SL4.0ch01	-	70167149	70180796	288.717	25.5871	36.9288
gene:Solyc01g068270.3	Solyc01g068270.3	SL4.0ch01	+	70199672	70204202	164.164	14.5488	20.9977
gene:Solyc01g068280.3	Solyc01g068280.3	SL4.0ch01	-	70204590	70218561	771.208	68.3472	98.6427
gene:Solyc01g068290.4	Solyc01g068290.4	SL4.0ch01	-	70223905	70236213	84.5498	7.49309	10.8145
gene:Solyc01g068293.1	Solyc01g068293.1	SL4.0ch01	-	70241973	70245618	0	0	0
gene:Solyc01g068297.1	Solyc01g068297.1	SL4.0ch01	-	70272734	70280041	0	0	0
gene:Solyc01g068300.3	Solyc01g068300.3	SL4.0ch01	-	70294998	70297186	0	0	0
gene:Solyc01g068320.3	Solyc01g068320.3	SL4.0ch01	-	70325286	70328368	0	0	0
gene:Solyc01g068330.4	Solyc01g068330.4	SL4.0ch01	-	70336587	70342619	318.166	28.197	40.6955
gene:Solyc01g068340.3	Solyc01g068340.3	SL4.0ch01	+	70347998	70357441	71.0656	6.29808	9.08977
gene:Solyc01g068350.3	Solyc01g068350.3	SL4.0ch01	+	70360242	70362701	60.578	5.36864	7.74834
gene:Solyc01g068360.4	Solyc01g068360.4	SL4.0ch01	+	70364003	70368525	3.9207	0.347466	0.501484
gene:Solyc01g068370.4	Solyc01g068370.4	SL4.0ch01	-	70369821	70374062	43.7031	3.87312	5.58992
gene:Solyc01g068380.3	Solyc01g068380.3	SL4.0ch01	-	70374483	70384403	0.14881	0.013188	0.019034
gene:Solyc01g068390.3	Solyc01g068390.3	SL4.0ch01	-	70391789	70397080	317.856	28.1695	40.6559
gene:Solyc01g068400.3	Solyc01g068400.3	SL4.0ch01	+	70412591	70421117	674.444	59.7716	86.2659
gene:Solyc01g068410.4	Solyc01g068410.4	SL4.0ch01	+	70460393	70463398	1.80045	0.159562	0.23029
gene:Solyc01g068420.4	Solyc01g068420.4	SL4.0ch01	+	70464607	70467087	0	0	0
gene:Solyc01g068430.3	Solyc01g068430.3	SL4.0ch01	+	70471234	70474578	0	0	0
gene:Solyc01g068435.1	Solyc01g068435.1	SL4.0ch01	+	70481802	70482197	0	0	0
gene:Solyc01g068440.2	Solyc01g068440.2	SL4.0ch01	+	70482212	70485964	0	0	0
gene:Solyc01g068450.4	Solyc01g068450.4	SL4.0ch01	+	70491311	70492869	113.541	10.0624	14.5226
gene:Solyc01g068460.4	Solyc01g068460.4	SL4.0ch01	-	70493222	70496281	1.23031	0.109034	0.157365
gene:Solyc01g068470.4	Solyc01g068470.4	SL4.0ch01	-	70499403	70509181	32.655	2.894	4.17679
gene:Solyc01g068480.4	Solyc01g068480.4	SL4.0ch01	+	70513362	70527441	354.807	31.4442	45.3821
gene:Solyc01g068490.4	Solyc01g068490.4	SL4.0ch01	+	70530099	70532899	3.98634	0.353283	0.509879
gene:Solyc01g068500.4	Solyc01g068500.4	SL4.0ch01	+	70534084	70544757	6.95652	0.616511	0.889786
gene:Solyc01g068510.1	Solyc01g068510.1	SL4.0ch01	-	70546037	70546549	0.645224	0.057182	0.082528
gene:Solyc01g068520.1	Solyc01g068520.1	SL4.0ch01	-	70547309	70547509	0.472637	0.041887	0.060453
gene:Solyc01g068530.3	Solyc01g068530.3	SL4.0ch01	-	70548533	70549252	8574.51	759.903	1096.74
gene:Solyc01g068540.3	Solyc01g068540.3	SL4.0ch01	+	70552809	70559139	114.687	10.1639	14.6692
gene:Solyc01g068550.2	Solyc01g068550.2	SL4.0ch01	+	70562813	70563959	2.36611	0.209692	0.302641
gene:Solyc01g068560.3	Solyc01g068560.3	SL4.0ch01	-	70564529	70571246	387.838	34.3715	49.6071
gene:Solyc01g068580.4	Solyc01g068580.4	SL4.0ch01	+	70580707	70589995	409.516	36.2927	52.3798
gene:Solyc01g068590.4	Solyc01g068590.4	SL4.0ch01	+	70593150	70622390	100.664	8.92118	12.8756
gene:Solyc01g068620.4	Solyc01g068620.4	SL4.0ch01	+	70623117	70626479	201.678	17.8734	25.7959
gene:Solyc01g068640.3	Solyc01g068640.3	SL4.0ch01	+	70635979	70647086	59.3971	5.26398	7.59729
gene:Solyc01g079060.4	Solyc01g079060.4	SL4.0ch01	+	70715222	70718803	89.198	7.90504	11.409
gene:Solyc01g079080.3	Solyc01g079080.3	SL4.0ch01	-	70731350	70737704	16.6116	1.47218	2.12473
gene:Solyc01g079090.4	Solyc01g079090.4	SL4.0ch01	+	70741075	70746536	357.984	31.7258	45.7885
gene:Solyc01g079100.3	Solyc01g079100.3	SL4.0ch01	+	70748817	70752329	236.366	20.9476	30.2329
gene:Solyc01g079110.4	Solyc01g079110.4	SL4.0ch01	+	70753656	70754276	8832.24	782.744	1129.7
gene:Solyc01g079115.1	Solyc01g079115.1	SL4.0ch01	-	70772115	70773512	0	0	0
gene:Solyc01g079120.3	Solyc01g079120.3	SL4.0ch01	-	70775301	70775552	0	0	0
gene:Solyc01g079130.2	Solyc01g079130.2	SL4.0ch01	+	70791055	70793749	2.79563	0.247759	0.35758
gene:Solyc01g079140.2	Solyc01g079140.2	SL4.0ch01	+	70805754	70806324	0.525394	0.046562	0.067201
gene:Solyc01g079150.4	Solyc01g079150.4	SL4.0ch01	-	70818917	70822807	46.0253	4.07892	5.88694
gene:Solyc01g079155.1	Solyc01g079155.1	SL4.0ch01	+	70830056	70830787	0	0	0
gene:Solyc01g079160.4	Solyc01g079160.4	SL4.0ch01	-	70833700	70837486	0	0	0
gene:Solyc01g079170.3	Solyc01g079170.3	SL4.0ch01	-	70839480	70841993	4.00447	0.35489	0.512198
gene:Solyc01g079200.4	Solyc01g079200.4	SL4.0ch01	-	70863795	70866932	0.253807	0.022493	0.032464
gene:Solyc01g079210.3	Solyc01g079210.3	SL4.0ch01	+	70877971	70885440	247.211	21.9087	31.62
gene:Solyc01g079220.4	Solyc01g079220.4	SL4.0ch01	-	70885685	70891049	56.349	4.99384	7.20741
gene:Solyc01g079230.4	Solyc01g079230.4	SL4.0ch01	+	70902311	70909273	807.189	71.5359	103.245
gene:Solyc01g079240.3	Solyc01g079240.3	SL4.0ch01	+	70913896	70919241	438.874	38.8945	56.1349
gene:Solyc01g079250.3	Solyc01g079250.3	SL4.0ch01	-	70921030	70926877	1597.21	141.55	204.294
gene:Solyc01g079260.4	Solyc01g079260.4	SL4.0ch01	+	70935936	70938394	34.8842	3.09156	4.46193
gene:Solyc01g079285.1	Solyc01g079285.1	SL4.0ch01	+	70950784	70951561	0.707944	0.06274	0.090551
gene:Solyc01g079290.1	Solyc01g079290.1	SL4.0ch01	-	70952218	70953072	2.10409	0.186472	0.269128
gene:Solyc01g079310.3	Solyc01g079310.3	SL4.0ch01	+	70967551	70973364	138.466	12.2713	17.7107
gene:Solyc01g079320.4	Solyc01g079320.4	SL4.0ch01	-	70973382	70975719	94.0153	8.33197	12.0252
gene:Solyc01g079330.3	Solyc01g079330.3	SL4.0ch01	-	70978178	70987875	369.294	32.7281	47.2352
gene:Solyc01g079340.3	Solyc01g079340.3	SL4.0ch01	+	71012264	71019833	352.667	31.2546	45.1085
gene:Solyc01g079350.3	Solyc01g079350.3	SL4.0ch01	+	71021753	71026271	348.777	30.9098	44.6109
gene:Solyc01g079360.4	Solyc01g079360.4	SL4.0ch01	-	71028518	71030182	14.085	1.24826	1.80156
gene:Solyc01g079370.4	Solyc01g079370.4	SL4.0ch01	+	71033919	71037664	3.30824	0.293188	0.423146
gene:Solyc01g079380.1	Solyc01g079380.1	SL4.0ch01	+	71040839	71042326	0.709677	0.062894	0.090772
gene:Solyc01g079390.4	Solyc01g079390.4	SL4.0ch01	+	71043531	71059040	129.753	11.4991	16.5962
gene:Solyc01g079400.3	Solyc01g079400.3	SL4.0ch01	-	71059016	71061990	187.878	16.6504	24.0308
gene:Solyc01g079410.3	Solyc01g079410.3	SL4.0ch01	-	71064709	71070495	399.613	35.4151	51.1131
gene:Solyc01g079420.4	Solyc01g079420.4	SL4.0ch01	+	71073979	71077259	1052.87	93.3089	134.669
gene:Solyc01g079430.2	Solyc01g079430.2	SL4.0ch01	-	71078639	71080066	79.8908	7.0802	10.2186
gene:Solyc01g079440.1	Solyc01g079440.1	SL4.0ch01	+	71080539	71080742	76.3627	6.76753	9.76731
gene:Solyc01g079450.3	Solyc01g079450.3	SL4.0ch01	-	71081676	71092011	310.891	27.5522	39.765
gene:Solyc01g079460.2	Solyc01g079460.2	SL4.0ch01	-	71092719	71093735	0	0	0
gene:Solyc01g079470.4	Solyc01g079470.4	SL4.0ch01	+	71095300	71096006	2.54597	0.225633	0.325647
gene:Solyc01g079480.3	Solyc01g079480.3	SL4.0ch01	-	71097204	71098337	1566.84	138.859	200.41
gene:Solyc01g079490.2	Solyc01g079490.2	SL4.0ch01	+	71106661	71124814	141.708	12.5586	18.1254
gene:Solyc01g079500.4	Solyc01g079500.4	SL4.0ch01	+	71127766	71133880	1393.74	123.518	178.268
gene:Solyc01g079510.3	Solyc01g079510.3	SL4.0ch01	+	71137670	71159126	220.085	19.5047	28.1503
gene:Solyc01g079520.3	Solyc01g079520.3	SL4.0ch01	+	71159965	71170277	483.305	42.8322	61.818
gene:Solyc01g079530.4	Solyc01g079530.4	SL4.0ch01	-	71170437	71173056	19.9791	1.77062	2.55547
gene:Solyc01g079535.1	Solyc01g079535.1	SL4.0ch01	+	71189866	71195770	1048.86	92.9536	134.156
gene:Solyc01g079550.2	Solyc01g079550.2	SL4.0ch01	+	71196421	71197243	9.36209	0.829701	1.19747
gene:Solyc01g079560.3	Solyc01g079560.3	SL4.0ch01	+	71210317	71212208	0.57529	0.050984	0.073583
gene:Solyc01g079570.3	Solyc01g079570.3	SL4.0ch01	+	71219136	71224803	70.7096	6.26653	9.04423
gene:Solyc01g079580.3	Solyc01g079580.3	SL4.0ch01	+	71253077	71255625	434.381	38.4963	55.5602
gene:Solyc01g079590.3	Solyc01g079590.3	SL4.0ch01	+	71271554	71279095	606.259	53.7288	77.5446
gene:Solyc01g079600.4	Solyc01g079600.4	SL4.0ch01	-	71281381	71285138	118.149	10.4708	15.1121
gene:Solyc01g079610.3	Solyc01g079610.3	SL4.0ch01	-	71290110	71296115	713.104	63.1978	91.2108
gene:Solyc01g079615.1	Solyc01g079615.1	SL4.0ch01	+	71314425	71315192	0.390625	0.034619	0.049964
gene:Solyc01g079620.4	Solyc01g079620.4	SL4.0ch01	+	71322725	71326073	7.49399	0.664143	0.958531
gene:Solyc01g079630.3	Solyc01g079630.3	SL4.0ch01	+	71328780	71333714	103.651	9.18592	13.2577
gene:Solyc01g079640.4	Solyc01g079640.4	SL4.0ch01	-	71333961	71338736	90.0954	7.98457	11.5238
gene:Solyc01g079650.3	Solyc01g079650.3	SL4.0ch01	+	71351023	71361570	451.236	39.9901	57.7161
gene:Solyc01g079660.2	Solyc01g079660.2	SL4.0ch01	-	71361598	71362534	0.959445	0.085029	0.122719
gene:Solyc01g079670.2	Solyc01g079670.2	SL4.0ch01	-	71367601	71368284	0.438596	0.03887	0.056099
gene:Solyc01g079680.3	Solyc01g079680.3	SL4.0ch01	+	71371977	71375005	1431.6	126.873	183.111
gene:Solyc01g079690.4	Solyc01g079690.4	SL4.0ch01	-	71375382	71382454	247.153	21.9035	31.6125
gene:Solyc01g079700.3	Solyc01g079700.3	SL4.0ch01	-	71389772	71391194	120.93	10.7173	15.4678
gene:Solyc01g079710.3	Solyc01g079710.3	SL4.0ch01	-	71393093	71400821	663.943	58.8409	84.9228
gene:Solyc01g079720.3	Solyc01g079720.3	SL4.0ch01	-	71402160	71417279	105.915	9.38655	13.5472
gene:Solyc01g079750.3	Solyc01g079750.3	SL4.0ch01	-	71481165	71488524	405.723	35.9566	51.8947
gene:Solyc01g079760.3	Solyc01g079760.3	SL4.0ch01	+	71490718	71498801	176.944	15.6814	22.6323
gene:Solyc01g079770.2	Solyc01g079770.2	SL4.0ch01	+	71499576	71500897	66.8744	5.92664	8.55369
gene:Solyc01g079780.3	Solyc01g079780.3	SL4.0ch01	-	71501162	71504557	267.621	23.7175	34.2306
gene:Solyc01g079790.4	Solyc01g079790.4	SL4.0ch01	+	71507448	71511691	47.637	4.22176	6.09309
gene:Solyc01g079800.4	Solyc01g079800.4	SL4.0ch01	-	71512476	71518254	30.3634	2.69091	3.88368
gene:Solyc01g079805.1	Solyc01g079805.1	SL4.0ch01	-	71519985	71520398	0	0	0
gene:Solyc01g079810.4	Solyc01g079810.4	SL4.0ch01	+	71524828	71530644	323.882	28.7035	41.4267
gene:Solyc01g079820.3	Solyc01g079820.3	SL4.0ch01	-	71532119	71535934	533.757	47.3034	68.2711
gene:Solyc01g079830.3	Solyc01g079830.3	SL4.0ch01	-	71538778	71540413	2.07618	0.183998	0.265557
gene:Solyc01g079840.3	Solyc01g079840.3	SL4.0ch01	-	71547507	71559175	518.161	45.9212	66.2763
gene:Solyc01g079850.3	Solyc01g079850.3	SL4.0ch01	-	71560579	71564199	19.8566	1.75976	2.53979
gene:Solyc01g079855.1	Solyc01g079855.1	SL4.0ch01	+	71571068	71573254	1.71569	0.152051	0.219449
gene:Solyc01g079860.3	Solyc01g079860.3	SL4.0ch01	+	71575456	71585537	144.515	12.8074	18.4844
gene:Solyc01g079870.4	Solyc01g079870.4	SL4.0ch01	-	71585414	71589006	832.978	73.8214	106.543
gene:Solyc01g079880.3	Solyc01g079880.3	SL4.0ch01	-	71608167	71612366	475.587	42.1482	60.8307
gene:Solyc01g079930.3	Solyc01g079930.3	SL4.0ch01	-	71668787	71670839	2.70791	0.239984	0.34636
gene:Solyc01g079940.4	Solyc01g079940.4	SL4.0ch01	-	71675100	71677297	32.5025	2.88049	4.15729
gene:Solyc01g079950.3	Solyc01g079950.3	SL4.0ch01	-	71679275	71681108	155.454	13.7769	19.8837
gene:Solyc01g079980.3	Solyc01g079980.3	SL4.0ch01	-	71700028	71701480	191.951	17.0114	24.5518
gene:Solyc01g080010.2	Solyc01g080010.2	SL4.0ch01	-	71718357	71719893	1.56148	0.138384	0.199724
gene:Solyc01g080020.2	Solyc01g080020.2	SL4.0ch01	-	71725137	71726767	787.254	69.7692	100.695
gene:Solyc01g080030.3	Solyc01g080030.3	SL4.0ch01	-	71732939	71734259	0.226416	0.020066	0.02896
gene:Solyc01g080040.3	Solyc01g080040.3	SL4.0ch01	+	71735648	71743155	69.8889	6.1938	8.93926
gene:Solyc01g080050.4	Solyc01g080050.4	SL4.0ch01	+	71750839	71752627	0	0	0
gene:Solyc01g080055.1	Solyc01g080055.1	SL4.0ch01	-	71786021	71787008	0	0	0
gene:Solyc01g080070.4	Solyc01g080070.4	SL4.0ch01	-	71799398	71802036	1218.41	107.98	155.843
gene:Solyc01g080075.1	Solyc01g080075.1	SL4.0ch01	-	71807800	71808483	0	0	0
gene:Solyc01g080080.3	Solyc01g080080.3	SL4.0ch01	-	71823467	71835150	209.33	18.5515	26.7747
gene:Solyc01g080100.3	Solyc01g080100.3	SL4.0ch01	-	71837770	71838350	12.2651	1.08697	1.56878
gene:Solyc01g080110.3	Solyc01g080110.3	SL4.0ch01	-	71839682	71851857	207.86	18.4213	26.5867
gene:Solyc01g080120.2	Solyc01g080120.2	SL4.0ch01	-	71855264	71857330	1.55733	0.138016	0.199193
gene:Solyc01g080130.2	Solyc01g080130.2	SL4.0ch01	-	71861763	71864312	132.542	11.7463	16.953
gene:Solyc01g080140.3	Solyc01g080140.3	SL4.0ch01	-	71873708	71888231	357.606	31.6923	45.7402
gene:Solyc01g080150.3	Solyc01g080150.3	SL4.0ch01	+	71905883	71907823	0	0	0
gene:Solyc01g080160.4	Solyc01g080160.4	SL4.0ch01	+	71927014	71935327	128.946	11.4276	16.493
gene:Solyc01g080170.3	Solyc01g080170.3	SL4.0ch01	+	71965080	71974742	101.914	9.03197	13.0355
gene:Solyc01g080180.3	Solyc01g080180.3	SL4.0ch01	+	71975629	71981841	67.5899	5.99005	8.6452
gene:Solyc01g080190.3	Solyc01g080190.3	SL4.0ch01	+	71982526	71984760	91.4564	8.10518	11.6979
gene:Solyc01g080200.3	Solyc01g080200.3	SL4.0ch01	-	71984776	71996449	114.899	10.1828	14.6964
gene:Solyc01g080210.3	Solyc01g080210.3	SL4.0ch01	-	72002429	72008457	39.4129	3.49291	5.04118
gene:Solyc01g080220.3	Solyc01g080220.3	SL4.0ch01	+	72012518	72014500	13.0573	1.15718	1.67011
gene:Solyc01g080230.3	Solyc01g080230.3	SL4.0ch01	+	72019339	72021588	1.10207	0.097669	0.140962
gene:Solyc01g080240.4	Solyc01g080240.4	SL4.0ch01	+	72038841	72046500	426.088	37.7614	54.4996
gene:Solyc01g080250.3	Solyc01g080250.3	SL4.0ch01	-	72050416	72059695	580.274	51.4259	74.221
gene:Solyc01g080270.3	Solyc01g080270.3	SL4.0ch01	-	72074646	72094529	160.542	14.2278	20.5344
gene:Solyc01g080280.3	Solyc01g080280.3	SL4.0ch01	+	72107158	72112587	536.871	47.5794	68.6694
gene:Solyc01g080290.3	Solyc01g080290.3	SL4.0ch01	+	72113071	72114359	27.5593	2.4424	3.52501
gene:Solyc01g080300.4	Solyc01g080300.4	SL4.0ch01	+	72115522	72119769	130.795	11.5915	16.7296
gene:Solyc01g080310.4	Solyc01g080310.4	SL4.0ch01	+	72119936	72124249	92.3838	8.18737	11.8165
gene:Solyc01g080320.3	Solyc01g080320.3	SL4.0ch01	-	72130000	72130550	9.80377	0.868845	1.25397
gene:Solyc01g080330.4	Solyc01g080330.4	SL4.0ch01	+	72135655	72138149	593.89	52.6326	75.9625
gene:Solyc01g080340.3	Solyc01g080340.3	SL4.0ch01	-	72138493	72140147	81.4314	7.21674	10.4156
gene:Solyc01g080350.3	Solyc01g080350.3	SL4.0ch01	-	72142694	72150300	165.65	14.6805	21.1877
gene:Solyc01g080360.3	Solyc01g080360.3	SL4.0ch01	+	72171508	72188469	135.186	11.9806	17.2911
gene:Solyc01g080370.3	Solyc01g080370.3	SL4.0ch01	+	72190378	72190700	12.1146	1.07363	1.54953
gene:Solyc01g080380.4	Solyc01g080380.4	SL4.0ch01	+	72204905	72206003	86.1083	7.63122	11.0138
gene:Solyc01g080400.3	Solyc01g080400.3	SL4.0ch01	+	72226765	72232522	147.279	13.0524	18.838
gene:Solyc01g080410.3	Solyc01g080410.3	SL4.0ch01	+	72234148	72236166	24.5557	2.17621	3.14084
gene:Solyc01g080420.1	Solyc01g080420.1	SL4.0ch01	-	72237081	72238186	4.99259	0.442461	0.638586
gene:Solyc01g080430.4	Solyc01g080430.4	SL4.0ch01	+	72246188	72251239	85.9013	7.61287	10.9873
gene:Solyc01g080450.4	Solyc01g080450.4	SL4.0ch01	-	72267617	72269410	98.2899	8.71079	12.5719
gene:Solyc01g080460.3	Solyc01g080460.3	SL4.0ch01	+	72273344	72281771	9.0875	0.805366	1.16235
gene:Solyc01g080470.3	Solyc01g080470.3	SL4.0ch01	+	72285718	72289415	294.529	26.1022	37.6722
gene:Solyc01g080480.4	Solyc01g080480.4	SL4.0ch01	+	72290436	72292538	3.59161	0.318301	0.459391
gene:Solyc01g080490.2	Solyc01g080490.2	SL4.0ch01	-	72299948	72300784	0	0	0
gene:Solyc01g080500.2	Solyc01g080500.2	SL4.0ch01	-	72309136	72310471	287.98	25.5218	36.8345
gene:Solyc01g080510.3	Solyc01g080510.3	SL4.0ch01	+	72335081	72339692	61.5218	5.45228	7.86906
gene:Solyc01g080520.3	Solyc01g080520.3	SL4.0ch01	+	72340985	72344536	0.585938	0.051928	0.074945
gene:Solyc01g080530.3	Solyc01g080530.3	SL4.0ch01	+	72346213	72354722	303.119	26.8635	38.7709
gene:Solyc01g080540.3	Solyc01g080540.3	SL4.0ch01	+	72366237	72368506	735.479	65.1807	94.0727
gene:Solyc01g080550.3	Solyc01g080550.3	SL4.0ch01	-	72369624	72371435	0.63554	0.056324	0.08129
gene:Solyc01g080560.1	Solyc01g080560.1	SL4.0ch01	-	72377051	72382277	0	0	0
gene:Solyc01g080570.4	Solyc01g080570.4	SL4.0ch01	-	72385269	72392130	1.42199	0.126022	0.181883
gene:Solyc01g080580.4	Solyc01g080580.4	SL4.0ch01	-	72396527	72401129	55.0903	4.8823	7.04642
gene:Solyc01g080590.3	Solyc01g080590.3	SL4.0ch01	-	72411041	72412982	317.562	28.1435	40.6183
gene:Solyc01g080600.4	Solyc01g080600.4	SL4.0ch01	+	72416224	72416897	5556.64	492.449	710.732
gene:Solyc01g080610.3	Solyc01g080610.3	SL4.0ch01	-	72416511	72419885	3.72603	0.330214	0.476584
gene:Solyc01g080620.3	Solyc01g080620.3	SL4.0ch01	+	72426707	72436722	54.542	4.8337	6.97629
gene:Solyc01g080630.1	Solyc01g080630.1	SL4.0ch01	+	72453184	72453333	0	0	0
gene:Solyc01g080640.3	Solyc01g080640.3	SL4.0ch01	+	72463998	72470567	213.257	18.8996	27.277
gene:Solyc01g080660.3	Solyc01g080660.3	SL4.0ch01	-	72472725	72478794	252.657	22.3913	32.3165
gene:Solyc01g080670.3	Solyc01g080670.3	SL4.0ch01	+	72490919	72499619	295.709	26.2067	37.8231
gene:Solyc01g080680.3	Solyc01g080680.3	SL4.0ch01	+	72502052	72505955	0.59602	0.052821	0.076235
gene:Solyc01g080690.3	Solyc01g080690.3	SL4.0ch01	+	72506682	72514003	199.714	17.6993	25.5447
gene:Solyc01g080700.4	Solyc01g080700.4	SL4.0ch01	+	72522077	72531095	98.3126	8.71281	12.5748
gene:Solyc01g080720.4	Solyc01g080720.4	SL4.0ch01	+	72534117	72539348	46.1082	4.08627	5.89755
gene:Solyc01g080740.1	Solyc01g080740.1	SL4.0ch01	-	72546799	72552139	0.450311	0.039908	0.057598
gene:Solyc01g080750.3	Solyc01g080750.3	SL4.0ch01	+	72552917	72554326	1811.35	160.528	231.684
gene:Solyc01g080760.4	Solyc01g080760.4	SL4.0ch01	-	72554402	72562221	147.896	13.107	18.9168
gene:Solyc01g080770.3	Solyc01g080770.3	SL4.0ch01	-	72571114	72574578	29.7178	2.6337	3.80111
gene:Solyc01g080780.2	Solyc01g080780.2	SL4.0ch01	+	72590208	72593669	75.6075	6.70059	9.6707
gene:Solyc01g080790.3	Solyc01g080790.3	SL4.0ch01	-	72640380	72641388	0.746269	0.066137	0.095453
gene:Solyc01g080810.3	Solyc01g080810.3	SL4.0ch01	+	72664782	72687720	147.099	13.0364	18.815
gene:Solyc01g080820.1	Solyc01g080820.1	SL4.0ch01	+	72688859	72689386	2.75189	0.243882	0.351986
gene:Solyc01g080830.3	Solyc01g080830.3	SL4.0ch01	+	72699099	72700878	261.669	23.19	33.4692
gene:Solyc01g080840.3	Solyc01g080840.3	SL4.0ch01	-	72700517	72717290	145.309	12.8778	18.586
gene:Solyc01g080850.4	Solyc01g080850.4	SL4.0ch01	-	72718012	72724900	292.761	25.9455	37.4462
gene:Solyc01g080860.3	Solyc01g080860.3	SL4.0ch01	-	72750349	72759137	232.415	20.5975	29.7275
gene:Solyc01g080870.3	Solyc01g080870.3	SL4.0ch01	-	72759534	72763693	0.781794	0.069285	0.099997
gene:Solyc01g080880.4	Solyc01g080880.4	SL4.0ch01	-	72768767	72775846	746.606	66.1668	95.4959
gene:Solyc01g080890.2	Solyc01g080890.2	SL4.0ch01	+	72789918	72790537	253.602	22.4751	32.4373
gene:Solyc01g080900.4	Solyc01g080900.4	SL4.0ch01	+	72814804	72819072	20.4434	1.81176	2.61484
gene:Solyc01g080910.2	Solyc01g080910.2	SL4.0ch01	+	72823239	72824515	317.046	28.0977	40.5523
gene:Solyc01g080920.3	Solyc01g080920.3	SL4.0ch01	+	72836627	72838245	0.843113	0.07472	0.10784
gene:Solyc01g080930.4	Solyc01g080930.4	SL4.0ch01	-	72842648	72852743	269.322	23.8683	34.4482
gene:Solyc01g080940.3	Solyc01g080940.3	SL4.0ch01	+	72853388	72857269	312.175	27.6661	39.9293
gene:Solyc01g080950.3	Solyc01g080950.3	SL4.0ch01	+	72859183	72860637	0.459196	0.040696	0.058734
gene:Solyc01g080960.4	Solyc01g080960.4	SL4.0ch01	-	72863395	72864426	244.13	21.6357	31.2259
gene:Solyc01g080970.3	Solyc01g080970.3	SL4.0ch01	+	72878814	72880243	0	0	0
gene:Solyc01g080980.2	Solyc01g080980.2	SL4.0ch01	+	72887576	72887727	0	0	0
gene:Solyc01g080990.3	Solyc01g080990.3	SL4.0ch01	+	72887921	72889634	15.4686	1.37088	1.97854
gene:Solyc01g081000.3	Solyc01g081000.3	SL4.0ch01	-	72889525	72890625	27.352	2.42403	3.4985
gene:Solyc01g081010.4	Solyc01g081010.4	SL4.0ch01	-	72892774	72896706	2707.33	239.933	346.285
gene:Solyc01g081020.1	Solyc01g081020.1	SL4.0ch01	-	72898653	72900527	8.376	0.74231	1.07135
gene:Solyc01g081030.4	Solyc01g081030.4	SL4.0ch01	-	72901836	72912652	339.004	30.0437	43.3608
gene:Solyc01g081033.1	Solyc01g081033.1	SL4.0ch01	-	72919517	72920791	4.84227	0.429139	0.619359
gene:Solyc01g081037.1	Solyc01g081037.1	SL4.0ch01	-	72920969	72921884	0.362715	0.032145	0.046394
gene:Solyc01g081040.4	Solyc01g081040.4	SL4.0ch01	+	72926828	72927931	74.2509	6.58037	9.49719
gene:Solyc01g081050.4	Solyc01g081050.4	SL4.0ch01	+	72931918	72955647	111.121	9.84797	14.2132
gene:Solyc01g081060.4	Solyc01g081060.4	SL4.0ch01	+	72962048	72965366	0	0	0
gene:Solyc01g081070.3	Solyc01g081070.3	SL4.0ch01	+	72970278	72991924	276.874	24.5375	35.414
gene:Solyc01g081080.3	Solyc01g081080.3	SL4.0ch01	-	72997923	73001303	0.083805	0.007427	0.010719
gene:Solyc01g081090.2	Solyc01g081090.2	SL4.0ch01	-	73004325	73006405	1.24685	0.1105	0.159481
gene:Solyc01g081100.3	Solyc01g081100.3	SL4.0ch01	-	73010334	73011919	0	0	0
gene:Solyc01g081110.4	Solyc01g081110.4	SL4.0ch01	-	73018132	73020071	19.4119	1.72035	2.48291
gene:Solyc01g081120.2	Solyc01g081120.2	SL4.0ch01	-	73022075	73024681	100.015	8.86371	12.7926
gene:Solyc01g081125.1	Solyc01g081125.1	SL4.0ch01	+	73029978	73030300	0	0	0
gene:Solyc01g081140.1	Solyc01g081140.1	SL4.0ch01	+	73033552	73035499	0	0	0
gene:Solyc01g081150.3	Solyc01g081150.3	SL4.0ch01	-	73035779	73038724	992.859	87.9906	126.993
gene:Solyc01g081185.1	Solyc01g081185.1	SL4.0ch01	+	73055002	73056110	40.9295	3.62731	5.23516
gene:Solyc01g081190.4	Solyc01g081190.4	SL4.0ch01	+	73060141	73061854	180.961	16.0374	23.1461
gene:Solyc01g081200.3	Solyc01g081200.3	SL4.0ch01	-	73062155	73066263	129.379	11.466	16.5484
gene:Solyc01g081210.4	Solyc01g081210.4	SL4.0ch01	-	73072375	73074105	6.12272	0.542617	0.783137
gene:Solyc01g081220.2	Solyc01g081220.2	SL4.0ch01	-	73076007	73076289	0	0	0
gene:Solyc01g081230.2	Solyc01g081230.2	SL4.0ch01	-	73088375	73088640	52.6579	4.66673	6.7353
gene:Solyc01g081240.3	Solyc01g081240.3	SL4.0ch01	-	73091198	73093219	39.3101	3.4838	5.02802
gene:Solyc01g081250.3	Solyc01g081250.3	SL4.0ch01	+	73096202	73097558	2.547	0.225724	0.325778
gene:Solyc01g081270.2	Solyc01g081270.2	SL4.0ch01	+	73101147	73102488	3.9348	0.348716	0.503287
gene:Solyc01g081290.4	Solyc01g081290.4	SL4.0ch01	-	73104303	73115148	40.7948	3.61538	5.21793
gene:Solyc01g081280.3	Solyc01g081280.3	SL4.0ch01	+	73104955	73105233	2.27258	0.201404	0.290679
gene:Solyc01g081300.4	Solyc01g081300.4	SL4.0ch01	+	73119146	73126136	262.936	23.3023	33.6313
gene:Solyc01g081310.3	Solyc01g081310.3	SL4.0ch01	+	73126647	73128177	105.924	9.38734	13.5484
gene:Solyc01g081320.4	Solyc01g081320.4	SL4.0ch01	-	73128329	73131185	87.5468	7.7587	11.1978
gene:Solyc01g081330.3	Solyc01g081330.3	SL4.0ch01	-	73137052	73153649	46.9613	4.16188	6.00667
gene:Solyc01g081340.4	Solyc01g081340.4	SL4.0ch01	+	73164662	73166396	11.2396	0.996092	1.43762
gene:Solyc01g081370.4	Solyc01g081370.4	SL4.0ch01	-	73175120	73176479	3.30809	0.293174	0.423127
gene:Solyc01g081380.4	Solyc01g081380.4	SL4.0ch01	-	73178537	73184964	219.539	19.4563	28.0805
gene:Solyc01g081390.4	Solyc01g081390.4	SL4.0ch01	+	73186880	73188686	539.38	47.8017	68.9903
gene:Solyc01g081400.3	Solyc01g081400.3	SL4.0ch01	+	73193873	73195185	269.987	23.9271	34.5331
gene:Solyc01g081410.4	Solyc01g081410.4	SL4.0ch01	-	73196478	73199036	20.9721	1.85862	2.68247
gene:Solyc01g081420.3	Solyc01g081420.3	SL4.0ch01	+	73201150	73208176	64.6868	5.73277	8.27387
gene:Solyc01g081430.4	Solyc01g081430.4	SL4.0ch01	+	73210997	73231213	162.093	14.3653	20.7328
gene:Solyc01g081440.3	Solyc01g081440.3	SL4.0ch01	-	73231530	73235935	269.46	23.8805	34.4657
gene:Solyc01g081450.3	Solyc01g081450.3	SL4.0ch01	-	73243348	73246683	227.534	20.1649	29.1032
gene:Solyc01g081455.1	Solyc01g081455.1	SL4.0ch01	+	73252036	73252607	0	0	0
gene:Solyc01g081460.3	Solyc01g081460.3	SL4.0ch01	-	73254703	73259708	79.0957	7.00974	10.1169
gene:Solyc01g081470.4	Solyc01g081470.4	SL4.0ch01	-	73260313	73267601	148.172	13.1315	18.9522
gene:Solyc01g081480.3	Solyc01g081480.3	SL4.0ch01	+	73268032	73271720	10.4073	0.922333	1.33117
gene:Solyc01g081490.3	Solyc01g081490.3	SL4.0ch01	+	73273198	73278911	86.1588	7.63569	11.0203
gene:Solyc01g081500.4	Solyc01g081500.4	SL4.0ch01	+	73284947	73290962	1769.5	156.819	226.331
gene:Solyc01g081510.4	Solyc01g081510.4	SL4.0ch01	+	73293141	73294373	209.839	18.5966	26.8398
gene:Solyc01g081520.3	Solyc01g081520.3	SL4.0ch01	-	73296428	73307321	431.762	38.2642	55.2252
gene:Solyc01g081530.3	Solyc01g081530.3	SL4.0ch01	-	73308374	73310351	0	0	0
gene:Solyc01g081540.4	Solyc01g081540.4	SL4.0ch01	-	73313720	73327042	7.0252	0.622598	0.89857
gene:Solyc01g081560.2	Solyc01g081560.2	SL4.0ch01	+	73332616	73335753	22.4496	1.98957	2.87146
gene:Solyc01g081570.3	Solyc01g081570.3	SL4.0ch01	+	73349807	73352828	262.255	23.242	33.5442
gene:Solyc01g081584.1	Solyc01g081584.1	SL4.0ch01	-	73365040	73369063	0.105708	0.009368	0.013521
gene:Solyc01g081586.1	Solyc01g081586.1	SL4.0ch01	-	73369716	73370614	35.0395	3.10532	4.48178
gene:Solyc01g081605.1	Solyc01g081605.1	SL4.0ch01	-	73383924	73385502	0	0	0
gene:Solyc01g081610.3	Solyc01g081610.3	SL4.0ch01	-	73386798	73389638	157.455	13.9542	20.1395
gene:Solyc01g081620.3	Solyc01g081620.3	SL4.0ch01	+	73399155	73401358	0	0	0
gene:Solyc01g081630.4	Solyc01g081630.4	SL4.0ch01	+	73410730	73415363	1.38249	0.122521	0.176829
gene:Solyc01g081640.4	Solyc01g081640.4	SL4.0ch01	-	73415471	73419369	119.158	10.5602	15.2412
gene:Solyc01g073650.3	Solyc01g073650.3	SL4.0ch01	-	73456811	73464864	1274.46	112.947	163.011
gene:Solyc01g073660.3	Solyc01g073660.3	SL4.0ch01	-	73467197	73475768	47.458	4.20589	6.07019
gene:Solyc01g073670.3	Solyc01g073670.3	SL4.0ch01	-	73480068	73483385	1.97794	0.175292	0.252992
gene:Solyc01g073680.4	Solyc01g073680.4	SL4.0ch01	-	73484533	73486088	13.0022	1.1523	1.66307
gene:Solyc01g073690.2	Solyc01g073690.2	SL4.0ch01	-	73492870	73493952	366.34	32.4663	46.8573
gene:Solyc01g073700.3	Solyc01g073700.3	SL4.0ch01	-	73508287	73510069	1.84369	0.163394	0.235821
gene:Solyc01g073710.2	Solyc01g073710.2	SL4.0ch01	+	73514129	73514872	12.8952	1.14281	1.64938
gene:Solyc01g073730.4	Solyc01g073730.4	SL4.0ch01	-	73535439	73542380	107.003	9.48297	13.6864
gene:Solyc01g073740.4	Solyc01g073740.4	SL4.0ch01	+	73546581	73555421	423.576	37.5388	54.1782
gene:Solyc01g073750.4	Solyc01g073750.4	SL4.0ch01	+	73557489	73587090	240.302	21.2964	30.7362
gene:Solyc01g073770.2	Solyc01g073770.2	SL4.0ch01	+	73588302	73589385	484.575	42.9447	61.9804
gene:Solyc01g073780.2	Solyc01g073780.2	SL4.0ch01	-	73591675	73593030	1.10546	0.097969	0.141395
gene:Solyc01g073800.2	Solyc01g073800.2	SL4.0ch01	-	73596269	73597185	2.28789	0.202761	0.292637
gene:Solyc01g073810.2	Solyc01g073810.2	SL4.0ch01	-	73610333	73611129	0	0	0
gene:Solyc01g073820.4	Solyc01g073820.4	SL4.0ch01	-	73612543	73613488	0	0	0
gene:Solyc01g073840.1	Solyc01g073840.1	SL4.0ch01	-	73623222	73624601	0	0	0
gene:Solyc01g073850.1	Solyc01g073850.1	SL4.0ch01	-	73626159	73626494	0	0	0
gene:Solyc01g073860.3	Solyc01g073860.3	SL4.0ch01	-	73634336	73635103	0	0	0
gene:Solyc01g073870.4	Solyc01g073870.4	SL4.0ch01	-	73636715	73648185	262.65	23.2769	33.5947
gene:Solyc01g073880.2	Solyc01g073880.2	SL4.0ch01	-	73652271	73652879	0.487685	0.04322	0.062378
gene:Solyc01g073890.3	Solyc01g073890.3	SL4.0ch01	+	73656428	73657920	7.59686	0.673261	0.97169
gene:Solyc01g073900.4	Solyc01g073900.4	SL4.0ch01	+	73660369	73662523	231.063	20.4776	29.5545
gene:Solyc01g073905.1	Solyc01g073905.1	SL4.0ch01	+	73662749	73665162	0.251429	0.022283	0.032159
gene:Solyc01g073910.4	Solyc01g073910.4	SL4.0ch01	+	73685644	73687528	688.552	61.0219	88.0704
gene:Solyc01g073920.3	Solyc01g073920.3	SL4.0ch01	-	73695033	73705248	324.063	28.7196	41.4498
gene:Solyc01g073930.3	Solyc01g073930.3	SL4.0ch01	+	73706714	73713088	106.848	9.46922	13.6665
gene:Solyc01g073940.3	Solyc01g073940.3	SL4.0ch01	-	73713356	73717172	184.107	16.3162	23.5485
gene:Solyc01g073950.4	Solyc01g073950.4	SL4.0ch01	+	73733288	73737785	246.216	21.8205	31.4927
gene:Solyc01g073960.4	Solyc01g073960.4	SL4.0ch01	-	73743956	73750493	410.79	36.4057	52.5428
gene:Solyc01g073970.3	Solyc01g073970.3	SL4.0ch01	+	73753584	73754158	1757.5	155.756	224.796
gene:Solyc01g073980.1	Solyc01g073980.1	SL4.0ch01	-	73756203	73757222	0	0	0
gene:Solyc01g073985.1	Solyc01g073985.1	SL4.0ch01	+	73760657	73764689	1.27706	0.113177	0.163344
gene:Solyc01g074000.3	Solyc01g074000.3	SL4.0ch01	-	73767133	73767773	7828.48	693.787	1001.32
gene:Solyc01g074010.4	Solyc01g074010.4	SL4.0ch01	-	73768407	73772502	215.836	19.1282	27.6069
gene:Solyc01g074020.3	Solyc01g074020.3	SL4.0ch01	+	73776522	73782944	94.1651	8.34524	12.0443
gene:Solyc01g074030.3	Solyc01g074030.3	SL4.0ch01	+	73792469	73799448	101.327	8.97991	12.9603
gene:Solyc01g074040.2	Solyc01g074040.2	SL4.0ch01	+	73802397	73805061	0	0	0
gene:Solyc01g074050.3	Solyc01g074050.3	SL4.0ch01	+	73813134	73814015	0	0	0
gene:Solyc01g074060.1	Solyc01g074060.1	SL4.0ch01	+	73814857	73815806	0	0	0
gene:Solyc01g086640.2	Solyc01g086640.2	SL4.0ch01	+	73870124	73874050	34.2054	3.0314	4.3751
gene:Solyc01g086650.3	Solyc01g086650.3	SL4.0ch01	-	73874834	73879184	91.8131	8.13679	11.7435
gene:Solyc01g086660.2	Solyc01g086660.2	SL4.0ch01	-	73881966	73882432	3.19486	0.28314	0.408644
gene:Solyc01g086670.3	Solyc01g086670.3	SL4.0ch01	-	73885257	73885870	0	0	0
gene:Solyc01g086680.4	Solyc01g086680.4	SL4.0ch01	+	73893774	73895242	0.848666	0.075212	0.10855
gene:Solyc01g086690.2	Solyc01g086690.2	SL4.0ch01	-	73894995	73901226	215.897	19.1335	27.6147
gene:Solyc01g086700.4	Solyc01g086700.4	SL4.0ch01	+	73906119	73908556	0	0	0
gene:Solyc01g086710.4	Solyc01g086710.4	SL4.0ch01	+	73909342	73926899	307.192	27.2244	39.2919
gene:Solyc01g086720.3	Solyc01g086720.3	SL4.0ch01	-	73926921	73930410	0.171633	0.015211	0.021953
gene:Solyc01g086730.4	Solyc01g086730.4	SL4.0ch01	+	73935057	73936571	0.392739	0.034806	0.050234
gene:Solyc01g086740.3	Solyc01g086740.3	SL4.0ch01	+	73937782	73947362	532.612	47.2019	68.1247
gene:Solyc01g086750.4	Solyc01g086750.4	SL4.0ch01	-	73950394	73966874	549.587	48.7064	70.2959
gene:Solyc01g086760.4	Solyc01g086760.4	SL4.0ch01	+	73978697	73979175	0.624217	0.05532	0.079842
gene:Solyc01g086770.1	Solyc01g086770.1	SL4.0ch01	+	73981172	73981424	0	0	0
gene:Solyc01g086780.1	Solyc01g086780.1	SL4.0ch01	+	73987895	73988407	0	0	0
gene:Solyc01g086790.1	Solyc01g086790.1	SL4.0ch01	+	73988504	73988920	0	0	0
gene:Solyc01g086800.4	Solyc01g086800.4	SL4.0ch01	-	73999408	74000006	3941.93	349.347	504.199
gene:Solyc01g086810.2	Solyc01g086810.2	SL4.0ch01	-	74002775	74005957	2.16668	0.192018	0.277133
gene:Solyc01g086815.1	Solyc01g086815.1	SL4.0ch01	-	74010595	74014258	3.09452	0.274247	0.39581
gene:Solyc01g086820.4	Solyc01g086820.4	SL4.0ch01	-	74014420	74015147	10341.1	916.464	1322.7
gene:Solyc01g086830.4	Solyc01g086830.4	SL4.0ch01	+	74015796	74017545	0	0	0
gene:Solyc01g086840.3	Solyc01g086840.3	SL4.0ch01	+	74019056	74021050	0	0	0
gene:Solyc01g086850.3	Solyc01g086850.3	SL4.0ch01	-	74021798	74026541	49.5613	4.39229	6.33922
gene:Solyc01g086860.3	Solyc01g086860.3	SL4.0ch01	+	74029698	74038297	289.366	25.6446	37.0118
gene:Solyc01g086870.3	Solyc01g086870.3	SL4.0ch01	-	74048038	74050364	75.3103	6.67426	9.63269
gene:Solyc01g086880.3	Solyc01g086880.3	SL4.0ch01	+	74053560	74055417	0	0	0
gene:Solyc01g086890.3	Solyc01g086890.3	SL4.0ch01	-	74058862	74065493	704.968	62.4767	90.1702
gene:Solyc01g086900.4	Solyc01g086900.4	SL4.0ch01	+	74068010	74075308	137.234	12.1621	17.5531
gene:Solyc01g086920.3	Solyc01g086920.3	SL4.0ch01	+	74077409	74078838	601.091	53.2708	76.8836
gene:Solyc01g086930.4	Solyc01g086930.4	SL4.0ch01	-	74085518	74087966	284.71	25.232	36.4163
gene:Solyc01g086940.2	Solyc01g086940.2	SL4.0ch01	+	74099254	74113674	137.003	12.1417	17.5236
gene:Solyc01g086950.4	Solyc01g086950.4	SL4.0ch01	+	74113726	74118445	175.261	15.5323	22.4171
gene:Solyc01g086960.3	Solyc01g086960.3	SL4.0ch01	-	74124902	74125975	582.929	51.6612	74.5606
gene:Solyc01g086970.4	Solyc01g086970.4	SL4.0ch01	-	74137337	74138153	1666.16	147.661	213.113
gene:Solyc01g086975.1	Solyc01g086975.1	SL4.0ch01	-	74140569	74141472	25.8851	2.29403	3.31088
gene:Solyc01g086980.4	Solyc01g086980.4	SL4.0ch01	+	74146996	74159667	191.852	17.0026	24.5392
gene:Solyc01g086990.3	Solyc01g086990.3	SL4.0ch01	+	74164814	74173359	365.392	32.3823	46.7361
gene:Solyc01g087000.3	Solyc01g087000.3	SL4.0ch01	-	74178333	74179620	26.0665	2.3101	3.33407
gene:Solyc01g087005.1	Solyc01g087005.1	SL4.0ch01	-	74180668	74181869	1.75274	0.155334	0.224187
gene:Solyc01g087010.3	Solyc01g087010.3	SL4.0ch01	+	74184436	74185845	0	0	0
gene:Solyc01g087015.1	Solyc01g087015.1	SL4.0ch01	-	74186612	74187454	1.12811	0.099977	0.144293
gene:Solyc01g087020.2	Solyc01g087020.2	SL4.0ch01	+	74192840	74193462	10.3355	0.915966	1.32198
gene:Solyc01g087030.3	Solyc01g087030.3	SL4.0ch01	-	74197198	74205153	93.023	8.24402	11.8983
gene:Solyc01g087040.2	Solyc01g087040.2	SL4.0ch01	+	74214735	74215703	106.812	9.46607	13.662
gene:Solyc01g087050.3	Solyc01g087050.3	SL4.0ch01	-	74219901	74224084	36.1287	3.20185	4.6211
gene:Solyc01g087060.4	Solyc01g087060.4	SL4.0ch01	-	74243664	74248714	149.217	13.2241	19.0859
gene:Solyc01g087070.4	Solyc01g087070.4	SL4.0ch01	-	74261145	74263154	29.2696	2.59397	3.74378
gene:Solyc01g087075.1	Solyc01g087075.1	SL4.0ch01	-	74265521	74265745	1.23111	0.109105	0.157467
gene:Solyc01g087080.4	Solyc01g087080.4	SL4.0ch01	+	74266045	74268492	440.706	39.0569	56.3692
gene:Solyc01g087090.3	Solyc01g087090.3	SL4.0ch01	-	74268770	74269409	115.425	10.2294	14.7636
gene:Solyc01g087095.2	Solyc01g087095.2	SL4.0ch01	+	74276230	74288604	58.9165	5.22139	7.53582
gene:Solyc01g087120.3	Solyc01g087120.3	SL4.0ch01	+	74288932	74294457	2116.17	187.542	270.673
gene:Solyc01g087130.4	Solyc01g087130.4	SL4.0ch01	+	74304735	74307053	0	0	0
gene:Solyc01g087140.4	Solyc01g087140.4	SL4.0ch01	+	74316388	74320859	899.373	79.7055	115.036
gene:Solyc01g087150.3	Solyc01g087150.3	SL4.0ch01	+	74331802	74339308	2.71589	0.240691	0.34738
gene:Solyc01g087160.2	Solyc01g087160.2	SL4.0ch01	+	74350230	74352133	41.3509	3.66466	5.28906
gene:Solyc01g087170.3	Solyc01g087170.3	SL4.0ch01	-	74350297	74354376	898.787	79.6536	114.961
gene:Solyc01g087180.4	Solyc01g087180.4	SL4.0ch01	-	74367554	74369251	0	0	0
gene:Solyc01g087190.4	Solyc01g087190.4	SL4.0ch01	-	74370103	74374580	145.341	12.8806	18.59
gene:Solyc01g087200.3	Solyc01g087200.3	SL4.0ch01	-	74376378	74379614	35.4508	3.14177	4.53439
gene:Solyc01g087210.3	Solyc01g087210.3	SL4.0ch01	-	74379951	74388524	743.933	65.9299	95.154
gene:Solyc01g087230.3	Solyc01g087230.3	SL4.0ch01	+	74400138	74405664	304.519	26.9875	38.95
gene:Solyc01g087240.3	Solyc01g087240.3	SL4.0ch01	+	74424802	74431229	149.173	13.2202	19.0802
gene:Solyc01g087250.3	Solyc01g087250.3	SL4.0ch01	-	74432005	74442676	144.787	12.8315	18.5192
gene:Solyc01g087260.4	Solyc01g087260.4	SL4.0ch01	-	74444645	74454599	337.358	29.8978	43.1503
gene:Solyc01g087270.3	Solyc01g087270.3	SL4.0ch01	-	74456696	74457375	1.9301	0.171052	0.246872
gene:Solyc01g087290.3	Solyc01g087290.3	SL4.0ch01	-	74468369	74475873	188.294	16.6873	24.0841
gene:Solyc01g087300.3	Solyc01g087300.3	SL4.0ch01	-	74476951	74488044	191.504	16.9718	24.4947
gene:Solyc01g087320.3	Solyc01g087320.3	SL4.0ch01	-	74488838	74512644	70.2197	6.22312	8.98157
gene:Solyc01g087330.4	Solyc01g087330.4	SL4.0ch01	-	74531826	74540147	118.954	10.5421	15.215
gene:Solyc01g087340.3	Solyc01g087340.3	SL4.0ch01	-	74542642	74551405	57.5631	5.10144	7.36271
gene:Solyc01g087350.3	Solyc01g087350.3	SL4.0ch01	-	74551662	74553345	60.1642	5.33196	7.6954
gene:Solyc01g087360.3	Solyc01g087360.3	SL4.0ch01	-	74557627	74559145	3.47868	0.308293	0.444947
gene:Solyc01g087370.2	Solyc01g087370.2	SL4.0ch01	-	74560412	74585151	99.4301	8.81184	12.7178
gene:Solyc01g087390.2	Solyc01g087390.2	SL4.0ch01	-	74585183	74591844	71.752	6.35891	9.17756
gene:Solyc01g087400.4	Solyc01g087400.4	SL4.0ch01	-	74594431	74600917	189.156	16.7636	24.1943
gene:Solyc01g087410.4	Solyc01g087410.4	SL4.0ch01	-	74605058	74616315	95.5736	8.47007	12.2245
gene:Solyc01g087420.4	Solyc01g087420.4	SL4.0ch01	-	74617684	74629536	90.0828	7.98345	11.5222
gene:Solyc01g087430.3	Solyc01g087430.3	SL4.0ch01	-	74639161	74650832	276.539	24.5079	35.3713
gene:Solyc01g087440.3	Solyc01g087440.3	SL4.0ch01	+	74655475	74662710	4.62031	0.409468	0.590968
gene:Solyc01g087450.3	Solyc01g087450.3	SL4.0ch01	+	74664499	74671854	12.8649	1.14013	1.64551
gene:Solyc01g087460.3	Solyc01g087460.3	SL4.0ch01	+	74672004	74674787	0.265765	0.023553	0.033993
gene:Solyc01g087470.3	Solyc01g087470.3	SL4.0ch01	+	74675008	74682124	317.421	28.1309	40.6002
gene:Solyc01g087490.4	Solyc01g087490.4	SL4.0ch01	+	74685775	74691449	320.877	28.4372	41.0423
gene:Solyc01g087500.3	Solyc01g087500.3	SL4.0ch01	-	74691905	74698701	1631.21	144.564	208.643
gene:Solyc01g087510.3	Solyc01g087510.3	SL4.0ch01	-	74701716	74704974	0	0	0
gene:Solyc01g087520.3	Solyc01g087520.3	SL4.0ch01	+	74707198	74708072	196.203	17.3882	25.0957
gene:Solyc01g087525.1	Solyc01g087525.1	SL4.0ch01	-	74708867	74710989	0	0	0
gene:Solyc01g087530.3	Solyc01g087530.3	SL4.0ch01	+	74714457	74724487	180.358	15.984	23.069
gene:Solyc01g087540.4	Solyc01g087540.4	SL4.0ch01	+	74728404	74730775	648.247	57.4499	82.9152
gene:Solyc01g087550.3	Solyc01g087550.3	SL4.0ch01	-	74731165	74738243	119.109	10.5558	15.2348
gene:Solyc01g087560.3	Solyc01g087560.3	SL4.0ch01	+	74752862	74758862	483.806	42.8766	61.8821
gene:Solyc01g087570.2	Solyc01g087570.2	SL4.0ch01	-	74766965	74767512	763.245	67.6414	97.6242
gene:Solyc01g087580.3	Solyc01g087580.3	SL4.0ch01	-	74774090	74774464	2.02667	0.17961	0.259224
gene:Solyc01g087590.3	Solyc01g087590.3	SL4.0ch01	+	74789076	74794880	73.4873	6.5127	9.39952
gene:Solyc01g087600.3	Solyc01g087600.3	SL4.0ch01	+	74798046	74803438	212.003	18.7885	27.1166
gene:Solyc01g087610.3	Solyc01g087610.3	SL4.0ch01	-	74803449	74820672	209.479	18.5648	26.7938
gene:Solyc01g087620.3	Solyc01g087620.3	SL4.0ch01	+	74823515	74827564	1143.35	101.328	146.243
gene:Solyc01g087630.2	Solyc01g087630.2	SL4.0ch01	-	74827554	74828969	1.10091	0.097567	0.140814
gene:Solyc01g087640.3	Solyc01g087640.3	SL4.0ch01	-	74829547	74833773	95.8139	8.49136	12.2552
gene:Solyc01g087650.4	Solyc01g087650.4	SL4.0ch01	+	74836349	74843908	295.647	26.2013	37.8152
gene:Solyc01g087660.2	Solyc01g087660.2	SL4.0ch01	+	74844010	74844298	9.18685	0.814171	1.17506
gene:Solyc01g087670.3	Solyc01g087670.3	SL4.0ch01	-	74844761	74851502	507.375	44.9654	64.8967
gene:Solyc01g087680.4	Solyc01g087680.4	SL4.0ch01	+	74854985	74859071	37.6793	3.33927	4.81944
gene:Solyc01g087690.3	Solyc01g087690.3	SL4.0ch01	-	74860550	74862998	1.70603	0.151194	0.218213
gene:Solyc01g087700.1	Solyc01g087700.1	SL4.0ch01	+	74864721	74865092	2.40323	0.212982	0.307389
gene:Solyc01g087710.2	Solyc01g087710.2	SL4.0ch01	+	74867662	74869236	3.0236	0.267962	0.386738
gene:Solyc01g087720.4	Solyc01g087720.4	SL4.0ch01	+	74870816	74900855	755.182	66.9269	96.5928
gene:Solyc01g087730.4	Solyc01g087730.4	SL4.0ch01	+	74903386	74908482	542.036	48.0371	69.33
gene:Solyc01g087740.1	Solyc01g087740.1	SL4.0ch01	+	74912271	74914580	5.9342	0.525909	0.759024
gene:Solyc01g087750.4	Solyc01g087750.4	SL4.0ch01	-	74916484	74921065	21.8811	1.93918	2.79874
gene:Solyc01g087760.2	Solyc01g087760.2	SL4.0ch01	-	74925263	74925500	5.09664	0.451682	0.651894
gene:Solyc01g087770.4	Solyc01g087770.4	SL4.0ch01	-	74925592	74927180	4.89175	0.433524	0.625687
gene:Solyc01g087780.2	Solyc01g087780.2	SL4.0ch01	+	74928468	74931297	60.8049	5.38875	7.77736
gene:Solyc01g087790.2	Solyc01g087790.2	SL4.0ch01	+	74933487	74936142	16.7317	1.48282	2.1401
gene:Solyc01g087800.2	Solyc01g087800.2	SL4.0ch01	+	74936752	74939115	0.439086	0.038913	0.056162
gene:Solyc01g087810.2	Solyc01g087810.2	SL4.0ch01	+	74941636	74944174	1.88933	0.167439	0.241657
gene:Solyc01g087820.2	Solyc01g087820.2	SL4.0ch01	+	74947567	74950177	0.114899	0.010183	0.014696
gene:Solyc01g087830.1	Solyc01g087830.1	SL4.0ch01	+	74957547	74958511	0.871816	0.077263	0.111511
gene:Solyc01g087840.3	Solyc01g087840.3	SL4.0ch01	+	74959393	74962050	0.671181	0.059482	0.085849
gene:Solyc01g087850.2	Solyc01g087850.2	SL4.0ch01	+	74964687	74967794	13.8689	1.22911	1.77392
gene:Solyc01g087860.2	Solyc01g087860.2	SL4.0ch01	+	74968784	74969640	22.6103	2.0038	2.89201
gene:Solyc01g087870.4	Solyc01g087870.4	SL4.0ch01	-	74971642	74985714	109.503	9.70457	14.0062
gene:Solyc01g087880.3	Solyc01g087880.3	SL4.0ch01	+	74996572	74999383	289.341	25.6424	37.0086
gene:Solyc01g087890.3	Solyc01g087890.3	SL4.0ch01	+	75002740	75006298	130.612	11.5753	16.7062
gene:Solyc01g087900.3	Solyc01g087900.3	SL4.0ch01	-	75011916	75015642	1444.71	128.035	184.788
gene:Solyc01g087910.4	Solyc01g087910.4	SL4.0ch01	-	75015972	75025902	191.404	16.9628	24.4818
gene:Solyc01g087920.2	Solyc01g087920.2	SL4.0ch01	-	75027298	75029394	0.86594	0.076743	0.11076
gene:Solyc01g087940.3	Solyc01g087940.3	SL4.0ch01	-	75036316	75038682	0	0	0
gene:Solyc01g087950.3	Solyc01g087950.3	SL4.0ch01	-	75039010	75041810	0	0	0
gene:Solyc01g087960.3	Solyc01g087960.3	SL4.0ch01	-	75045752	75048655	0	0	0
gene:Solyc01g087970.3	Solyc01g087970.3	SL4.0ch01	-	75054301	75060439	0	0	0
gene:Solyc01g087980.4	Solyc01g087980.4	SL4.0ch01	+	75070499	75071749	6.03765	0.535078	0.772256
gene:Solyc01g087990.3	Solyc01g087990.3	SL4.0ch01	-	75071660	75077872	39.518	3.50222	5.05462
gene:Solyc01g088000.4	Solyc01g088000.4	SL4.0ch01	-	75083143	75090140	222.423	19.7119	28.4494
gene:Solyc01g088010.1	Solyc01g088010.1	SL4.0ch01	+	75093647	75094426	0.871924	0.077273	0.111525
gene:Solyc01g088013.1	Solyc01g088013.1	SL4.0ch01	-	75104794	75107651	0	0	0
gene:Solyc01g088017.1	Solyc01g088017.1	SL4.0ch01	+	75107899	75109065	0	0	0
gene:Solyc01g088020.3	Solyc01g088020.3	SL4.0ch01	+	75111419	75125276	913.461	80.9541	116.838
gene:Solyc01g088030.4	Solyc01g088030.4	SL4.0ch01	+	75126913	75130445	8.2655	0.732518	1.05721
gene:Solyc01g088040.3	Solyc01g088040.3	SL4.0ch01	+	75131102	75131469	1089.09	96.5187	139.302
gene:Solyc01g088050.3	Solyc01g088050.3	SL4.0ch01	+	75141977	75143888	72.5466	6.42933	9.27919
gene:Solyc01g088060.3	Solyc01g088060.3	SL4.0ch01	-	75146628	75153261	29.7067	2.63272	3.79969
gene:Solyc01g088080.3	Solyc01g088080.3	SL4.0ch01	+	75160171	75169000	1971.17	174.692	252.126
gene:Solyc01g088090.3	Solyc01g088090.3	SL4.0ch01	-	75170032	75173374	51.0683	4.52585	6.53197
gene:Solyc01g088100.4	Solyc01g088100.4	SL4.0ch01	+	75202742	75206987	666.63	59.0791	85.2665
gene:Solyc01g088105.1	Solyc01g088105.1	SL4.0ch01	+	75224658	75225074	0	0	0
gene:Solyc01g088120.1	Solyc01g088120.1	SL4.0ch01	+	75230421	75230735	0.895238	0.079339	0.114507
gene:Solyc01g088140.3	Solyc01g088140.3	SL4.0ch01	-	75233224	75236324	502.756	44.556	64.3059
gene:Solyc01g088150.3	Solyc01g088150.3	SL4.0ch01	-	75238332	75242985	149.958	13.2898	19.1807
gene:Solyc01g088160.4	Solyc01g088160.4	SL4.0ch01	-	75252701	75254991	2.23143	0.197757	0.285415
gene:Solyc01g088170.4	Solyc01g088170.4	SL4.0ch01	+	75273496	75283851	201.1	17.8222	25.7221
gene:Solyc01g088180.2	Solyc01g088180.2	SL4.0ch01	+	75285727	75285921	0	0	0
gene:Solyc01g088230.3	Solyc01g088230.3	SL4.0ch01	+	75287629	75290990	0.074324	0.006587	0.009507
gene:Solyc01g088200.4	Solyc01g088200.4	SL4.0ch01	+	75288335	75295859	1.54108	0.136576	0.197115
gene:Solyc01g088220.2	Solyc01g088220.2	SL4.0ch01	+	75292528	75293004	6.86987	0.608832	0.878702
gene:Solyc01g088240.4	Solyc01g088240.4	SL4.0ch01	+	75296346	75301836	209.078	18.5292	26.7425
gene:Solyc01g088250.4	Solyc01g088250.4	SL4.0ch01	+	75305691	75308428	1.93585	0.171562	0.247609
gene:Solyc01g088260.3	Solyc01g088260.3	SL4.0ch01	-	75310376	75310980	1.48099	0.131251	0.189429
gene:Solyc01g088270.3	Solyc01g088270.3	SL4.0ch01	-	75310986	75311415	0	0	0
gene:Solyc01g088275.1	Solyc01g088275.1	SL4.0ch01	-	75316869	75317282	0	0	0
gene:Solyc01g088290.2	Solyc01g088290.2	SL4.0ch01	-	75319483	75319881	0	0	0
gene:Solyc01g088300.3	Solyc01g088300.3	SL4.0ch01	-	75322703	75323879	8.00375	0.70932	1.02373
gene:Solyc01g088310.3	Solyc01g088310.3	SL4.0ch01	+	75325228	75327266	185.848	16.4705	23.7712
gene:Solyc01g088320.2	Solyc01g088320.2	SL4.0ch01	-	75355046	75356530	23.0042	2.03871	2.94239
gene:Solyc01g088330.1	Solyc01g088330.1	SL4.0ch01	-	75358141	75358963	30.6102	2.71278	3.91525
gene:Solyc01g088340.2	Solyc01g088340.2	SL4.0ch01	-	75360969	75361648	22.7297	2.01439	2.90728
gene:Solyc01g088350.4	Solyc01g088350.4	SL4.0ch01	+	75366768	75373569	225.208	19.9587	28.8057
gene:Solyc01g088360.4	Solyc01g088360.4	SL4.0ch01	-	75373678	75375390	0.350263	0.031042	0.044801
gene:Solyc01g088370.3	Solyc01g088370.3	SL4.0ch01	+	75377048	75382586	2069.03	183.364	264.643
gene:Solyc01g088380.3	Solyc01g088380.3	SL4.0ch01	-	75383495	75402317	161.442	14.3076	20.6495
gene:Solyc01g088390.3	Solyc01g088390.3	SL4.0ch01	-	75403259	75405127	445.941	39.5208	57.0388
gene:Solyc01g088395.1	Solyc01g088395.1	SL4.0ch01	-	75405151	75407044	75.2568	6.66952	9.62585
gene:Solyc01g088400.4	Solyc01g088400.4	SL4.0ch01	+	75442453	75446958	271.335	24.0467	34.7056
gene:Solyc01g088410.3	Solyc01g088410.3	SL4.0ch01	+	75453935	75457632	4.81678	0.42688	0.616098
gene:Solyc01g088430.4	Solyc01g088430.4	SL4.0ch01	+	75475681	75479179	5.09222	0.451291	0.651329
gene:Solyc01g088440.2	Solyc01g088440.2	SL4.0ch01	-	75485842	75486492	15.3794	1.36298	1.96713
gene:Solyc01g088450.2	Solyc01g088450.2	SL4.0ch01	+	75497577	75498472	23.1469	2.05136	2.96065
gene:Solyc01g088460.3	Solyc01g088460.3	SL4.0ch01	+	75508274	75509226	139.848	12.3939	17.8875
gene:Solyc01g088470.3	Solyc01g088470.3	SL4.0ch01	+	75510060	75510732	150.978	13.3802	19.311
gene:Solyc01g088480.3	Solyc01g088480.3	SL4.0ch01	-	75510790	75514865	480.729	42.6038	61.4884
gene:Solyc01g088490.3	Solyc01g088490.3	SL4.0ch01	-	75518938	75520041	33.1567	2.93846	4.24097
gene:Solyc01g088500.3	Solyc01g088500.3	SL4.0ch01	-	75520938	75522222	153.616	13.614	19.6485
gene:Solyc01g150146.1	Solyc01g150146.1	SL4.0ch01	+	75524513	75528220	288.945	25.6074	36.9581
gene:Solyc01g088520.3	Solyc01g088520.3	SL4.0ch01	-	75535804	75536170	472.839	41.9047	60.4793
gene:Solyc01g088530.2	Solyc01g088530.2	SL4.0ch01	+	75549876	75551121	129.881	11.5105	16.6127
gene:Solyc01g088550.3	Solyc01g088550.3	SL4.0ch01	-	75576584	75579721	181.025	16.043	23.1543
gene:Solyc01g088560.3	Solyc01g088560.3	SL4.0ch01	-	75581072	75586726	501.424	44.438	64.1355
gene:Solyc01g088570.3	Solyc01g088570.3	SL4.0ch01	+	75592324	75595933	925.036	81.9799	118.318
gene:Solyc01g088575.1	Solyc01g088575.1	SL4.0ch01	+	75595983	75598658	0.033551	0.002973	0.004291
gene:Solyc01g088590.5	Solyc01g088590.5	SL4.0ch01	-	75602118	75602834	0.417015	0.036957	0.053339
gene:Solyc01g088600.4	Solyc01g088600.4	SL4.0ch01	+	75610971	75616725	262.036	23.2225	33.5162
gene:Solyc01g088610.4	Solyc01g088610.4	SL4.0ch01	-	75617170	75620489	2083.24	184.624	266.461
gene:Solyc01g088620.3	Solyc01g088620.3	SL4.0ch01	+	75620943	75624019	179.686	15.9244	22.983
gene:Solyc01g088630.3	Solyc01g088630.3	SL4.0ch01	-	75630957	75632063	35.5917	3.15426	4.55242
gene:Solyc01g088635.1	Solyc01g088635.1	SL4.0ch01	+	75646654	75647456	0	0	0
gene:Solyc01g088640.4	Solyc01g088640.4	SL4.0ch01	-	75649659	75656243	85.7558	7.59998	10.9687
gene:Solyc01g088650.4	Solyc01g088650.4	SL4.0ch01	-	75658542	75663007	120.458	10.6754	15.4074
gene:Solyc01g088660.3	Solyc01g088660.3	SL4.0ch01	+	75670333	75671549	522.014	46.2627	66.7691
gene:Solyc01g088670.3	Solyc01g088670.3	SL4.0ch01	+	75677444	75680172	74.0649	6.56388	9.47339
gene:Solyc01g088680.3	Solyc01g088680.3	SL4.0ch01	+	75681822	75683067	94.3539	8.36197	12.0685
gene:Solyc01g088690.3	Solyc01g088690.3	SL4.0ch01	-	75683120	75686915	150.028	13.296	19.1896
gene:Solyc01g088700.4	Solyc01g088700.4	SL4.0ch01	-	75692842	75700405	959.418	85.027	122.716
gene:Solyc01g088710.3	Solyc01g088710.3	SL4.0ch01	-	75714718	75721227	116.027	10.2827	14.8407
gene:Solyc01g088720.3	Solyc01g088720.3	SL4.0ch01	+	75725683	75744547	239.438	21.2198	30.6257
gene:Solyc01g088730.3	Solyc01g088730.3	SL4.0ch01	-	75744663	75747463	159.242	14.1125	20.3681
gene:Solyc01g088740.4	Solyc01g088740.4	SL4.0ch01	-	75750979	75756259	443.332	39.2897	56.7052
gene:Solyc01g088750.3	Solyc01g088750.3	SL4.0ch01	-	75760661	75763077	45.4733	4.03	5.81634
gene:Solyc01g088760.4	Solyc01g088760.4	SL4.0ch01	+	75763749	75766025	3.7671	0.333853	0.481837
gene:Solyc01g088770.3	Solyc01g088770.3	SL4.0ch01	-	75765757	75768194	168.547	14.9372	21.5583
gene:Solyc01g088780.3	Solyc01g088780.3	SL4.0ch01	+	75770483	75774285	107.61	9.53677	13.764
gene:Solyc01g088790.2	Solyc01g088790.2	SL4.0ch01	+	75777927	75780333	11.7082	1.03762	1.49756
gene:Solyc01g088800.4	Solyc01g088800.4	SL4.0ch01	+	75783027	75789033	361.767	32.061	46.2724
gene:Solyc01g088810.4	Solyc01g088810.4	SL4.0ch01	+	75790236	75791951	9.93544	0.880513	1.27081
gene:Solyc01g088820.2	Solyc01g088820.2	SL4.0ch01	+	75794203	75795463	254.814	22.5825	32.5925
gene:Solyc01g088830.2	Solyc01g088830.2	SL4.0ch01	+	75799715	75801298	0	0	0
gene:Solyc01g089840.2	Solyc01g089840.2	SL4.0ch01	+	75812165	75812874	0	0	0
gene:Solyc01g089850.4	Solyc01g089850.4	SL4.0ch01	-	75815954	75818121	48.4287	4.29192	6.19436
gene:Solyc01g089853.1	Solyc01g089853.1	SL4.0ch01	+	75831430	75831732	0	0	0
gene:Solyc01g089857.1	Solyc01g089857.1	SL4.0ch01	-	75834123	75835743	132.079	11.7053	16.8937
gene:Solyc01g089870.3	Solyc01g089870.3	SL4.0ch01	-	75836081	75839267	187.013	16.5737	23.9202
gene:Solyc01g089880.3	Solyc01g089880.3	SL4.0ch01	-	75840288	75841032	3.82416	0.33891	0.489136
gene:Solyc01g089890.3	Solyc01g089890.3	SL4.0ch01	-	75841981	75842728	2.21339	0.196159	0.283108
gene:Solyc01g089900.4	Solyc01g089900.4	SL4.0ch01	-	75843392	75859562	87.0073	7.71089	11.1288
gene:Solyc01g089910.4	Solyc01g089910.4	SL4.0ch01	-	75860887	75862947	196.994	17.4583	25.1968
gene:Solyc01g089915.1	Solyc01g089915.1	SL4.0ch01	+	75871455	75871957	0	0	0
gene:Solyc01g089920.3	Solyc01g089920.3	SL4.0ch01	+	75872393	75874097	1.14447	0.101427	0.146385
gene:Solyc01g089930.2	Solyc01g089930.2	SL4.0ch01	+	75875189	75876914	122.288	10.8376	15.6415
gene:Solyc01g089940.1	Solyc01g089940.1	SL4.0ch01	-	75884035	75886974	0	0	0
gene:Solyc01g089950.3	Solyc01g089950.3	SL4.0ch01	+	75890546	75893490	26.8303	2.3778	3.43178
gene:Solyc01g089960.3	Solyc01g089960.3	SL4.0ch01	-	75895477	75901051	10.5531	0.935249	1.34981
gene:Solyc01g089970.3	Solyc01g089970.3	SL4.0ch01	+	75924704	75926238	9841.17	872.159	1258.75
gene:Solyc01g089980.4	Solyc01g089980.4	SL4.0ch01	-	75926793	75933795	263.323	23.3366	33.6808
gene:Solyc01g089990.3	Solyc01g089990.3	SL4.0ch01	-	75948707	75950778	9.32374	0.826302	1.19257
gene:Solyc01g090000.1	Solyc01g090000.1	SL4.0ch01	-	75951896	75953662	0	0	0
gene:Solyc01g090010.2	Solyc01g090010.2	SL4.0ch01	-	75956623	75958653	0	0	0
gene:Solyc01g090020.3	Solyc01g090020.3	SL4.0ch01	-	75960402	75961388	0	0	0
gene:Solyc01g090030.2	Solyc01g090030.2	SL4.0ch01	+	75962983	75964973	1.13493	0.100581	0.145165
gene:Solyc01g090040.3	Solyc01g090040.3	SL4.0ch01	+	75966154	75970061	110.15	9.76187	14.0889
gene:Solyc01g090050.4	Solyc01g090050.4	SL4.0ch01	-	75974699	75975246	129.986	11.5198	16.6261
gene:Solyc01g090060.1	Solyc01g090060.1	SL4.0ch01	+	75976232	75977341	1.4263	0.126404	0.182434
gene:Solyc01g090070.2	Solyc01g090070.2	SL4.0ch01	-	75978355	75980973	0.4	0.035449	0.051163
gene:Solyc01g090080.3	Solyc01g090080.3	SL4.0ch01	-	75981933	75984436	0.397055	0.035188	0.050786
gene:Solyc01g090090.3	Solyc01g090090.3	SL4.0ch01	-	75985225	75987131	0	0	0
gene:Solyc01g090100.3	Solyc01g090100.3	SL4.0ch01	-	75989370	75991902	6.98415	0.61896	0.893319
gene:Solyc01g090110.2	Solyc01g090110.2	SL4.0ch01	-	75996105	75998524	2.34333	0.207674	0.299728
gene:Solyc01g090120.3	Solyc01g090120.3	SL4.0ch01	-	75999635	76001039	0.70441	0.062427	0.090099
gene:Solyc01g090130.3	Solyc01g090130.3	SL4.0ch01	-	76006279	76009167	3.56656	0.316081	0.456187
gene:Solyc01g090140.3	Solyc01g090140.3	SL4.0ch01	+	76011689	76014363	15.9529	1.41381	2.04049
gene:Solyc01g090150.1	Solyc01g090150.1	SL4.0ch01	-	76014398	76016402	10.2888	0.911828	1.316
gene:Solyc01g090160.4	Solyc01g090160.4	SL4.0ch01	-	76030528	76034497	20.4857	1.81551	2.62026
gene:Solyc01g090170.4	Solyc01g090170.4	SL4.0ch01	+	76039174	76046170	783.587	69.4442	100.226
gene:Solyc01g090180.4	Solyc01g090180.4	SL4.0ch01	-	76046234	76047333	227.755	20.1844	29.1313
gene:Solyc01g090190.3	Solyc01g090190.3	SL4.0ch01	-	76047854	76053672	2039.87	180.78	260.913
gene:Solyc01g090200.4	Solyc01g090200.4	SL4.0ch01	+	76061315	76093423	217.314	19.2591	27.7959
gene:Solyc01g090210.4	Solyc01g090210.4	SL4.0ch01	+	76094282	76096325	17.1216	1.51738	2.18997
gene:Solyc01g090220.4	Solyc01g090220.4	SL4.0ch01	-	76096424	76109273	79.4504	7.04117	10.1622
gene:Solyc01g090230.3	Solyc01g090230.3	SL4.0ch01	-	76112552	76136628	138.529	12.2769	17.7188
gene:Solyc01g090240.3	Solyc01g090240.3	SL4.0ch01	+	76148632	76153015	160.521	14.226	20.5317
gene:Solyc01g090260.5.1	Solyc01g090260.5.1	SL4.0ch01	+	76153552	76165942	90.4789	8.01855	11.5729
gene:Solyc01g090270.4	Solyc01g090270.4	SL4.0ch01	-	76168531	76174292	144.736	12.827	18.5127
gene:Solyc01g090280.4	Solyc01g090280.4	SL4.0ch01	-	76178888	76190048	267.097	23.671	34.1635
gene:Solyc01g090290.4	Solyc01g090290.4	SL4.0ch01	+	76192323	76201746	527.653	46.7625	67.4904
gene:Solyc01g090300.2	Solyc01g090300.2	SL4.0ch01	+	76203967	76204683	1.18271	0.104816	0.151276
gene:Solyc01g090310.3	Solyc01g090310.3	SL4.0ch01	+	76211358	76212051	0	0	0
gene:Solyc01g090320.4	Solyc01g090320.4	SL4.0ch01	-	76216354	76216995	0	0	0
gene:Solyc01g090340.3	Solyc01g090340.3	SL4.0ch01	-	76264372	76265332	338.057	29.9598	43.2398
gene:Solyc01g090345.1	Solyc01g090345.1	SL4.0ch01	+	76289035	76291102	0	0	0
gene:Solyc01g090350.3	Solyc01g090350.3	SL4.0ch01	-	76293230	76294006	0	0	0
gene:Solyc01g090360.3	Solyc01g090360.3	SL4.0ch01	-	76297923	76298725	0	0	0
gene:Solyc01g090370.3	Solyc01g090370.3	SL4.0ch01	-	76308146	76308811	0	0	0
gene:Solyc01g090380.3	Solyc01g090380.3	SL4.0ch01	+	76318163	76320631	59.8564	5.30468	7.65603
gene:Solyc01g090390.1	Solyc01g090390.1	SL4.0ch01	+	76320859	76322646	57.6997	5.11355	7.38017
gene:Solyc01g090410.3	Solyc01g090410.3	SL4.0ch01	+	76325317	76327876	1.40898	0.124869	0.180218
gene:Solyc01g090420.4	Solyc01g090420.4	SL4.0ch01	-	76327856	76343553	188.9	16.741	24.1615
gene:Solyc01g090430.3	Solyc01g090430.3	SL4.0ch01	+	76358432	76363351	42.9803	3.80907	5.49747
gene:Solyc01g090440.2	Solyc01g090440.2	SL4.0ch01	-	76363985	76367040	107.439	9.5216	13.7421
gene:Solyc01g090450.3	Solyc01g090450.3	SL4.0ch01	+	76368164	76373577	156.664	13.8841	20.0384
gene:Solyc01g090460.3	Solyc01g090460.3	SL4.0ch01	-	76374769	76376744	421.316	37.3385	53.8891
gene:Solyc01g090470.3	Solyc01g090470.3	SL4.0ch01	+	76390186	76397471	385.814	34.1921	49.3482
gene:Solyc01g090480.4	Solyc01g090480.4	SL4.0ch01	-	76397979	76403924	257.068	22.7823	32.8808
gene:Solyc01g090490.1	Solyc01g090490.1	SL4.0ch01	+	76404619	76406511	42.8067	3.79367	5.47526
gene:Solyc01g090500.4	Solyc01g090500.4	SL4.0ch01	+	76409027	76413445	320.009	28.3603	40.9313
gene:Solyc01g090510.2	Solyc01g090510.2	SL4.0ch01	+	76414827	76416964	32.5348	2.88335	4.16142
gene:Solyc01g090515.1	Solyc01g090515.1	SL4.0ch01	+	76417098	76418316	29.9481	2.6541	3.83056
gene:Solyc01g090520.3	Solyc01g090520.3	SL4.0ch01	+	76420566	76420972	0	0	0
gene:Solyc01g090523.1	Solyc01g090523.1	SL4.0ch01	+	76425146	76425721	0	0	0
gene:Solyc01g090527.1	Solyc01g090527.1	SL4.0ch01	+	76429805	76430294	0	0	0
gene:Solyc01g090530.3	Solyc01g090530.3	SL4.0ch01	+	76433597	76436082	3.43958	0.304828	0.439946
gene:Solyc01g090540.1	Solyc01g090540.1	SL4.0ch01	-	76439354	76440160	0	0	0
gene:Solyc01g090550.3	Solyc01g090550.3	SL4.0ch01	+	76442580	76448465	234.992	20.8258	30.057
gene:Solyc01g090560.4	Solyc01g090560.4	SL4.0ch01	+	76465362	76466556	19.1791	1.69972	2.45313
gene:Solyc01g090590.3	Solyc01g090590.3	SL4.0ch01	-	76498058	76505306	62.8539	5.57033	8.03943
gene:Solyc01g090600.4	Solyc01g090600.4	SL4.0ch01	-	76507925	76509525	0.451467	0.040011	0.057746
gene:Solyc01g090610.3	Solyc01g090610.3	SL4.0ch01	+	76512974	76515001	12.7037	1.12585	1.62489
gene:Solyc01g090630.4	Solyc01g090630.4	SL4.0ch01	+	76521604	76523862	17.0776	1.51347	2.18434
gene:Solyc01g090650.1	Solyc01g090650.1	SL4.0ch01	-	76524013	76537073	64.0025	5.67213	8.18636
gene:Solyc01g090660.3	Solyc01g090660.3	SL4.0ch01	+	76546455	76550180	0	0	0
gene:Solyc01g090670.3	Solyc01g090670.3	SL4.0ch01	+	76553922	76564289	489.743	43.4027	62.6414
gene:Solyc01g090680.3	Solyc01g090680.3	SL4.0ch01	-	76564190	76565992	6.50219	0.576247	0.831674
gene:Solyc01g090690.4	Solyc01g090690.4	SL4.0ch01	+	76566211	76584610	521.413	46.2094	66.6922
gene:Solyc01g090693.1	Solyc01g090693.1	SL4.0ch01	-	76570449	76578767	212.385	18.8223	27.1655
gene:Solyc01g090697.1	Solyc01g090697.1	SL4.0ch01	-	76585207	76591958	110.309	9.77597	14.1093
gene:Solyc01g090710.3	Solyc01g090710.3	SL4.0ch01	+	76594881	76597566	2.55861	0.226752	0.327263
gene:Solyc01g090720.3	Solyc01g090720.3	SL4.0ch01	+	76599036	76603701	103.956	9.21291	13.2966
gene:Solyc01g090730.3	Solyc01g090730.3	SL4.0ch01	+	76613115	76616981	52.6695	4.66776	6.73679
gene:Solyc01g090740.3	Solyc01g090740.3	SL4.0ch01	-	76625684	76627185	55.789	4.94422	7.13579
gene:Solyc01g090750.3	Solyc01g090750.3	SL4.0ch01	+	76646632	76656238	1774.73	157.282	226.999
gene:Solyc01g090760.4	Solyc01g090760.4	SL4.0ch01	+	76663590	76664759	42.1918	3.73918	5.39661
gene:Solyc01g090770.4	Solyc01g090770.4	SL4.0ch01	-	76666065	76672137	297.975	26.4075	38.1129
gene:Solyc01g090780.3	Solyc01g090780.3	SL4.0ch01	+	76677864	76703147	334.032	29.6031	42.725
gene:Solyc01g090790.4	Solyc01g090790.4	SL4.0ch01	-	76712195	76716876	10.195	0.903516	1.30401
gene:Solyc01g090800.3	Solyc01g090800.3	SL4.0ch01	+	76751989	76753109	141.205	12.5141	18.0611
gene:Solyc01g090810.4	Solyc01g090810.4	SL4.0ch01	+	76764517	76767376	0.289995	0.0257	0.037092
gene:Solyc01g090840.3	Solyc01g090840.3	SL4.0ch01	+	76786113	76788159	25.9572	2.30041	3.32009
gene:Solyc01g090850.3	Solyc01g090850.3	SL4.0ch01	+	76799508	76808583	172.841	15.3178	22.1076
gene:Solyc01g090860.3	Solyc01g090860.3	SL4.0ch01	+	76811446	76829970	126.543	11.2147	16.1857
gene:Solyc01g090870.1	Solyc01g090870.1	SL4.0ch01	+	76831427	76831951	3.25333	0.288322	0.416123
gene:Solyc01g090880.3	Solyc01g090880.3	SL4.0ch01	-	76832155	76835019	293.303	25.9935	37.5154
gene:Solyc01g090890.3	Solyc01g090890.3	SL4.0ch01	+	76836869	76839311	0	0	0
gene:Solyc01g090900.3	Solyc01g090900.3	SL4.0ch01	+	76856271	76857489	51.3804	4.55351	6.5719
gene:Solyc01g090910.3	Solyc01g090910.3	SL4.0ch01	+	76858885	76864002	436.504	38.6845	55.8318
gene:Solyc01g090920.3	Solyc01g090920.3	SL4.0ch01	-	76864187	76868011	65.2266	5.78061	8.34292
gene:Solyc01g090940.3	Solyc01g090940.3	SL4.0ch01	+	76872089	76882711	78.1053	6.92196	9.99019
gene:Solyc01g090950.4	Solyc01g090950.4	SL4.0ch01	-	76898204	76901098	483.51	42.8504	61.8442
gene:Solyc01g090960.2	Solyc01g090960.2	SL4.0ch01	+	76916511	76917333	0	0	0
gene:Solyc01g090965.1	Solyc01g090965.1	SL4.0ch01	-	76918720	76919492	0.388098	0.034395	0.04964
gene:Solyc01g090980.1	Solyc01g090980.1	SL4.0ch01	+	76920204	76920773	0	0	0
gene:Solyc01g090990.3	Solyc01g090990.3	SL4.0ch01	-	76923496	76930135	343.435	30.4364	43.9277
gene:Solyc01g091000.4	Solyc01g091000.4	SL4.0ch01	-	76944325	76945631	837.916	74.259	107.175
gene:Solyc01g091010.3	Solyc01g091010.3	SL4.0ch01	-	76956709	76960325	2313.57	205.036	295.921
gene:Solyc01g091020.3	Solyc01g091020.3	SL4.0ch01	-	76967209	76975830	152.147	13.4838	19.4607
gene:Solyc01g091030.3	Solyc01g091030.3	SL4.0ch01	+	76990219	76991308	23.5018	2.08281	3.00604
gene:Solyc01g091040.3	Solyc01g091040.3	SL4.0ch01	+	77004584	77007677	223.439	19.802	28.5794
gene:Solyc01g091050.4	Solyc01g091050.4	SL4.0ch01	-	77010512	77013429	0	0	0
gene:Solyc01g091060.2	Solyc01g091060.2	SL4.0ch01	+	77028687	77031553	0	0	0
gene:Solyc01g091070.3	Solyc01g091070.3	SL4.0ch01	+	77032485	77041598	628.804	55.7268	80.4283
gene:Solyc01g091080.3	Solyc01g091080.3	SL4.0ch01	-	77041853	77049983	311.431	27.6001	39.8341
gene:Solyc01g091090.4	Solyc01g091090.4	SL4.0ch01	-	77050061	77056101	233.554	20.6983	29.8731
gene:Solyc01g091110.3	Solyc01g091110.3	SL4.0ch01	-	77065528	77066274	0.401606	0.035592	0.051368
gene:Solyc01g091120.3	Solyc01g091120.3	SL4.0ch01	-	77068049	77069653	1077.63	95.5037	137.837
gene:Solyc01g091130.4	Solyc01g091130.4	SL4.0ch01	-	77078560	77082669	70.0233	6.20571	8.95645
gene:Solyc01g091140.4	Solyc01g091140.4	SL4.0ch01	-	77084110	77087261	37.1201	3.28972	4.74792
gene:Solyc01g150147.1	Solyc01g150147.1	SL4.0ch01	-	77087986	77091610	2.38657	0.211506	0.305259
gene:Solyc01g091160.4	Solyc01g091160.4	SL4.0ch01	+	77093453	77099421	64.0477	5.67613	8.19213
gene:Solyc01g091170.3	Solyc01g091170.3	SL4.0ch01	+	77106693	77109338	125.014	11.0792	15.9902
gene:Solyc01g091180.4	Solyc01g091180.4	SL4.0ch01	-	77109943	77114967	2.67506	0.237073	0.342158
gene:Solyc01g091190.3	Solyc01g091190.3	SL4.0ch01	+	77119669	77126357	749.294	66.4051	95.8398
gene:Solyc01g091200.4	Solyc01g091200.4	SL4.0ch01	+	77131804	77133678	232.679	20.6209	29.7613
gene:Solyc01g091210.3	Solyc01g091210.3	SL4.0ch01	-	77135615	77141200	101.392	8.98571	12.9687
gene:Solyc01g091220.3	Solyc01g091220.3	SL4.0ch01	-	77141944	77144307	2883.4	255.537	368.807
gene:Solyc01g091230.3	Solyc01g091230.3	SL4.0ch01	+	77150274	77153523	1299.88	115.2	166.263
gene:Solyc01g091240.4	Solyc01g091240.4	SL4.0ch01	-	77155033	77157160	31.9648	2.83283	4.08851
gene:Solyc01g091250.3	Solyc01g091250.3	SL4.0ch01	-	77160892	77161924	0	0	0
gene:Solyc01g091260.3	Solyc01g091260.3	SL4.0ch01	-	77165342	77169586	225.882	20.0185	28.8918
gene:Solyc01g091270.3	Solyc01g091270.3	SL4.0ch01	-	77170025	77172934	88.3904	7.83347	11.3057
gene:Solyc01g091280.3	Solyc01g091280.3	SL4.0ch01	-	77173630	77179195	234.998	20.8263	30.0578
gene:Solyc01g091290.4	Solyc01g091290.4	SL4.0ch01	+	77182491	77186069	4.875	0.432039	0.623545
gene:Solyc01g091300.3	Solyc01g091300.3	SL4.0ch01	+	77186203	77191907	4.98865	0.442112	0.638082
gene:Solyc01g091310.3	Solyc01g091310.3	SL4.0ch01	+	77194495	77203912	256.943	22.7712	32.8648
gene:Solyc01g091320.3	Solyc01g091320.3	SL4.0ch01	-	77205081	77208163	340.331	30.1613	43.5306
gene:Solyc01g091330.4	Solyc01g091330.4	SL4.0ch01	-	77219753	77225928	88.0083	7.7996	11.2569
gene:Solyc01g091340.3	Solyc01g091340.3	SL4.0ch01	+	77226858	77234829	330.755	29.3127	42.3058
gene:Solyc01g091350.4	Solyc01g091350.4	SL4.0ch01	-	77235732	77241953	200.545	17.773	25.6511
gene:Solyc01g091360.4	Solyc01g091360.4	SL4.0ch01	+	77243008	77245418	233.989	20.7369	29.9287
[truncated: 32,076 more rows]

## Sheet: WT_VM_rep_2
Gene ID	Gene Name	Reference	Strand	Start	End	Coverage	FPKM	TPM
gene:Solyc00g500019.1	Solyc00g500019.1	SL4.0ch00	+	1361849	1365340	0	0	0
gene:Solyc00g500020.1	Solyc00g500020.1	SL4.0ch00	+	1366069	1367940	0	0	0
gene:Solyc00g500021.1	Solyc00g500021.1	SL4.0ch00	-	1369394	1369774	0	0	0
gene:Solyc00g500022.1	Solyc00g500022.1	SL4.0ch00	+	1372575	1373384	1.8786	0.133893	0.191932
gene:Solyc00g180440.1	Solyc00g180440.1	SL4.0ch00	-	1373658	1373909	0.939153	0.066936	0.095951
gene:Solyc00g500023.1	Solyc00g500023.1	SL4.0ch00	-	1374595	1377031	0	0	0
gene:Solyc00g500024.1	Solyc00g500024.1	SL4.0ch00	+	1377421	1378947	0.960707	0.068472	0.098153
gene:Solyc00g500025.1	Solyc00g500025.1	SL4.0ch00	-	1379543	1381059	0	0	0
gene:Solyc00g500026.1	Solyc00g500026.1	SL4.0ch00	+	1379574	1380279	0	0	0
gene:Solyc00g500027.1	Solyc00g500027.1	SL4.0ch00	+	1380618	1381319	0.445275	0.031736	0.045493
gene:Solyc00g500028.1	Solyc00g500028.1	SL4.0ch00	+	1382210	1382734	0	0	0
gene:Solyc00g500029.1	Solyc00g500029.1	SL4.0ch00	-	1383462	1383939	1.27849	0.091121	0.13062
gene:Solyc00g500030.1	Solyc00g500030.1	SL4.0ch00	-	1384005	1384421	4.41687	0.314802	0.451261
gene:Solyc00g500031.1	Solyc00g500031.1	SL4.0ch00	-	1384961	1385901	3.52836	0.251476	0.360484
gene:Solyc00g500032.1	Solyc00g500032.1	SL4.0ch00	-	1386027	1386383	11.3497	0.808922	1.15957
gene:Solyc00g500033.1	Solyc00g500033.1	SL4.0ch00	+	1386985	1389637	0	0	0
gene:Solyc00g500034.1	Solyc00g500034.1	SL4.0ch00	-	1387611	1388719	0	0	0
gene:Solyc00g500035.1	Solyc00g500035.1	SL4.0ch00	-	1389118	1389546	5.34966	0.381285	0.546561
gene:Solyc00g500036.1	Solyc00g500036.1	SL4.0ch00	-	1390207	1390608	4.26518	0.30399	0.435762
gene:Solyc00g500037.1	Solyc00g500037.1	SL4.0ch00	+	1391276	1398112	0.124774	0.008893	0.012748
gene:Solyc00g500038.1	Solyc00g500038.1	SL4.0ch00	+	1398302	1399583	0	0	0
gene:Solyc00g500039.1	Solyc00g500039.1	SL4.0ch00	-	1404089	1405507	0	0	0
gene:Solyc00g500040.1	Solyc00g500040.1	SL4.0ch00	+	1413493	1414591	0	0	0
gene:Solyc00g500041.1	Solyc00g500041.1	SL4.0ch00	-	1424193	1426417	0	0	0
gene:Solyc00g500042.1	Solyc00g500042.1	SL4.0ch00	-	1428175	1431271	0.977909	0.069698	0.099911
gene:Solyc00g500043.1	Solyc00g500043.1	SL4.0ch00	-	1432066	1434052	0	0	0
gene:Solyc00g500044.1	Solyc00g500044.1	SL4.0ch00	+	1441997	1443415	0	0	0
gene:Solyc00g500045.1	Solyc00g500045.1	SL4.0ch00	-	1447921	1449202	0	0	0
gene:Solyc00g500046.1	Solyc00g500046.1	SL4.0ch00	-	1449392	1456228	0	0	0
gene:Solyc00g500047.1	Solyc00g500047.1	SL4.0ch00	+	1456896	1458386	0	0	0
gene:Solyc00g277510.1	Solyc00g277510.1	SL4.0ch00	-	1459942	1460142	3.32413	0.23692	0.339618
gene:Solyc00g500048.1	Solyc00g500048.1	SL4.0ch00	-	1460668	1462197	0	0	0
gene:Solyc00g500049.1	Solyc00g500049.1	SL4.0ch00	+	1466128	1466785	0	0	0
gene:Solyc00g500050.1	Solyc00g500050.1	SL4.0ch00	-	1468765	1470288	1.24022	0.088394	0.126711
gene:Solyc00g500051.1	Solyc00g500051.1	SL4.0ch00	-	1473386	1475037	0	0	0
gene:Solyc00g500052.1	Solyc00g500052.1	SL4.0ch00	-	1475301	1482402	0.014528	0.001035	0.001484
gene:Solyc00g500053.1	Solyc00g500053.1	SL4.0ch00	-	1482429	1483103	0.123333	0.00879	0.012601
gene:Solyc00g500054.1	Solyc00g500054.1	SL4.0ch00	+	1492125	1494555	0	0	0
gene:Solyc00g500055.1	Solyc00g500055.1	SL4.0ch00	-	1496023	1496540	0	0	0
gene:Solyc00g500056.1	Solyc00g500056.1	SL4.0ch00	-	1496632	1498836	1.26478	0.090144	0.129219
gene:Solyc00g500057.1	Solyc00g500057.1	SL4.0ch00	-	1498862	1501114	0	0	0
gene:Solyc00g500058.1	Solyc00g500058.1	SL4.0ch00	-	1501873	1503003	0	0	0
gene:Solyc00g500059.1	Solyc00g500059.1	SL4.0ch00	-	1503415	1503858	0	0	0
gene:Solyc00g500060.1	Solyc00g500060.1	SL4.0ch00	-	1504953	1506082	2.54705	0.181535	0.260226
gene:Solyc00g500061.1	Solyc00g500061.1	SL4.0ch00	-	1508614	1509090	0.401817	0.028639	0.041053
gene:Solyc00g500062.1	Solyc00g500062.1	SL4.0ch00	-	1509196	1509960	2.22288	0.15843	0.227106
gene:Solyc00g500063.1	Solyc00g500063.1	SL4.0ch00	+	1512451	1516659	13.8054	0.98395	1.41047
gene:Solyc00g500064.1	Solyc00g500064.1	SL4.0ch00	-	1512915	1514411	0	0	0
gene:Solyc00g500065.1	Solyc00g500065.1	SL4.0ch00	+	1517470	1519799	0.366577	0.026127	0.037452
gene:Solyc00g500066.1	Solyc00g500066.1	SL4.0ch00	+	1520244	1520798	1.45349	0.103594	0.148499
gene:Solyc00g500067.1	Solyc00g500067.1	SL4.0ch00	+	1521528	1523399	0.856325	0.061033	0.087489
gene:Solyc00g500068.1	Solyc00g500068.1	SL4.0ch00	-	1524854	1525234	99.1393	7.06592	10.1288
gene:Solyc00g500069.1	Solyc00g500069.1	SL4.0ch00	-	1529733	1530292	0	0	0
gene:Solyc00g500070.1	Solyc00g500070.1	SL4.0ch00	-	1530401	1531488	3.43741	0.244993	0.351192
gene:Solyc00g500071.1	Solyc00g500071.1	SL4.0ch00	+	1532881	1534407	0.939096	0.066932	0.095945
gene:Solyc00g500072.1	Solyc00g500072.1	SL4.0ch00	+	1535034	1535739	0	0	0
gene:Solyc00g500073.1	Solyc00g500073.1	SL4.0ch00	+	1536348	1538194	0	0	0
gene:Solyc00g500074.1	Solyc00g500074.1	SL4.0ch00	-	1538922	1539399	1.18333	0.084339	0.120898
gene:Solyc00g500075.1	Solyc00g500075.1	SL4.0ch00	-	1539465	1539881	4.07954	0.29076	0.416796
gene:Solyc00g500076.1	Solyc00g500076.1	SL4.0ch00	-	1540421	1541361	3.68175	0.262409	0.376156
gene:Solyc00g500077.1	Solyc00g500077.1	SL4.0ch00	-	1541487	1541843	12.1307	0.864589	1.23937
gene:Solyc00g500078.1	Solyc00g500078.1	SL4.0ch00	+	1542445	1545097	0	0	0
gene:Solyc00g500079.1	Solyc00g500079.1	SL4.0ch00	-	1544578	1545006	5.53913	0.394788	0.565919
gene:Solyc00g500080.1	Solyc00g500080.1	SL4.0ch00	-	1545667	1546068	4.79552	0.34179	0.489947
gene:Solyc00g500081.1	Solyc00g500081.1	SL4.0ch00	+	1546736	1553572	0.1155	0.008232	0.0118
gene:Solyc00g500082.1	Solyc00g500082.1	SL4.0ch00	+	1553762	1555043	0	0	0
gene:Solyc00g500083.1	Solyc00g500083.1	SL4.0ch00	-	1559549	1560967	29.7546	2.12069	3.03995
gene:Solyc00g500084.1	Solyc00g500084.1	SL4.0ch00	+	1568873	1570091	0.196883	0.014032	0.020115
gene:Solyc00g500085.1	Solyc00g500085.1	SL4.0ch00	+	1574311	1574847	0.196648	0.014016	0.020091
gene:Solyc00g500086.1	Solyc00g500086.1	SL4.0ch00	-	1579653	1581877	0.592862	0.042255	0.060571
gene:Solyc00g500087.1	Solyc00g500087.1	SL4.0ch00	-	1581879	1583504	0.737884	0.052591	0.075388
gene:Solyc00g500088.1	Solyc00g500088.1	SL4.0ch00	-	1585979	1588983	0.286256	0.020402	0.029246
gene:Solyc00g500096.1	Solyc00g500096.1	SL4.0ch00	-	1902559	1905702	0	0	0
gene:Solyc00g500098.1	Solyc00g500098.1	SL4.0ch00	-	1972423	1973505	1.20637	0.085981	0.123252
gene:Solyc00g500099.1	Solyc00g500099.1	SL4.0ch00	-	1974917	1975405	1.13623	0.080982	0.116086
gene:Solyc00g500100.1	Solyc00g500100.1	SL4.0ch00	+	1997082	1998909	1.09268	0.077878	0.111636
gene:Solyc00g500101.1	Solyc00g500101.1	SL4.0ch00	+	1999162	1999569	0.813195	0.057959	0.083082
gene:Solyc00g500102.1	Solyc00g500102.1	SL4.0ch00	+	2001243	2001914	1.01488	0.072333	0.103688
gene:Solyc00g153980.1	Solyc00g153980.1	SL4.0ch00	+	2004907	2005074	0	0	0
gene:Solyc00g309530.1	Solyc00g309530.1	SL4.0ch00	+	2008312	2008598	0	0	0
gene:Solyc00g164580.1	Solyc00g164580.1	SL4.0ch00	+	2015956	2017111	0	0	0
gene:Solyc00g210860.1	Solyc00g210860.1	SL4.0ch00	+	2026594	2026854	0	0	0
gene:Solyc00g025400.2	Solyc00g025400.2	SL4.0ch00	+	2030916	2032369	0	0	0
gene:Solyc00g022070.1	Solyc00g022070.1	SL4.0ch00	+	2038938	2039175	0	0	0
gene:Solyc00g022080.1	Solyc00g022080.1	SL4.0ch00	-	2040675	2040887	0	0	0
gene:Solyc00g022090.1	Solyc00g022090.1	SL4.0ch00	-	2043550	2043903	0	0	0
gene:Solyc00g022100.1	Solyc00g022100.1	SL4.0ch00	-	2044109	2044588	1.73958	0.123985	0.177729
gene:Solyc00g500103.1	Solyc00g500103.1	SL4.0ch00	-	2044785	2047787	1.41161	0.100609	0.14422
gene:Solyc00g072800.2	Solyc00g072800.2	SL4.0ch00	-	2058969	2059594	0	0	0
gene:Solyc00g500104.1	Solyc00g500104.1	SL4.0ch00	-	2062209	2063000	0.075758	0.005399	0.00774
gene:Solyc00g500105.1	Solyc00g500105.1	SL4.0ch00	+	2070087	2071198	4.05528	0.28903	0.414318
gene:Solyc00g500106.1	Solyc00g500106.1	SL4.0ch00	-	2071557	2072368	0	0	0
gene:Solyc00g500107.1	Solyc00g500107.1	SL4.0ch00	-	2072639	2073312	0	0	0
gene:Solyc00g500108.1	Solyc00g500108.1	SL4.0ch00	-	2073351	2073587	0	0	0
gene:Solyc00g281110.1	Solyc00g281110.1	SL4.0ch00	-	2075335	2075703	0	0	0
gene:Solyc00g500109.1	Solyc00g500109.1	SL4.0ch00	-	2075757	2076343	0	0	0
gene:Solyc00g500110.1	Solyc00g500110.1	SL4.0ch00	-	2076634	2077746	0	0	0
gene:Solyc00g500111.1	Solyc00g500111.1	SL4.0ch00	-	2077853	2078926	2.45323	0.174848	0.250641
gene:Solyc00g500112.1	Solyc00g500112.1	SL4.0ch00	-	2079839	2080260	0.749902	0.053448	0.076616
gene:Solyc00g142160.1	Solyc00g142160.1	SL4.0ch00	-	2081475	2081793	0.713166	0.050829	0.072862
gene:Solyc00g142170.2	Solyc00g142170.2	SL4.0ch00	-	2081817	2083225	0.173217	0.012346	0.017697
gene:Solyc00g500113.1	Solyc00g500113.1	SL4.0ch00	-	2091092	2092111	0	0	0
gene:Solyc00g500114.1	Solyc00g500114.1	SL4.0ch00	-	2093095	2093769	0	0	0
gene:Solyc00g500116.1	Solyc00g500116.1	SL4.0ch00	-	2105616	2106104	0.80726	0.057536	0.082476
gene:Solyc00g500117.1	Solyc00g500117.1	SL4.0ch00	+	2127754	2129577	0.753227	0.053685	0.076955
gene:Solyc00g500118.1	Solyc00g500118.1	SL4.0ch00	+	2129830	2130237	0.875245	0.062381	0.089422
gene:Solyc00g500119.1	Solyc00g500119.1	SL4.0ch00	+	2131909	2132580	1.40858	0.100393	0.143911
gene:Solyc00g015600.1	Solyc00g015600.1	SL4.0ch00	+	2173684	2173839	51.8045	3.69225	5.29274
gene:Solyc00g500123.1	Solyc00g500123.1	SL4.0ch00	-	2464282	2466506	0	0	0
gene:Solyc00g500124.1	Solyc00g500124.1	SL4.0ch00	-	2466508	2468136	0.386618	0.027555	0.0395
gene:Solyc00g500125.1	Solyc00g500125.1	SL4.0ch00	-	2468466	2472134	0	0	0
gene:Solyc00g500126.1	Solyc00g500126.1	SL4.0ch00	-	2472155	2474141	0	0	0
gene:Solyc00g500127.1	Solyc00g500127.1	SL4.0ch00	-	2488010	2489291	0.676205	0.048195	0.069086
gene:Solyc00g500128.1	Solyc00g500128.1	SL4.0ch00	-	2489481	2496317	0	0	0
gene:Solyc00g500129.1	Solyc00g500129.1	SL4.0ch00	-	2497956	2498732	0	0	0
gene:Solyc00g500130.1	Solyc00g500130.1	SL4.0ch00	-	2499170	2500231	3.45052	0.245928	0.352531
gene:Solyc00g500131.1	Solyc00g500131.1	SL4.0ch00	-	2500757	2502286	1.8832	0.134221	0.192402
gene:Solyc00g500132.1	Solyc00g500132.1	SL4.0ch00	+	2506214	2506871	0	0	0
gene:Solyc00g500133.1	Solyc00g500133.1	SL4.0ch00	-	2508851	2510374	1.24657	0.088846	0.127359
gene:Solyc00g500134.1	Solyc00g500134.1	SL4.0ch00	-	2513472	2515162	0	0	0
gene:Solyc00g500135.1	Solyc00g500135.1	SL4.0ch00	-	2515388	2522489	0	0	0
gene:Solyc00g500136.1	Solyc00g500136.1	SL4.0ch00	+	2532212	2534642	2.02143	0.144073	0.206525
gene:Solyc00g500137.1	Solyc00g500137.1	SL4.0ch00	-	2536110	2536627	0	0	0
gene:Solyc00g500138.1	Solyc00g500138.1	SL4.0ch00	-	2536719	2538923	1.33371	0.095057	0.136262
gene:Solyc00g500139.1	Solyc00g500139.1	SL4.0ch00	-	2538949	2540940	0	0	0
gene:Solyc00g500140.1	Solyc00g500140.1	SL4.0ch00	+	2541421	2541822	2.46393	0.175611	0.251734
gene:Solyc00g500142.1	Solyc00g500142.1	SL4.0ch00	+	2545227	2545703	0	0	0
gene:Solyc00g500143.1	Solyc00g500143.1	SL4.0ch00	+	2547836	2549412	0.275206	0.019615	0.028117
gene:Solyc00g500144.1	Solyc00g500144.1	SL4.0ch00	+	2550432	2550873	0	0	0
gene:Solyc00g500146.1	Solyc00g500146.1	SL4.0ch00	+	2562283	2562955	0.088856	0.006333	0.009078
gene:Solyc00g500148.1	Solyc00g500148.1	SL4.0ch00	-	2567048	2568269	0	0	0
gene:Solyc00g500151.1	Solyc00g500151.1	SL4.0ch00	-	2572525	2575171	0	0	0
gene:Solyc00g500152.1	Solyc00g500152.1	SL4.0ch00	+	2572616	2573044	0.361305	0.025751	0.036914
gene:Solyc00g500153.1	Solyc00g500153.1	SL4.0ch00	+	2574176	2574502	0	0	0
gene:Solyc00g500154.1	Solyc00g500154.1	SL4.0ch00	+	2575750	2576105	0	0	0
gene:Solyc00g500157.1	Solyc00g500157.1	SL4.0ch00	+	2578056	2578855	0	0	0
gene:Solyc00g500158.1	Solyc00g500158.1	SL4.0ch00	-	2579259	2579783	0.285714	0.020364	0.029191
gene:Solyc00g112190.2	Solyc00g112190.2	SL4.0ch00	-	2989427	2990736	0	0	0
gene:Solyc00g230080.1	Solyc00g230080.1	SL4.0ch00	-	3013752	3014108	0.712418	0.050776	0.072786
gene:Solyc00g316530.1	Solyc00g316530.1	SL4.0ch00	+	3020571	3020807	0.862869	0.061499	0.088157
gene:Solyc00g069880.2	Solyc00g069880.2	SL4.0ch00	-	3024713	3028149	0	0	0
gene:Solyc00g500168.1	Solyc00g500168.1	SL4.0ch00	-	3033769	3034608	0.035714	0.002545	0.003649
gene:Solyc00g013110.1	Solyc00g013110.1	SL4.0ch00	-	3045980	3046246	0.223783	0.01595	0.022863
gene:Solyc00g126010.1	Solyc00g126010.1	SL4.0ch00	-	3053864	3054037	15.3506	1.09408	1.56833
gene:Solyc00g126000.1	Solyc00g126000.1	SL4.0ch00	-	3054202	3054354	11.0556	0.787959	1.12952
gene:Solyc00g125990.1	Solyc00g125990.1	SL4.0ch00	-	3054457	3055101	1.96982	0.140394	0.201252
gene:Solyc00g125980.1	Solyc00g125980.1	SL4.0ch00	-	3055480	3055683	26.8848	1.91615	2.74675
gene:Solyc00g244300.1	Solyc00g244300.1	SL4.0ch00	-	3057175	3057432	15.6434	1.11495	1.59825
gene:Solyc00g244290.1	Solyc00g244290.1	SL4.0ch00	-	3057501	3057992	13.2094	0.941466	1.34957
gene:Solyc00g244280.1	Solyc00g244280.1	SL4.0ch00	+	3058214	3058396	0.702186	0.050047	0.071741
gene:Solyc00g500169.1	Solyc00g500169.1	SL4.0ch00	-	3063538	3065389	1.22053	0.08699	0.124698
gene:Solyc00g500170.1	Solyc00g500170.1	SL4.0ch00	-	3066659	3067566	0	0	0
gene:Solyc00g013170.1	Solyc00g013170.1	SL4.0ch00	+	3069443	3069652	0.303175	0.021608	0.030975
gene:Solyc00g013180.1	Solyc00g013180.1	SL4.0ch00	-	3070183	3071529	0	0	0
gene:Solyc00g500171.1	Solyc00g500171.1	SL4.0ch00	-	3073664	3074179	1.27261	0.090702	0.130019
gene:Solyc00g500172.1	Solyc00g500172.1	SL4.0ch00	-	3075612	3076169	0.176822	0.012603	0.018065
gene:Solyc00g320430.1	Solyc00g320430.1	SL4.0ch00	+	3077625	3077804	0.838889	0.05979	0.085707
gene:Solyc00g019750.1	Solyc00g019750.1	SL4.0ch00	+	3092088	3092288	4.27612	0.304771	0.436881
gene:Solyc00g019730.1	Solyc00g019730.1	SL4.0ch00	+	3094526	3094960	5.19349	0.370154	0.530606
gene:Solyc00g500181.1	Solyc00g500181.1	SL4.0ch00	-	3676208	3678267	0	0	0
gene:Solyc00g500182.1	Solyc00g500182.1	SL4.0ch00	+	3684590	3685773	4.22739	0.301298	0.431902
gene:Solyc00g118680.2	Solyc00g118680.2	SL4.0ch00	-	3687292	3689223	0.796165	0.056745	0.081342
gene:Solyc00g118690.1	Solyc00g118690.1	SL4.0ch00	+	3689126	3689386	2.00383	0.142818	0.204727
gene:Solyc00g023590.2	Solyc00g023590.2	SL4.0ch00	-	3692134	3694833	0	0	0
gene:Solyc00g023570.1	Solyc00g023570.1	SL4.0ch00	+	3697503	3697832	0.542424	0.03866	0.055418
gene:Solyc00g014850.1	Solyc00g014850.1	SL4.0ch00	+	3702464	3702775	0.397436	0.028326	0.040605
gene:Solyc00g500183.1	Solyc00g500183.1	SL4.0ch00	+	3704165	3706096	7.67063	0.546707	0.78369
gene:Solyc00g500184.1	Solyc00g500184.1	SL4.0ch00	+	3706763	3707940	0.885602	0.063119	0.09048
gene:Solyc00g500185.1	Solyc00g500185.1	SL4.0ch00	+	3708705	3710247	1.50792	0.107473	0.15406
gene:Solyc00g014790.2	Solyc00g014790.2	SL4.0ch00	-	3716363	3718878	0.404615	0.028838	0.041339
gene:Solyc00g094550.1	Solyc00g094550.1	SL4.0ch00	+	3726482	3726715	0.025641	0.001828	0.00262
gene:Solyc00g094540.1	Solyc00g094540.1	SL4.0ch00	-	3727644	3727973	3.33939	0.238008	0.341178
gene:Solyc00g094530.1	Solyc00g094530.1	SL4.0ch00	+	3728169	3728558	1.64103	0.11696	0.16766
gene:Solyc00g094520.1	Solyc00g094520.1	SL4.0ch00	+	3729198	3729383	5.53763	0.394682	0.565767
gene:Solyc00g023700.2	Solyc00g023700.2	SL4.0ch00	+	3735479	3736452	0	0	0
gene:Solyc00g023710.1	Solyc00g023710.1	SL4.0ch00	-	3737340	3738041	0	0	0
gene:Solyc00g049210.1	Solyc00g049210.1	SL4.0ch00	-	3741110	3742879	0.238983	0.017033	0.024416
gene:Solyc00g049220.1	Solyc00g049220.1	SL4.0ch00	+	3742936	3743142	0.483092	0.034431	0.049356
gene:Solyc00g500186.1	Solyc00g500186.1	SL4.0ch00	-	3745513	3747009	1.11055	0.079152	0.113463
gene:Solyc00g500187.1	Solyc00g500187.1	SL4.0ch00	-	3749487	3751765	1.30655	0.093121	0.133487
gene:Solyc00g500188.1	Solyc00g500188.1	SL4.0ch00	-	3754843	3755358	1.30168	0.092774	0.132989
gene:Solyc00g500189.1	Solyc00g500189.1	SL4.0ch00	-	3756791	3757348	1.44833	0.103226	0.147972
gene:Solyc00g021660.1	Solyc00g021660.1	SL4.0ch00	+	3764643	3765962	0	0	0
gene:Solyc00g500190.1	Solyc00g500190.1	SL4.0ch00	+	3767429	3770395	0.119249	0.008499	0.012183
gene:Solyc00g500191.1	Solyc00g500191.1	SL4.0ch00	+	3770397	3771752	0.323451	0.023053	0.033046
gene:Solyc00g500192.1	Solyc00g500192.1	SL4.0ch00	+	3775348	3776977	0.586687	0.041815	0.05994
gene:Solyc00g500193.1	Solyc00g500193.1	SL4.0ch00	+	3776979	3779203	0.391223	0.027884	0.03997
gene:Solyc00g500194.1	Solyc00g500194.1	SL4.0ch00	-	3783896	3784749	0	0	0
gene:Solyc00g500195.1	Solyc00g500195.1	SL4.0ch00	+	3787465	3789905	0	0	0
gene:Solyc00g500196.1	Solyc00g500196.1	SL4.0ch00	-	3788808	3794880	0	0	0
gene:Solyc00g500197.1	Solyc00g500197.1	SL4.0ch00	-	3803813	3805094	0	0	0
gene:Solyc00g500198.1	Solyc00g500198.1	SL4.0ch00	-	3805284	3812120	0	0	0
gene:Solyc00g500199.1	Solyc00g500199.1	SL4.0ch00	-	3813759	3814535	0	0	0
gene:Solyc00g500200.1	Solyc00g500200.1	SL4.0ch00	-	3814973	3816034	3.16992	0.225928	0.323862
gene:Solyc00g500201.1	Solyc00g500201.1	SL4.0ch00	-	3816560	3818089	0	0	0
gene:Solyc00g500202.1	Solyc00g500202.1	SL4.0ch00	+	3822020	3822677	0	0	0
gene:Solyc00g500203.1	Solyc00g500203.1	SL4.0ch00	-	3824657	3826180	1.02006	0.072702	0.104217
gene:Solyc00g500204.1	Solyc00g500204.1	SL4.0ch00	-	3829278	3830968	0	0	0
gene:Solyc00g500205.1	Solyc00g500205.1	SL4.0ch00	-	3831194	3838295	0	0	0
gene:Solyc00g500206.1	Solyc00g500206.1	SL4.0ch00	+	3848018	3850448	0	0	0
gene:Solyc00g500207.1	Solyc00g500207.1	SL4.0ch00	-	3851915	3852432	0	0	0
gene:Solyc00g500208.1	Solyc00g500208.1	SL4.0ch00	-	3852524	3854728	1.40015	0.099792	0.14305
gene:Solyc00g500209.1	Solyc00g500209.1	SL4.0ch00	-	3854754	3857006	0	0	0
gene:Solyc00g500210.1	Solyc00g500210.1	SL4.0ch00	-	3857765	3858895	0	0	0
gene:Solyc00g500211.1	Solyc00g500211.1	SL4.0ch00	-	3859307	3859750	3.55108	0.253095	0.362806
gene:Solyc00g500212.1	Solyc00g500212.1	SL4.0ch00	-	3860838	3861660	3.80255	0.271018	0.388497
gene:Solyc00g036520.1	Solyc00g036520.1	SL4.0ch00	-	4414466	4415023	0	0	0
gene:Solyc00g052540.1	Solyc00g052540.1	SL4.0ch00	+	4416054	4416725	0	0	0
gene:Solyc00g052530.2	Solyc00g052530.2	SL4.0ch00	-	4417438	4418639	0	0	0
gene:Solyc00g500224.1	Solyc00g500224.1	SL4.0ch00	-	4418688	4420952	0.191362	0.013639	0.019551
gene:Solyc00g047180.1	Solyc00g047180.1	SL4.0ch00	-	4441826	4442083	0	0	0
gene:Solyc00g047190.1	Solyc00g047190.1	SL4.0ch00	+	4443200	4443517	0	0	0
gene:Solyc00g047200.1	Solyc00g047200.1	SL4.0ch00	-	4445278	4445511	1.13077	0.080593	0.115528
gene:Solyc00g500225.1	Solyc00g500225.1	SL4.0ch00	-	4463995	4464591	6.64686	0.473739	0.679093
gene:Solyc00g500226.1	Solyc00g500226.1	SL4.0ch00	-	4465449	4467796	0	0	0
gene:Solyc00g500227.1	Solyc00g500227.1	SL4.0ch00	+	4472979	4475038	0	0	0
gene:Solyc00g500228.1	Solyc00g500228.1	SL4.0ch00	+	4488679	4492426	2.54303	0.181249	0.259815
gene:Solyc00g500234.1	Solyc00g500234.1	SL4.0ch00	+	4936041	4944981	0	0	0
gene:Solyc00g500235.1	Solyc00g500235.1	SL4.0ch00	+	4986640	4992714	0	0	0
gene:Solyc00g500236.1	Solyc00g500236.1	SL4.0ch00	-	4996087	5023438	0	0	0
gene:Solyc00g500237.1	Solyc00g500237.1	SL4.0ch00	+	5030385	5031223	0	0	0
gene:Solyc00g025290.1	Solyc00g025290.1	SL4.0ch00	-	5060057	5060542	8.76852	0.624956	0.895858
gene:Solyc00g500238.1	Solyc00g500238.1	SL4.0ch00	+	5062854	5063440	2.48917	0.17741	0.254313
gene:Solyc00g020040.1	Solyc00g020040.1	SL4.0ch00	-	5063652	5064272	1.63768	0.116722	0.167318
gene:Solyc00g020030.1	Solyc00g020030.1	SL4.0ch00	+	5065433	5065633	1.8408	0.131198	0.18807
gene:Solyc00g020020.2	Solyc00g020020.2	SL4.0ch00	-	5065489	5066572	0.998282	0.07115	0.101992
gene:Solyc00g020010.1	Solyc00g020010.1	SL4.0ch00	+	5066942	5067169	1.10965	0.079088	0.11337
gene:Solyc00g020000.1	Solyc00g020000.1	SL4.0ch00	-	5067436	5067609	0	0	0
gene:Solyc00g019980.2	Solyc00g019980.2	SL4.0ch00	-	5069419	5070648	0.384363	0.027395	0.039269
gene:Solyc00g019970.2	Solyc00g019970.2	SL4.0ch00	-	5072673	5073664	1.3376	0.095335	0.13666
gene:Solyc00g019950.1	Solyc00g019950.1	SL4.0ch00	+	5073987	5074538	2.16304	0.154166	0.220993
gene:Solyc00g500240.1	Solyc00g500240.1	SL4.0ch00	+	5113129	5114311	0	0	0
gene:Solyc00g500241.1	Solyc00g500241.1	SL4.0ch00	+	5138634	5140899	0.88833	0.063314	0.090759
gene:Solyc00g500242.1	Solyc00g500242.1	SL4.0ch00	-	5149819	5150571	0.081009	0.005774	0.008276
gene:Solyc00g500243.1	Solyc00g500243.1	SL4.0ch00	-	5150786	5152183	2.64743	0.188689	0.270481
gene:Solyc00g500244.1	Solyc00g500244.1	SL4.0ch00	-	5153132	5153539	0.372059	0.026518	0.038012
gene:Solyc00g500245.1	Solyc00g500245.1	SL4.0ch00	-	5153788	5157253	1.32018	0.094093	0.13488
gene:Solyc00g500249.1	Solyc00g500249.1	SL4.0ch00	-	5495164	5497083	0.343008	0.024447	0.035044
gene:Solyc00g500250.1	Solyc00g500250.1	SL4.0ch00	-	5499555	5502705	1.04334	0.074362	0.106596
gene:Solyc00g500251.1	Solyc00g500251.1	SL4.0ch00	-	5503541	5505819	0	0	0
gene:Solyc00g500252.1	Solyc00g500252.1	SL4.0ch00	-	5508897	5509412	1.27261	0.090702	0.130019
gene:Solyc00g500253.1	Solyc00g500253.1	SL4.0ch00	-	5510845	5511402	0.744026	0.053029	0.076015
gene:Solyc00g021650.1	Solyc00g021650.1	SL4.0ch00	-	5520935	5521165	0	0	0
gene:Solyc00g021640.2	Solyc00g021640.2	SL4.0ch00	+	5522265	5524452	0.209966	0.014965	0.021452
gene:Solyc00g021630.1	Solyc00g021630.1	SL4.0ch00	+	5525147	5525800	0.976211	0.069577	0.099737
gene:Solyc00g500254.1	Solyc00g500254.1	SL4.0ch00	-	5527933	5528372	0	0	0
gene:Solyc00g181240.1	Solyc00g181240.1	SL4.0ch00	-	5529272	5529451	0	0	0
gene:Solyc00g181250.2	Solyc00g181250.2	SL4.0ch00	+	5529549	5530393	0	0	0
gene:Solyc00g500255.1	Solyc00g500255.1	SL4.0ch00	+	5536705	5537184	0.086458	0.006162	0.008833
gene:Solyc00g500256.1	Solyc00g500256.1	SL4.0ch00	+	5538238	5540377	5.20381	0.370889	0.53166
gene:Solyc00g500257.1	Solyc00g500257.1	SL4.0ch00	-	5547194	5548799	7.21037	0.513902	0.736666
gene:Solyc00g500258.1	Solyc00g500258.1	SL4.0ch00	+	5740167	5740917	0	0	0
gene:Solyc00g500259.1	Solyc00g500259.1	SL4.0ch00	+	5838346	5850670	0	0	0
gene:Solyc00g500260.1	Solyc00g500260.1	SL4.0ch00	-	5872091	5879508	0	0	0
gene:Solyc00g500261.1	Solyc00g500261.1	SL4.0ch00	-	5890653	5891204	7.18342	0.511982	0.733913
gene:Solyc00g500262.1	Solyc00g500262.1	SL4.0ch00	-	5892264	5894611	0	0	0
gene:Solyc00g500263.1	Solyc00g500263.1	SL4.0ch00	+	5899398	5901261	0.032189	0.002294	0.003289
gene:Solyc00g500264.1	Solyc00g500264.1	SL4.0ch00	-	6072885	6118363	0	0	0
gene:Solyc00g500265.1	Solyc00g500265.1	SL4.0ch00	+	6093116	6093497	0	0	0
gene:Solyc00g500266.1	Solyc00g500266.1	SL4.0ch00	+	6098331	6105911	0	0	0
gene:Solyc00g500267.1	Solyc00g500267.1	SL4.0ch00	+	6150279	6157947	0	0	0
gene:Solyc00g500268.1	Solyc00g500268.1	SL4.0ch00	-	6272999	6283350	0	0	0
gene:Solyc00g500269.1	Solyc00g500269.1	SL4.0ch00	+	6324020	6341295	0	0	0
gene:Solyc00g500270.1	Solyc00g500270.1	SL4.0ch00	+	6341414	6343438	0	0	0
gene:Solyc00g500271.1	Solyc00g500271.1	SL4.0ch00	-	6397350	6398432	1.13989	0.081243	0.11646
gene:Solyc00g500272.1	Solyc00g500272.1	SL4.0ch00	-	6399844	6400332	1.38715	0.098866	0.141722
gene:Solyc00g500273.1	Solyc00g500273.1	SL4.0ch00	+	6420357	6420697	0.659824	0.047027	0.067413
gene:Solyc00g500274.1	Solyc00g500274.1	SL4.0ch00	+	6422007	6423834	0	0	0
gene:Solyc00g500275.1	Solyc00g500275.1	SL4.0ch00	+	6424087	6424494	0.406168	0.028949	0.041497
gene:Solyc00g500276.1	Solyc00g500276.1	SL4.0ch00	+	6426168	6426839	1.04955	0.074805	0.10723
gene:Solyc00g500277.1	Solyc00g500277.1	SL4.0ch00	+	6427054	6427806	0.081009	0.005774	0.008276
gene:Solyc00g052430.2	Solyc00g052430.2	SL4.0ch00	-	6436629	6438756	0	0	0
gene:Solyc00g500278.1	Solyc00g500278.1	SL4.0ch00	+	6451543	6453529	0	0	0
gene:Solyc00g500279.1	Solyc00g500279.1	SL4.0ch00	+	6453550	6454382	0	0	0
gene:Solyc00g500280.1	Solyc00g500280.1	SL4.0ch00	+	6457994	6459175	0	0	0
gene:Solyc00g500290.1	Solyc00g500290.1	SL4.0ch00	+	6863061	6870289	0	0	0
gene:Solyc00g500291.1	Solyc00g500291.1	SL4.0ch00	+	6870653	6872343	0	0	0
gene:Solyc00g500292.1	Solyc00g500292.1	SL4.0ch00	+	6875441	6876964	1.96002	0.139696	0.20025
gene:Solyc00g500293.1	Solyc00g500293.1	SL4.0ch00	-	6878944	6879601	1.34933	0.09617	0.137857
gene:Solyc00g500294.1	Solyc00g500294.1	SL4.0ch00	-	6879737	6885831	0.78492	0.055943	0.080193
gene:Solyc00g500295.1	Solyc00g500295.1	SL4.0ch00	+	6883532	6885061	2.15769	0.153784	0.220446
gene:Solyc00g500296.1	Solyc00g500296.1	SL4.0ch00	+	6885587	6886648	4.75819	0.339129	0.486133
gene:Solyc00g500297.1	Solyc00g500297.1	SL4.0ch00	-	6887343	6887771	4.15334	0.29602	0.424337
gene:Solyc00g500298.1	Solyc00g500298.1	SL4.0ch00	-	6888432	6888833	3.1806	0.22669	0.324954
gene:Solyc00g500299.1	Solyc00g500299.1	SL4.0ch00	-	6893327	6899371	0	0	0
gene:Solyc00g500300.1	Solyc00g500300.1	SL4.0ch00	+	6896527	6897808	0	0	0
gene:Solyc00g500301.1	Solyc00g500301.1	SL4.0ch00	-	6902314	6903732	0	0	0
gene:Solyc00g500302.1	Solyc00g500302.1	SL4.0ch00	-	6934274	6934968	3.48345	0.248275	0.355896
gene:Solyc00g500303.1	Solyc00g500303.1	SL4.0ch00	+	6943349	6944146	4.39745	0.313418	0.449277
gene:Solyc00g500309.1	Solyc00g500309.1	SL4.0ch00	+	7069853	7071680	0	0	0
gene:Solyc00g500311.1	Solyc00g500311.1	SL4.0ch00	+	7073776	7075802	0.059201	0.004219	0.006048
gene:Solyc00g500312.1	Solyc00g500312.1	SL4.0ch00	-	7079233	7083444	0	0	0
gene:Solyc00g500313.1	Solyc00g500313.1	SL4.0ch00	-	7210988	7211173	16.2948	1.16137	1.6648
gene:Solyc00g500314.1	Solyc00g500314.1	SL4.0ch00	-	7211309	7212208	12.1816	0.868218	1.24457
gene:Solyc00g500315.1	Solyc00g500315.1	SL4.0ch00	-	7212217	7212907	0	0	0
gene:Solyc00g500316.1	Solyc00g500316.1	SL4.0ch00	-	7214608	7216342	11.3615	0.809764	1.16078
gene:Solyc00g500317.1	Solyc00g500317.1	SL4.0ch00	-	7221272	7222354	1.75947	0.125402	0.17976
gene:Solyc00g500318.1	Solyc00g500318.1	SL4.0ch00	-	7223766	7224254	1.2076	0.086069	0.123378
gene:Solyc00g500319.1	Solyc00g500319.1	SL4.0ch00	+	7319835	7325236	0	0	0
gene:Solyc00g500320.1	Solyc00g500320.1	SL4.0ch00	+	7325462	7327152	0	0	0
gene:Solyc00g500321.1	Solyc00g500321.1	SL4.0ch00	+	7328310	7328711	0	0	0
gene:Solyc00g500322.1	Solyc00g500322.1	SL4.0ch00	+	7328954	7330194	3.15047	0.224542	0.321876
gene:Solyc00g500323.1	Solyc00g500323.1	SL4.0ch00	+	7330250	7331868	1.81359	0.129259	0.18529
gene:Solyc00g500324.1	Solyc00g500324.1	SL4.0ch00	-	7339547	7343102	0.159505	0.011368	0.016296
gene:Solyc00g500325.1	Solyc00g500325.1	SL4.0ch00	+	7350993	7352411	0	0	0
gene:Solyc00g500326.1	Solyc00g500326.1	SL4.0ch00	-	7356917	7358198	0	0	0
gene:Solyc00g500327.1	Solyc00g500327.1	SL4.0ch00	-	7358388	7365224	0	0	0
gene:Solyc00g500328.1	Solyc00g500328.1	SL4.0ch00	-	7366863	7367639	0	0	0
gene:Solyc00g500329.1	Solyc00g500329.1	SL4.0ch00	-	7368077	7369138	3.16992	0.225928	0.323862
gene:Solyc00g500330.1	Solyc00g500330.1	SL4.0ch00	-	7369664	7371193	0	0	0
gene:Solyc00g500331.1	Solyc00g500331.1	SL4.0ch00	+	7375123	7375780	0	0	0
gene:Solyc00g500332.1	Solyc00g500332.1	SL4.0ch00	-	7377666	7379283	1.37983	0.098344	0.140974
gene:Solyc00g500333.1	Solyc00g500333.1	SL4.0ch00	-	7379340	7380579	0	0	0
gene:Solyc00g500334.1	Solyc00g500334.1	SL4.0ch00	-	7380822	7381223	0	0	0
gene:Solyc00g500335.1	Solyc00g500335.1	SL4.0ch00	-	7382381	7383125	0	0	0
gene:Solyc00g500339.1	Solyc00g500339.1	SL4.0ch00	+	7515789	7525561	0	0	0
gene:Solyc00g500340.1	Solyc00g500340.1	SL4.0ch00	-	7525833	7526419	0	0	0
gene:Solyc00g500341.1	Solyc00g500341.1	SL4.0ch00	+	7526750	7527630	0	0	0
gene:Solyc00g500342.1	Solyc00g500342.1	SL4.0ch00	-	7527654	7528562	4.61368	0.328829	0.471368
gene:Solyc00g500343.1	Solyc00g500343.1	SL4.0ch00	+	7528846	7529289	6.2973	0.448825	0.643379
gene:Solyc00g500344.1	Solyc00g500344.1	SL4.0ch00	-	7533515	7533793	0	0	0
gene:Solyc00g500345.1	Solyc00g500345.1	SL4.0ch00	-	7538034	7541500	0	0	0
gene:Solyc00g500346.1	Solyc00g500346.1	SL4.0ch00	-	7558050	7558889	0.035714	0.002545	0.003649
gene:Solyc00g500347.1	Solyc00g500347.1	SL4.0ch00	-	7621051	7621518	0	0	0
gene:Solyc00g500348.1	Solyc00g500348.1	SL4.0ch00	-	7657074	7658993	0	0	0
gene:Solyc00g500349.1	Solyc00g500349.1	SL4.0ch00	-	7661477	7662973	1.01035	0.072011	0.103225
gene:Solyc00g500350.1	Solyc00g500350.1	SL4.0ch00	-	7678241	7680300	0	0	0
gene:Solyc00g500351.1	Solyc00g500351.1	SL4.0ch00	+	7684493	7689166	0	0	0
gene:Solyc00g500352.1	Solyc00g500352.1	SL4.0ch00	+	7702104	7702834	0	0	0
gene:Solyc00g076250.1	Solyc00g076250.1	SL4.0ch00	+	7796257	7797059	0	0	0
gene:Solyc00g500357.1	Solyc00g500357.1	SL4.0ch00	+	8023802	8024641	0.035714	0.002545	0.003649
gene:Solyc00g500358.1	Solyc00g500358.1	SL4.0ch00	+	8041191	8042726	3.45217	0.246045	0.3527
gene:Solyc00g500359.1	Solyc00g500359.1	SL4.0ch00	+	8042987	8043394	0.518627	0.036964	0.052987
gene:Solyc00g500360.1	Solyc00g500360.1	SL4.0ch00	+	8045068	8045739	1.20144	0.08563	0.122748
gene:Solyc00g500361.1	Solyc00g500361.1	SL4.0ch00	+	8070651	8071690	2.08493	0.148599	0.213013
gene:Solyc00g500362.1	Solyc00g500362.1	SL4.0ch00	+	8085726	8087102	0.527028	0.037563	0.053845
gene:Solyc00g500363.1	Solyc00g500363.1	SL4.0ch00	+	8087104	8087411	0	0	0
gene:Solyc00g500364.1	Solyc00g500364.1	SL4.0ch00	+	8088757	8089938	1.43999	0.102632	0.14712
gene:Solyc00g500373.1	Solyc00g500373.1	SL4.0ch00	+	8612096	8614158	52.1804	3.71904	5.33115
gene:Solyc00g500374.1	Solyc00g500374.1	SL4.0ch00	-	8651685	8656070	0	0	0
gene:Solyc00g500406.1	Solyc00g500406.1	SL4.0ch00	-	9385352	9387880	0	0	0
gene:Solyc01g005000.3	Solyc01g005000.3	SL4.0ch01	+	28670	30895	306.164	21.8212	31.2801
gene:Solyc01g005010.4	Solyc01g005010.4	SL4.0ch01	+	38668	41605	142.091	10.1272	14.517
gene:Solyc01g005020.3	Solyc01g005020.3	SL4.0ch01	-	46201	59605	200.673	14.3025	20.5023
gene:Solyc01g005030.4	Solyc01g005030.4	SL4.0ch01	+	61650	69872	97.416	6.9431	9.95275
gene:Solyc01g005040.3	Solyc01g005040.3	SL4.0ch01	+	71406	72486	2.14831	0.153116	0.219488
gene:Solyc01g005050.4	Solyc01g005050.4	SL4.0ch01	+	72958	73952	0	0	0
gene:Solyc01g005060.3	Solyc01g005060.3	SL4.0ch01	-	74282	76652	6.48613	0.462284	0.662672
gene:Solyc01g005070.3	Solyc01g005070.3	SL4.0ch01	+	81067	82592	0.589777	0.042035	0.060256
gene:Solyc01g005080.3	Solyc01g005080.3	SL4.0ch01	-	82671	88556	129.284	9.21445	13.2087
gene:Solyc01g005100.4	Solyc01g005100.4	SL4.0ch01	-	106956	112521	87.693	6.25012	8.95938
gene:Solyc01g005110.3	Solyc01g005110.3	SL4.0ch01	+	114504	118362	225.907	16.101	23.0803
gene:Solyc01g005120.3	Solyc01g005120.3	SL4.0ch01	-	119339	122563	160.962	11.4722	16.4451
gene:Solyc01g005130.2	Solyc01g005130.2	SL4.0ch01	+	139504	140528	27.844	1.98451	2.84475
gene:Solyc01g005210.4	Solyc01g005210.4	SL4.0ch01	+	157812	183358	369.453	26.3319	37.7462
gene:Solyc01g005180.1	Solyc01g005180.1	SL4.0ch01	-	161636	161911	17.8188	1.27	1.82051
gene:Solyc01g005220.3	Solyc01g005220.3	SL4.0ch01	+	187605	194678	0	0	0
gene:Solyc01g005230.4	Solyc01g005230.4	SL4.0ch01	+	195535	197081	0	0	0
gene:Solyc01g005240.4	Solyc01g005240.4	SL4.0ch01	+	199609	205724	461.789	32.913	47.1799
gene:Solyc01g005250.4	Solyc01g005250.4	SL4.0ch01	-	205700	209112	768.004	54.7377	78.4651
gene:Solyc01g005253.1	Solyc01g005253.1	SL4.0ch01	+	209741	212916	56.3925	4.01924	5.76148
gene:Solyc01g005257.1	Solyc01g005257.1	SL4.0ch01	-	213990	217456	218.868	15.5993	22.3612
gene:Solyc01g005280.3	Solyc01g005280.3	SL4.0ch01	-	218705	221488	86.2782	6.14928	8.81483
gene:Solyc01g005290.4	Solyc01g005290.4	SL4.0ch01	-	222994	225658	188.347	13.424	19.2429
gene:Solyc01g005300.4	Solyc01g005300.4	SL4.0ch01	+	230694	235767	214.387	15.28	21.9034
gene:Solyc01g005310.3	Solyc01g005310.3	SL4.0ch01	-	234617	239942	0.221599	0.015794	0.02264
gene:Solyc01g005320.2	Solyc01g005320.2	SL4.0ch01	-	240417	242630	11.8573	0.845099	1.21143
gene:Solyc01g005330.3	Solyc01g005330.3	SL4.0ch01	-	246265	251052	1091.97	77.8278	111.564
gene:Solyc01g005340.3	Solyc01g005340.3	SL4.0ch01	-	255052	259718	46.6819	3.32715	4.76938
gene:Solyc01g005350.4	Solyc01g005350.4	SL4.0ch01	-	262224	269870	2.03951	0.145362	0.208372
gene:Solyc01g005360.4	Solyc01g005360.4	SL4.0ch01	+	272007	273422	0.587659	0.041884	0.06004
gene:Solyc01g005370.3	Solyc01g005370.3	SL4.0ch01	+	274225	275151	15.3387	1.09323	1.56712
gene:Solyc01g005380.3	Solyc01g005380.3	SL4.0ch01	+	275631	280186	170.092	12.1229	17.3779
gene:Solyc01g005390.3	Solyc01g005390.3	SL4.0ch01	+	290027	291960	0.369592	0.026342	0.03776
gene:Solyc01g005400.3	Solyc01g005400.3	SL4.0ch01	+	293989	297571	0.292954	0.02088	0.02993
gene:Solyc01g005410.4	Solyc01g005410.4	SL4.0ch01	+	300599	303991	10.6023	0.755652	1.08321
gene:Solyc01g005420.2	Solyc01g005420.2	SL4.0ch01	-	307514	308340	0	0	0
gene:Solyc01g005430.3	Solyc01g005430.3	SL4.0ch01	+	312643	317544	72.7426	5.18456	7.43193
gene:Solyc01g005440.4	Solyc01g005440.4	SL4.0ch01	+	322878	326403	1102.52	78.5792	112.641
gene:Solyc01g005450.3	Solyc01g005450.3	SL4.0ch01	-	328769	331460	0.721423	0.051418	0.073706
gene:Solyc01g005460.4	Solyc01g005460.4	SL4.0ch01	-	331891	334829	296.549	21.1358	30.2977
gene:Solyc01g005470.3	Solyc01g005470.3	SL4.0ch01	-	336620	338923	0	0	0
gene:Solyc01g005480.3	Solyc01g005480.3	SL4.0ch01	+	346507	350415	183.467	13.0762	18.7443
gene:Solyc01g005490.3	Solyc01g005490.3	SL4.0ch01	-	351395	354021	172.562	12.299	17.6303
gene:Solyc01g005500.3	Solyc01g005500.3	SL4.0ch01	+	358202	359953	0	0	0
gene:Solyc01g005510.3	Solyc01g005510.3	SL4.0ch01	-	360283	362450	1.244	0.088664	0.127097
gene:Solyc01g005520.4	Solyc01g005520.4	SL4.0ch01	+	363368	366130	78.7965	5.61604	8.05044
gene:Solyc01g005530.3	Solyc01g005530.3	SL4.0ch01	-	367922	369142	141.581	10.0909	14.465
gene:Solyc01g005540.4	Solyc01g005540.4	SL4.0ch01	-	373209	383834	196.032	13.9717	20.0281
gene:Solyc01g005550.3	Solyc01g005550.3	SL4.0ch01	+	395748	398893	2181.17	155.458	222.845
gene:Solyc01g005560.3	Solyc01g005560.3	SL4.0ch01	+	407818	412751	2962.64	211.156	302.686
gene:Solyc01g005570.4	Solyc01g005570.4	SL4.0ch01	-	414172	416436	457.433	32.6025	46.7349
gene:Solyc01g005580.2	Solyc01g005580.2	SL4.0ch01	-	419691	421725	505.575	36.0337	51.6533
gene:Solyc01g005590.2	Solyc01g005590.2	SL4.0ch01	+	428897	429319	294.014	20.9552	30.0387
gene:Solyc01g005600.4	Solyc01g005600.4	SL4.0ch01	-	432217	438370	351.991	25.0874	35.9621
gene:Solyc01g005610.4	Solyc01g005610.4	SL4.0ch01	+	439669	442408	0	0	0
gene:Solyc01g005620.3	Solyc01g005620.3	SL4.0ch01	-	442576	447154	3921.32	279.483	400.631
gene:Solyc01g005630.3	Solyc01g005630.3	SL4.0ch01	+	456936	457640	0	0	0
gene:Solyc01g005640.4	Solyc01g005640.4	SL4.0ch01	+	458828	465824	171.436	12.2187	17.5152
gene:Solyc01g005650.3	Solyc01g005650.3	SL4.0ch01	-	466710	468308	0	0	0
gene:Solyc01g005660.3	Solyc01g005660.3	SL4.0ch01	+	471331	473227	0	0	0
gene:Solyc01g005670.3	Solyc01g005670.3	SL4.0ch01	+	476234	478863	55.1067	3.9276	5.63012
gene:Solyc01g005680.4	Solyc01g005680.4	SL4.0ch01	+	483723	488548	0.308091	0.021958	0.031477
gene:Solyc01g005690.3	Solyc01g005690.3	SL4.0ch01	-	489840	491622	284.353	20.2666	29.0516
gene:Solyc01g005700.3	Solyc01g005700.3	SL4.0ch01	-	492130	496122	159.495	11.3676	16.2952
gene:Solyc01g005710.2	Solyc01g005710.2	SL4.0ch01	+	497700	498303	0	0	0
gene:Solyc01g005720.3	Solyc01g005720.3	SL4.0ch01	+	498448	500715	0	0	0
gene:Solyc01g005730.3	Solyc01g005730.3	SL4.0ch01	+	501887	504760	0	0	0
gene:Solyc01g005740.3	Solyc01g005740.3	SL4.0ch01	-	505183	505667	3.20255	0.228255	0.327197
gene:Solyc01g005750.1	Solyc01g005750.1	SL4.0ch01	+	506309	506636	0	0	0
gene:Solyc01g005760.3	Solyc01g005760.3	SL4.0ch01	+	507706	510612	0.401229	0.028597	0.040993
gene:Solyc01g005770.3	Solyc01g005770.3	SL4.0ch01	-	511230	511565	59.6934	4.25451	6.09873
gene:Solyc01g150100.1	Solyc01g150100.1	SL4.0ch01	+	512243	512648	1.79045	0.12761	0.182925
gene:Solyc01g005780.1	Solyc01g005780.1	SL4.0ch01	+	513051	515357	2.84482	0.202758	0.290648
gene:Solyc01g005783.1	Solyc01g005783.1	SL4.0ch01	+	515680	515944	29.3917	2.09483	3.00288
gene:Solyc01g005787.1	Solyc01g005787.1	SL4.0ch01	+	516033	516442	0.392974	0.028008	0.040149
gene:Solyc01g005790.1	Solyc01g005790.1	SL4.0ch01	-	516825	518201	111.554	7.95076	11.3972
gene:Solyc01g005800.3	Solyc01g005800.3	SL4.0ch01	-	523896	526595	14.1712	1.01002	1.44784
gene:Solyc01g005810.3	Solyc01g005810.3	SL4.0ch01	+	541549	545969	868.148	61.8753	88.6966
gene:Solyc01g005820.4	Solyc01g005820.4	SL4.0ch01	+	548730	552971	3315.22	236.284	338.707
gene:Solyc01g005830.4	Solyc01g005830.4	SL4.0ch01	+	576643	582351	615.866	43.8944	62.9215
gene:Solyc01g005840.3	Solyc01g005840.3	SL4.0ch01	+	583085	586118	215.554	15.3631	22.0226
gene:Solyc01g005850.2	Solyc01g005850.2	SL4.0ch01	+	586750	587637	10.902	0.777017	1.11383
gene:Solyc01g005860.2	Solyc01g005860.2	SL4.0ch01	-	588304	591218	5.29554	0.377427	0.541032
gene:Solyc01g005870.3	Solyc01g005870.3	SL4.0ch01	-	592857	595217	0.384583	0.02741	0.039292
gene:Solyc01g005880.1	Solyc01g005880.1	SL4.0ch01	+	596561	597604	0	0	0
gene:Solyc01g005890.1	Solyc01g005890.1	SL4.0ch01	+	599174	600090	0	0	0
gene:Solyc01g005900.2	Solyc01g005900.2	SL4.0ch01	-	601207	605068	33.9305	2.41832	3.46659
gene:Solyc01g005910.3	Solyc01g005910.3	SL4.0ch01	+	605803	609744	124.676	8.88597	12.7378
gene:Solyc01g005920.3	Solyc01g005920.3	SL4.0ch01	-	611660	613377	20.8574	1.48656	2.13095
gene:Solyc01g005930.3	Solyc01g005930.3	SL4.0ch01	+	617317	621361	36.2554	2.58402	3.70413
gene:Solyc01g005940.4	Solyc01g005940.4	SL4.0ch01	+	624715	627944	0	0	0
gene:Solyc01g005950.4	Solyc01g005950.4	SL4.0ch01	-	628224	635544	543.476	38.735	55.5256
gene:Solyc01g005960.3	Solyc01g005960.3	SL4.0ch01	+	636344	643757	702.992	50.1041	71.823
gene:Solyc01g005970.3	Solyc01g005970.3	SL4.0ch01	+	652435	657845	94.6267	6.7443	9.66778
gene:Solyc01g005980.4	Solyc01g005980.4	SL4.0ch01	-	660387	662476	188.967	13.4682	19.3063
gene:Solyc01g005985.1	Solyc01g005985.1	SL4.0ch01	-	663606	665382	441.873	31.4934	45.145
gene:Solyc01g006000.3	Solyc01g006000.3	SL4.0ch01	+	673274	679768	215.889	15.387	22.0569
gene:Solyc01g006010.3	Solyc01g006010.3	SL4.0ch01	+	681051	688851	194.307	13.8488	19.8518
gene:Solyc01g006020.4	Solyc01g006020.4	SL4.0ch01	-	689410	692256	631.862	45.0345	64.5557
gene:Solyc01g006040.3	Solyc01g006040.3	SL4.0ch01	-	723500	737443	141.725	10.1011	14.4797
gene:Solyc01g006050.2	Solyc01g006050.2	SL4.0ch01	-	739636	741029	0.215208	0.015338	0.021987
gene:Solyc01g006055.1	Solyc01g006055.1	SL4.0ch01	+	747554	748217	0	0	0
gene:Solyc01g006080.2	Solyc01g006080.2	SL4.0ch01	-	756619	759819	2.02736	0.144496	0.207131
gene:Solyc01g006090.3	Solyc01g006090.3	SL4.0ch01	+	763833	765269	382.158	27.2374	39.0442
gene:Solyc01g006100.4	Solyc01g006100.4	SL4.0ch01	-	766314	774402	1251.64	89.2076	127.877
gene:Solyc01g006110.3	Solyc01g006110.3	SL4.0ch01	-	776098	781893	675.648	48.1552	69.0293
gene:Solyc01g006120.4	Solyc01g006120.4	SL4.0ch01	+	785604	793974	1459.61	104.03	149.125
gene:Solyc01g006130.4	Solyc01g006130.4	SL4.0ch01	+	795025	799370	116.078	8.27318	11.8594
gene:Solyc01g006140.4	Solyc01g006140.4	SL4.0ch01	-	798926	803433	123.235	8.78329	12.5906
gene:Solyc01g006150.3	Solyc01g006150.3	SL4.0ch01	-	807080	812172	272.139	19.3961	27.8038
gene:Solyc01g006160.3	Solyc01g006160.3	SL4.0ch01	-	815648	817914	12832.5	914.609	1311.07
gene:Solyc01g006170.4	Solyc01g006170.4	SL4.0ch01	-	818692	819832	1109.16	79.0531	113.321
gene:Solyc01g006180.4	Solyc01g006180.4	SL4.0ch01	-	822399	828240	262.112	18.6814	26.7793
gene:Solyc01g006190.3	Solyc01g006190.3	SL4.0ch01	-	828707	833622	1237.16	88.1758	126.398
gene:Solyc01g006200.3	Solyc01g006200.3	SL4.0ch01	+	839587	842600	15.6658	1.11655	1.60054
gene:Solyc01g006210.4	Solyc01g006210.4	SL4.0ch01	-	843159	847440	283.63	20.215	28.9777
gene:Solyc01g006220.3	Solyc01g006220.3	SL4.0ch01	-	848802	860098	229.36	16.3471	23.4331
gene:Solyc01g006230.3	Solyc01g006230.3	SL4.0ch01	+	862697	868804	260.07	18.5359	26.5707
gene:Solyc01g006240.3	Solyc01g006240.3	SL4.0ch01	-	869849	870878	0.882789	0.062919	0.090192
gene:Solyc01g006250.2	Solyc01g006250.2	SL4.0ch01	-	871362	873923	57.8584	4.12373	5.91125
gene:Solyc01g006260.4	Solyc01g006260.4	SL4.0ch01	+	878399	879674	122.261	8.7139	12.4912
gene:Solyc01g006270.2	Solyc01g006270.2	SL4.0ch01	-	883631	884344	0	0	0
gene:Solyc01g006280.3	Solyc01g006280.3	SL4.0ch01	+	883730	890609	580.81	41.3959	59.3399
gene:Solyc01g006290.4	Solyc01g006290.4	SL4.0ch01	+	894318	897161	3.79524	0.270497	0.38775
gene:Solyc01g006300.3	Solyc01g006300.3	SL4.0ch01	-	898439	901295	1.79534	0.127959	0.183426
gene:Solyc01g006310.3	Solyc01g006310.3	SL4.0ch01	+	907879	911106	0	0	0
gene:Solyc01g006320.4	Solyc01g006320.4	SL4.0ch01	+	912527	913324	91.5551	6.52538	9.35396
gene:Solyc01g006330.4	Solyc01g006330.4	SL4.0ch01	+	918248	922538	31.5311	2.2473	3.22145
gene:Solyc01g006340.3	Solyc01g006340.3	SL4.0ch01	+	924053	927646	84.7132	6.03774	8.65494
gene:Solyc01g006350.4	Solyc01g006350.4	SL4.0ch01	-	942190	960156	869.2	61.9502	88.804
gene:Solyc01g006360.4	Solyc01g006360.4	SL4.0ch01	-	963554	990475	431.663	30.7658	44.102
gene:Solyc01g006370.3	Solyc01g006370.3	SL4.0ch01	-	991516	1013901	1716.14	122.314	175.334
gene:Solyc01g006380.2	Solyc01g006380.2	SL4.0ch01	+	1021110	1022677	0	0	0
gene:Solyc01g006390.2	Solyc01g006390.2	SL4.0ch01	-	1025528	1026866	3308.41	235.799	338.012
gene:Solyc01g006400.4	Solyc01g006400.4	SL4.0ch01	-	1029053	1030812	6267.26	446.685	640.311
gene:Solyc01g006410.4	Solyc01g006410.4	SL4.0ch01	-	1032686	1033435	0.699398	0.049848	0.071456
gene:Solyc01g006420.3	Solyc01g006420.3	SL4.0ch01	+	1038166	1038651	2.3636	0.16846	0.241483
gene:Solyc01g006430.3	Solyc01g006430.3	SL4.0ch01	-	1040800	1042521	2614.21	186.321	267.087
gene:Solyc01g006440.2	Solyc01g006440.2	SL4.0ch01	-	1054756	1060221	0	0	0
gene:Solyc01g006450.4	Solyc01g006450.4	SL4.0ch01	+	1064403	1069837	841.571	59.981	85.9812
gene:Solyc01g006460.3	Solyc01g006460.3	SL4.0ch01	-	1071214	1074285	0	0	0
gene:Solyc01g006480.3	Solyc01g006480.3	SL4.0ch01	+	1080397	1084545	389.65	27.7714	39.8096
gene:Solyc01g006490.4	Solyc01g006490.4	SL4.0ch01	-	1087896	1093369	106.092	7.56149	10.8392
gene:Solyc01g006500.4	Solyc01g006500.4	SL4.0ch01	-	1095657	1099347	107.157	7.63734	10.9479
gene:Solyc01g006510.3	Solyc01g006510.3	SL4.0ch01	+	1100167	1104497	267.206	19.0445	27.2998
gene:Solyc01g006520.3	Solyc01g006520.3	SL4.0ch01	+	1105731	1109059	6.19827	0.441768	0.633262
gene:Solyc01g006540.4	Solyc01g006540.4	SL4.0ch01	+	1119976	1130114	21.0948	1.50348	2.1552
gene:Solyc01g006550.3	Solyc01g006550.3	SL4.0ch01	-	1130793	1133376	0	0	0
gene:Solyc01g006555.1	Solyc01g006555.1	SL4.0ch01	-	1134814	1138802	0.173559	0.01237	0.017732
gene:Solyc01g006580.4	Solyc01g006580.4	SL4.0ch01	-	1145049	1193363	0	0	0
gene:Solyc01g006585.1	Solyc01g006585.1	SL4.0ch01	+	1201430	1203297	0	0	0
gene:Solyc01g006590.3	Solyc01g006590.3	SL4.0ch01	-	1206887	1209143	0	0	0
gene:Solyc01g006600.3	Solyc01g006600.3	SL4.0ch01	-	1210392	1217008	0	0	0
gene:Solyc01g006630.3	Solyc01g006630.3	SL4.0ch01	-	1232464	1239756	556.986	39.6979	56.9059
gene:Solyc01g006640.1	Solyc01g006640.1	SL4.0ch01	+	1244818	1253531	0	0	0
gene:Solyc01g006650.2	Solyc01g006650.2	SL4.0ch01	+	1254710	1258026	21.9992	1.56794	2.24761
gene:Solyc01g006660.3	Solyc01g006660.3	SL4.0ch01	-	1260808	1264685	22.8829	1.63093	2.33789
gene:Solyc01g006670.2	Solyc01g006670.2	SL4.0ch01	-	1267449	1269087	23.0201	1.64071	2.35191
gene:Solyc01g006680.4	Solyc01g006680.4	SL4.0ch01	-	1269435	1273742	242.647	17.2941	24.7906
gene:Solyc01g006690.4	Solyc01g006690.4	SL4.0ch01	-	1276284	1279870	25.6209	1.82607	2.61762
gene:Solyc01g006700.3	Solyc01g006700.3	SL4.0ch01	-	1286505	1294517	965.141	68.7882	98.6061
gene:Solyc01g006710.4	Solyc01g006710.4	SL4.0ch01	+	1295363	1309677	263.442	18.7762	26.9152
gene:Solyc01g006720.4	Solyc01g006720.4	SL4.0ch01	-	1310850	1318677	4.98392	0.355217	0.509195
gene:Solyc01g006730.4	Solyc01g006730.4	SL4.0ch01	-	1337614	1341706	0.854746	0.06092	0.087327
gene:Solyc01g006740.4	Solyc01g006740.4	SL4.0ch01	-	1345542	1349924	106.718	7.60605	10.9031
gene:Solyc01g006770.2	Solyc01g006770.2	SL4.0ch01	+	1359715	1362996	0	0	0
gene:Solyc01g006780.4	Solyc01g006780.4	SL4.0ch01	-	1367276	1367899	84.8894	6.0503	8.67294
gene:Solyc01g006790.3	Solyc01g006790.3	SL4.0ch01	+	1368062	1368793	168.427	12.0042	17.2078
gene:Solyc01g006800.4	Solyc01g006800.4	SL4.0ch01	+	1372404	1379158	899.436	64.1052	91.8932
gene:Solyc01g006810.4	Solyc01g006810.4	SL4.0ch01	+	1380764	1385738	160.225	11.4196	16.3697
gene:Solyc01g006820.2	Solyc01g006820.2	SL4.0ch01	-	1398236	1398998	225.834	16.0958	23.0729
gene:Solyc01g006830.3	Solyc01g006830.3	SL4.0ch01	-	1406957	1409906	315.613	22.4946	32.2454
gene:Solyc01g006840.3	Solyc01g006840.3	SL4.0ch01	-	1418088	1421595	0	0	0
gene:Solyc01g006845.1	Solyc01g006845.1	SL4.0ch01	-	1421629	1423022	0	0	0
gene:Solyc01g006850.1	Solyc01g006850.1	SL4.0ch01	+	1424883	1428176	25.8491	1.84234	2.64094
gene:Solyc01g006860.3	Solyc01g006860.3	SL4.0ch01	-	1430366	1434582	270.441	19.2751	27.6303
gene:Solyc01g006870.4	Solyc01g006870.4	SL4.0ch01	-	1438256	1446376	62.7471	4.47215	6.41071
gene:Solyc01g006880.4	Solyc01g006880.4	SL4.0ch01	+	1449635	1464284	101.592	7.24074	10.3794
gene:Solyc01g006890.3	Solyc01g006890.3	SL4.0ch01	+	1472864	1478247	345.458	24.6217	35.2946
gene:Solyc01g006900.3	Solyc01g006900.3	SL4.0ch01	-	1479876	1485363	4157.47	296.314	424.758
gene:Solyc01g006920.4	Solyc01g006920.4	SL4.0ch01	+	1496755	1499619	22.6773	1.61627	2.31689
gene:Solyc01g006930.3	Solyc01g006930.3	SL4.0ch01	+	1513360	1518819	99.6996	7.10586	10.1861
gene:Solyc01g006940.4	Solyc01g006940.4	SL4.0ch01	+	1519412	1522313	434.415	30.9619	44.3831
gene:Solyc01g006950.3	Solyc01g006950.3	SL4.0ch01	-	1523134	1525355	0	0	0
gene:Solyc01g006960.3	Solyc01g006960.3	SL4.0ch01	-	1527321	1546718	172.15	12.2696	17.5881
gene:Solyc01g006970.4	Solyc01g006970.4	SL4.0ch01	+	1548675	1558227	258.339	18.4125	26.3939
gene:Solyc01g006980.4	Solyc01g006980.4	SL4.0ch01	+	1558922	1562760	768.115	54.7456	78.4764
gene:Solyc01g006990.4	Solyc01g006990.4	SL4.0ch01	-	1563778	1565906	209.537	14.9343	21.4079
gene:Solyc01g007000.4	Solyc01g007000.4	SL4.0ch01	+	1575259	1576633	0.872	0.06215	0.08909
gene:Solyc01g007010.2	Solyc01g007010.2	SL4.0ch01	+	1578853	1580212	1.54044	0.109791	0.157383
gene:Solyc01g007020.4	Solyc01g007020.4	SL4.0ch01	-	1584207	1585704	3.69626	0.263443	0.377638
gene:Solyc01g007030.3	Solyc01g007030.3	SL4.0ch01	-	1589802	1590640	0.712753	0.0508	0.07282
gene:Solyc01g007040.4	Solyc01g007040.4	SL4.0ch01	-	1590652	1591332	2.8605	0.203875	0.29225
gene:Solyc01g007050.3	Solyc01g007050.3	SL4.0ch01	-	1597117	1598373	0	0	0
gene:Solyc01g007060.3	Solyc01g007060.3	SL4.0ch01	+	1601863	1607078	275.589	19.642	28.1563
gene:Solyc01g007070.3	Solyc01g007070.3	SL4.0ch01	-	1608843	1612313	4.25067	0.302957	0.43428
gene:Solyc01g007080.3	Solyc01g007080.3	SL4.0ch01	-	1636232	1641360	3.79187	0.270257	0.387406
gene:Solyc01g007090.1	Solyc01g007090.1	SL4.0ch01	+	1656173	1660712	0	0	0
gene:Solyc01g007100.3	Solyc01g007100.3	SL4.0ch01	-	1660928	1665616	175.668	12.5203	17.9476
gene:Solyc01g007110.3	Solyc01g007110.3	SL4.0ch01	+	1667079	1670418	460.047	32.7888	47.0019
gene:Solyc01g007120.3	Solyc01g007120.3	SL4.0ch01	-	1670548	1675647	393.653	28.0567	40.2186
gene:Solyc01g007130.3	Solyc01g007130.3	SL4.0ch01	+	1683917	1687589	247.352	17.6295	25.2714
gene:Solyc01g007140.3	Solyc01g007140.3	SL4.0ch01	+	1690931	1710103	178.054	12.6904	18.1913
gene:Solyc01g007150.3	Solyc01g007150.3	SL4.0ch01	-	1718689	1728569	752.079	53.6027	76.8381
gene:Solyc01g007160.4	Solyc01g007160.4	SL4.0ch01	+	1735345	1740084	125.152	8.91989	12.7864
gene:Solyc01g007170.4	Solyc01g007170.4	SL4.0ch01	-	1740931	1744017	229.181	16.3344	23.4149
gene:Solyc01g007180.3	Solyc01g007180.3	SL4.0ch01	-	1748972	1752891	91.4901	6.52075	9.34732
gene:Solyc01g007190.3	Solyc01g007190.3	SL4.0ch01	+	1776856	1777940	18.377	1.30977	1.87753
gene:Solyc01g007200.2	Solyc01g007200.2	SL4.0ch01	+	1781109	1784757	852.815	60.7824	87.13
gene:Solyc01g007220.4	Solyc01g007220.4	SL4.0ch01	+	1806504	1807569	1.40431	0.100089	0.143475
gene:Solyc01g007230.4	Solyc01g007230.4	SL4.0ch01	-	1811178	1812049	268.248	19.1187	27.4062
gene:Solyc01g007240.3	Solyc01g007240.3	SL4.0ch01	+	1813868	1814552	1.30949	0.093331	0.133787
gene:Solyc01g007250.4	Solyc01g007250.4	SL4.0ch01	-	1814888	1819393	593.91	42.3296	60.6783
gene:Solyc01g007260.3	Solyc01g007260.3	SL4.0ch01	-	1825958	1829581	5.52693	0.393919	0.564673
gene:Solyc01g007263.1	Solyc01g007263.1	SL4.0ch01	+	1843000	1848114	372.194	26.5273	38.0262
gene:Solyc01g007267.1	Solyc01g007267.1	SL4.0ch01	+	1852801	1855010	77.2138	5.50324	7.88875
gene:Solyc01g007740.4	Solyc01g007740.4	SL4.0ch01	-	1855423	1859884	481.83	34.3413	49.2274
gene:Solyc01g007750.3	Solyc01g007750.3	SL4.0ch01	+	1863050	1864417	141	10.0495	14.4057
gene:Solyc01g007760.3	Solyc01g007760.3	SL4.0ch01	+	1867792	1873201	338.302	24.1117	34.5635
gene:Solyc01g007770.2	Solyc01g007770.2	SL4.0ch01	+	1878718	1879444	40.0206	2.85238	4.08881
gene:Solyc01g007780.4	Solyc01g007780.4	SL4.0ch01	-	1879369	1884087	18.6772	1.33117	1.9082
gene:Solyc01g007790.4	Solyc01g007790.4	SL4.0ch01	+	1891007	1900547	148.999	10.6196	15.2229
gene:Solyc01g007800.3	Solyc01g007800.3	SL4.0ch01	+	1906920	1907812	414.015	29.5079	42.2989
gene:Solyc01g007810.1	Solyc01g007810.1	SL4.0ch01	-	1922699	1923595	97.155	6.9245	9.92609
gene:Solyc01g007830.2	Solyc01g007830.2	SL4.0ch01	-	1952522	1952945	2.86726	0.204358	0.292941
gene:Solyc01g007840.3	Solyc01g007840.3	SL4.0ch01	-	1957995	1959041	236.148	16.8309	24.1267
gene:Solyc01g007850.2	Solyc01g007850.2	SL4.0ch01	+	1962463	1965600	96.493	6.87732	9.85845
gene:Solyc01g007860.3	Solyc01g007860.3	SL4.0ch01	-	1969510	1973699	2096.5	149.423	214.194
gene:Solyc01g007870.3	Solyc01g007870.3	SL4.0ch01	-	1983330	1984124	558.542	39.8088	57.0648
gene:Solyc01g007880.4	Solyc01g007880.4	SL4.0ch01	-	1991992	2005613	143.303	10.2136	14.6409
gene:Solyc01g007890.3	Solyc01g007890.3	SL4.0ch01	-	2012496	2014065	14.6596	1.04483	1.49774
gene:Solyc01g150101.1	Solyc01g150101.1	SL4.0ch01	-	2031881	2037807	0	0	0
gene:Solyc01g007900.4	Solyc01g007900.4	SL4.0ch01	-	2045963	2053010	343.57	24.4872	35.1017
gene:Solyc01g007910.3	Solyc01g007910.3	SL4.0ch01	+	2055159	2062925	1299.04	92.586	132.72
gene:Solyc01g007920.2	Solyc01g007920.2	SL4.0ch01	+	2064295	2067558	73.3188	5.22563	7.49081
gene:Solyc01g007930.4	Solyc01g007930.4	SL4.0ch01	-	2068016	2070786	160.117	11.412	16.3588
gene:Solyc01g007940.4	Solyc01g007940.4	SL4.0ch01	-	2073211	2078316	0	0	0
gene:Solyc01g007950.4	Solyc01g007950.4	SL4.0ch01	-	2084904	2093249	41.0913	2.92868	4.19819
gene:Solyc01g007960.3	Solyc01g007960.3	SL4.0ch01	+	2100020	2102701	0	0	0
gene:Solyc01g007970.2	Solyc01g007970.2	SL4.0ch01	+	2104047	2107325	0	0	0
gene:Solyc01g007980.4	Solyc01g007980.4	SL4.0ch01	+	2111760	2114557	6.51734	0.464508	0.66586
gene:Solyc01g007990.4	Solyc01g007990.4	SL4.0ch01	+	2120895	2123901	84.7584	6.04096	8.65956
gene:Solyc01g008000.3	Solyc01g008000.3	SL4.0ch01	+	2125274	2129393	3852.43	274.573	393.593
gene:Solyc01g150102.1	Solyc01g150102.1	SL4.0ch01	-	2129394	2129906	0.837397	0.059684	0.085555
gene:Solyc01g008010.3	Solyc01g008010.3	SL4.0ch01	+	2130568	2135276	166.677	11.8795	17.029
gene:Solyc01g008020.4	Solyc01g008020.4	SL4.0ch01	-	2135241	2139503	583.169	41.564	59.581
gene:Solyc01g008040.1	Solyc01g008040.1	SL4.0ch01	-	2146705	2148002	0	0	0
gene:Solyc01g008050.4	Solyc01g008050.4	SL4.0ch01	+	2149317	2151450	0	0	0
gene:Solyc01g008060.3	Solyc01g008060.3	SL4.0ch01	+	2153058	2161317	698.838	49.8081	71.3986
gene:Solyc01g008070.3	Solyc01g008070.3	SL4.0ch01	+	2162301	2169344	100.416	7.15694	10.2593
gene:Solyc01g008080.3	Solyc01g008080.3	SL4.0ch01	-	2170014	2172281	14663.4	1045.1	1498.12
gene:Solyc01g008090.4	Solyc01g008090.4	SL4.0ch01	-	2174465	2176458	13092.2	933.114	1337.6
gene:Solyc01g008100.3	Solyc01g008100.3	SL4.0ch01	+	2179319	2183531	241.647	17.2228	24.6885
gene:Solyc01g008110.4	Solyc01g008110.4	SL4.0ch01	+	2191118	2193684	2233.56	159.192	228.197
gene:Solyc01g008120.4	Solyc01g008120.4	SL4.0ch01	-	2195224	2213586	312.922	22.3028	31.9705
gene:Solyc01g008130.4	Solyc01g008130.4	SL4.0ch01	+	2223654	2232457	22.3024	1.58955	2.27858
gene:Solyc01g008140.4	Solyc01g008140.4	SL4.0ch01	-	2236239	2239838	111.92	7.97687	11.4346
gene:Solyc01g008150.1	Solyc01g008150.1	SL4.0ch01	-	2250793	2250942	7.69333	0.548325	0.786009
gene:Solyc01g008160.4	Solyc01g008160.4	SL4.0ch01	-	2253109	2254601	227.035	16.1814	23.1956
gene:Solyc01g008170.3	Solyc01g008170.3	SL4.0ch01	+	2257337	2261506	480.061	34.2152	49.0467
gene:Solyc01g008180.3	Solyc01g008180.3	SL4.0ch01	-	2274967	2281574	451.44	32.1754	46.1225
gene:Solyc01g008190.4	Solyc01g008190.4	SL4.0ch01	+	2289920	2291678	200.86	14.3158	20.5214
gene:Solyc01g008200.3	Solyc01g008200.3	SL4.0ch01	+	2295693	2296841	140.006	9.97863	14.3041
gene:Solyc01g008220.3	Solyc01g008220.3	SL4.0ch01	-	2299064	2302317	44.1538	3.14696	4.51109
gene:Solyc01g008230.4	Solyc01g008230.4	SL4.0ch01	-	2306777	2308073	480.497	34.2463	49.0912
gene:Solyc01g008240.4	Solyc01g008240.4	SL4.0ch01	-	2316569	2320787	0	0	0
gene:Solyc01g008250.3	Solyc01g008250.3	SL4.0ch01	-	2322472	2325265	152.714	10.8844	15.6025
gene:Solyc01g008260.4	Solyc01g008260.4	SL4.0ch01	+	2327999	2331721	172.44	12.2903	17.6178
gene:Solyc01g008270.3	Solyc01g008270.3	SL4.0ch01	+	2333291	2336924	1432.21	102.077	146.325
gene:Solyc01g008280.4	Solyc01g008280.4	SL4.0ch01	+	2338929	2342711	475.264	33.8733	48.5566
gene:Solyc01g008290.3	Solyc01g008290.3	SL4.0ch01	+	2343954	2352279	349.145	24.8845	35.6713
gene:Solyc01g008300.2	Solyc01g008300.2	SL4.0ch01	-	2352392	2354345	4.07101	0.290152	0.415925
gene:Solyc01g008310.4	Solyc01g008310.4	SL4.0ch01	-	2356492	2370102	999.073	71.2066	102.073
gene:Solyc01g008320.3	Solyc01g008320.3	SL4.0ch01	+	2374818	2394375	88.4676	6.30532	9.03852
gene:Solyc01g008330.4	Solyc01g008330.4	SL4.0ch01	+	2395943	2409161	843.904	60.1473	86.2196
gene:Solyc01g008340.3	Solyc01g008340.3	SL4.0ch01	+	2410488	2418101	375.184	26.7404	38.3316
gene:Solyc01g008360.3	Solyc01g008360.3	SL4.0ch01	+	2421897	2423840	1317.33	93.89	134.589
gene:Solyc01g008370.3	Solyc01g008370.3	SL4.0ch01	-	2424883	2430739	3041.42	216.77	310.734
gene:Solyc01g008400.3	Solyc01g008400.3	SL4.0ch01	+	2433344	2440084	30.1651	2.14995	3.0819
gene:Solyc01g008390.3	Solyc01g008390.3	SL4.0ch01	-	2434837	2437364	0.356013	0.025374	0.036373
gene:Solyc01g008410.3	Solyc01g008410.3	SL4.0ch01	-	2440519	2442943	0.743531	0.052993	0.075965
gene:Solyc01g008420.3	Solyc01g008420.3	SL4.0ch01	+	2452194	2459198	0.919182	0.065513	0.093911
gene:Solyc01g008440.3	Solyc01g008440.3	SL4.0ch01	+	2469911	2476591	71.4591	5.09308	7.3008
gene:Solyc01g008450.1	Solyc01g008450.1	SL4.0ch01	-	2484923	2485756	1.07914	0.076913	0.110253
gene:Solyc01g008460.3	Solyc01g008460.3	SL4.0ch01	-	2489428	2494425	202.807	14.4546	20.7203
gene:Solyc01g008470.3	Solyc01g008470.3	SL4.0ch01	+	2495685	2501832	369.455	26.332	37.7463
gene:Solyc01g150103.1	Solyc01g150103.1	SL4.0ch01	-	2502767	2514542	0	0	0
gene:Solyc01g150104.1	Solyc01g150104.1	SL4.0ch01	+	2504048	2504398	0	0	0
gene:Solyc01g008473.1	Solyc01g008473.1	SL4.0ch01	+	2504419	2505108	0	0	0
gene:Solyc01g150105.1	Solyc01g150105.1	SL4.0ch01	+	2505129	2505998	0	0	0
gene:Solyc01g008475.1	Solyc01g008475.1	SL4.0ch01	+	2506200	2506703	0	0	0
gene:Solyc01g150106.1	Solyc01g150106.1	SL4.0ch01	+	2507645	2508132	0	0	0
gene:Solyc01g008477.1	Solyc01g008477.1	SL4.0ch01	+	2510338	2510679	0	0	0
gene:Solyc01g150107.1	Solyc01g150107.1	SL4.0ch01	+	2510880	2511607	0	0	0
gene:Solyc01g008479.1	Solyc01g008479.1	SL4.0ch01	+	2512136	2512579	0	0	0
gene:Solyc01g008480.4	Solyc01g008480.4	SL4.0ch01	+	2515371	2522690	75.0001	5.34546	7.66258
gene:Solyc01g008490.4	Solyc01g008490.4	SL4.0ch01	-	2525576	2530834	83.8318	5.97492	8.56489
gene:Solyc01g008500.4	Solyc01g008500.4	SL4.0ch01	+	2555804	2561498	3.95323	0.281757	0.403891
gene:Solyc01g008520.3	Solyc01g008520.3	SL4.0ch01	+	2567965	2576984	72.1987	5.1458	7.37637
gene:Solyc01g008530.3	Solyc01g008530.3	SL4.0ch01	-	2578092	2584487	343.747	24.4998	35.1198
gene:Solyc01g008540.4	Solyc01g008540.4	SL4.0ch01	-	2585808	2591386	0	0	0
gene:Solyc01g008550.4	Solyc01g008550.4	SL4.0ch01	-	2593768	2597462	2342.59	166.963	239.336
gene:Solyc01g008560.3	Solyc01g008560.3	SL4.0ch01	-	2603586	2611397	110.408	7.86906	11.2801
gene:Solyc01g008570.1	Solyc01g008570.1	SL4.0ch01	-	2616932	2618132	0	0	0
gene:Solyc01g008580.1	Solyc01g008580.1	SL4.0ch01	-	2620222	2620777	0	0	0
gene:Solyc01g008590.1	Solyc01g008590.1	SL4.0ch01	+	2623481	2624020	0	0	0
gene:Solyc01g008600.4	Solyc01g008600.4	SL4.0ch01	+	2632054	2636197	1939.38	138.225	198.142
gene:Solyc01g008610.4	Solyc01g008610.4	SL4.0ch01	-	2641949	2643625	0	0	0
gene:Solyc01g008620.4	Solyc01g008620.4	SL4.0ch01	+	2647959	2649694	0	0	0
gene:Solyc01g008640.4	Solyc01g008640.4	SL4.0ch01	+	2654390	2656158	0	0	0
gene:Solyc01g008650.3	Solyc01g008650.3	SL4.0ch01	-	2659303	2661696	0.351494	0.025052	0.035911
gene:Solyc01g008660.4	Solyc01g008660.4	SL4.0ch01	-	2668880	2670129	467.199	33.2985	47.7326
gene:Solyc01g008670.4	Solyc01g008670.4	SL4.0ch01	-	2677495	2680640	7.00296	0.49912	0.715476
gene:Solyc01g008680.4	Solyc01g008680.4	SL4.0ch01	-	2684067	2686926	18.2938	1.30385	1.86903
gene:Solyc01g008700.4	Solyc01g008700.4	SL4.0ch01	-	2693860	2698736	272.46	19.419	27.8366
gene:Solyc01g008710.5.1	Solyc01g008710.5.1	SL4.0ch01	+	2702330	2705250	0	0	0
gene:Solyc01g008720.2	Solyc01g008720.2	SL4.0ch01	+	2707248	2710617	0	0	0
gene:Solyc01g008730.3	Solyc01g008730.3	SL4.0ch01	-	2712469	2721972	180.597	12.8716	18.4512
gene:Solyc01g008740.2	Solyc01g008740.2	SL4.0ch01	+	2724059	2729421	0	0	0
gene:Solyc01g008760.4	Solyc01g008760.4	SL4.0ch01	+	2737144	2741312	171.662	12.2348	17.5382
gene:Solyc01g008770.3	Solyc01g008770.3	SL4.0ch01	+	2744587	2762967	521.02	37.1345	53.2313
gene:Solyc01g008780.3	Solyc01g008780.3	SL4.0ch01	+	2765247	2770450	294.644	21.0001	30.1031
gene:Solyc01g008790.4	Solyc01g008790.4	SL4.0ch01	+	2773650	2778485	96.5125	6.8787	9.86044
gene:Solyc01g008800.3	Solyc01g008800.3	SL4.0ch01	-	2778190	2783871	5.23224	0.372916	0.534565
gene:Solyc01g008810.3	Solyc01g008810.3	SL4.0ch01	-	2784217	2787637	732.908	52.2363	74.8794
gene:Solyc01g008820.3	Solyc01g008820.3	SL4.0ch01	+	2791204	2797209	594.711	42.3866	60.7601
gene:Solyc01g008830.2	Solyc01g008830.2	SL4.0ch01	+	2801560	2809793	0.34904	0.024877	0.035661
gene:Solyc01g008840.3	Solyc01g008840.3	SL4.0ch01	+	2811606	2819484	602.596	42.9487	61.5658
gene:Solyc01g008850.3	Solyc01g008850.3	SL4.0ch01	+	2825075	2831258	43.8026	3.12193	4.4752
gene:Solyc01g008860.1	Solyc01g008860.1	SL4.0ch01	-	2833426	2835961	0	0	0
gene:Solyc01g008870.1	Solyc01g008870.1	SL4.0ch01	-	2840055	2843003	0	0	0
gene:Solyc01g008880.3	Solyc01g008880.3	SL4.0ch01	-	2848149	2848748	0	0	0
gene:Solyc01g008890.4	Solyc01g008890.4	SL4.0ch01	-	2858697	2860258	163.382	11.6447	16.6924
gene:Solyc01g008900.4	Solyc01g008900.4	SL4.0ch01	+	2869470	2874813	95.3572	6.79636	9.74241
gene:Solyc01g008910.2	Solyc01g008910.2	SL4.0ch01	+	2883303	2885190	101.958	7.26683	10.4168
gene:Solyc01g008920.4	Solyc01g008920.4	SL4.0ch01	+	2889156	2895150	17.3144	1.23405	1.76897
gene:Solyc01g008930.4	Solyc01g008930.4	SL4.0ch01	-	2896158	2903642	202.533	14.4351	20.6923
gene:Solyc01g008940.2	Solyc01g008940.2	SL4.0ch01	+	2906202	2906576	0	0	0
gene:Solyc01g008950.4	Solyc01g008950.4	SL4.0ch01	-	2907639	2910774	4707.6	335.523	480.964
gene:Solyc01g008960.3	Solyc01g008960.3	SL4.0ch01	+	2923839	2932586	8754.87	623.983	894.463
gene:Solyc01g008970.4	Solyc01g008970.4	SL4.0ch01	-	2935776	2937582	5175.44	368.867	528.762
gene:Solyc01g008980.3	Solyc01g008980.3	SL4.0ch01	+	2942640	2946854	71.6423	5.10614	7.31952
gene:Solyc01g008990.4	Solyc01g008990.4	SL4.0ch01	+	2948633	2955247	234.349	16.7027	23.9429
gene:Solyc01g009000.3	Solyc01g009000.3	SL4.0ch01	+	2959723	2961053	289.399	20.6262	29.5672
gene:Solyc01g009010.3	Solyc01g009010.3	SL4.0ch01	+	2961745	2968034	215.894	15.3874	22.0574
gene:Solyc01g009020.4	Solyc01g009020.4	SL4.0ch01	-	2969528	2972000	344.111	24.5257	35.1569
gene:Solyc01g009030.4	Solyc01g009030.4	SL4.0ch01	+	2973404	2986638	348.083	24.8088	35.5628
gene:Solyc01g009040.4	Solyc01g009040.4	SL4.0ch01	+	2989329	2992333	1864.96	132.921	190.539
gene:Solyc01g009050.3	Solyc01g009050.3	SL4.0ch01	-	2993159	3011898	375.44	26.7586	38.3577
gene:Solyc01g009060.3	Solyc01g009060.3	SL4.0ch01	+	3014877	3022151	500.845	35.6966	51.1701
gene:Solyc01g009070.3	Solyc01g009070.3	SL4.0ch01	-	3022649	3029539	120.48	8.58691	12.3091
gene:Solyc01g009080.4	Solyc01g009080.4	SL4.0ch01	+	3038130	3041102	31.419	2.23931	3.21
gene:Solyc01g009090.3	Solyc01g009090.3	SL4.0ch01	-	3041993	3055703	1178.86	84.0205	120.441
gene:Solyc01g009100.4	Solyc01g009100.4	SL4.0ch01	+	3059388	3062656	6288.33	448.186	642.464
gene:Solyc01g009120.3	Solyc01g009120.3	SL4.0ch01	-	3070376	3090194	58.4202	4.16376	5.96865
gene:Solyc01g009140.1	Solyc01g009140.1	SL4.0ch01	+	3111598	3112360	0	0	0
gene:Solyc01g009145.1	Solyc01g009145.1	SL4.0ch01	+	3113118	3117052	94.7528	6.75329	9.68066
gene:Solyc01g009160.2	Solyc01g009160.2	SL4.0ch01	-	3119370	3120519	21.34	1.52096	2.18026
gene:Solyc01g009165.1	Solyc01g009165.1	SL4.0ch01	+	3134093	3137194	0	0	0
gene:Solyc01g009170.4	Solyc01g009170.4	SL4.0ch01	-	3148567	3151060	333.87	23.7958	34.1107
gene:Solyc01g009180.4	Solyc01g009180.4	SL4.0ch01	+	3173079	3179171	397.225	28.3113	40.5835
gene:Solyc01g009190.3	Solyc01g009190.3	SL4.0ch01	+	3181427	3184014	0.218023	0.015539	0.022275
gene:Solyc01g009230.4	Solyc01g009230.4	SL4.0ch01	+	3197105	3205958	74.1884	5.2876	7.57964
gene:Solyc01g009240.4	Solyc01g009240.4	SL4.0ch01	+	3213103	3217403	0.546825	0.038974	0.055868
gene:Solyc01g009245.1	Solyc01g009245.1	SL4.0ch01	-	3218469	3220311	18.2263	1.29904	1.86214
gene:Solyc01g009250.3	Solyc01g009250.3	SL4.0ch01	-	3221750	3222479	4.20959	0.300029	0.430083
gene:Solyc01g009260.1	Solyc01g009260.1	SL4.0ch01	+	3231757	3233172	0	0	0
gene:Solyc01g009270.1	Solyc01g009270.1	SL4.0ch01	-	3234903	3236324	0	0	0
gene:Solyc01g009280.4	Solyc01g009280.4	SL4.0ch01	-	3245733	3263552	180.355	12.8544	18.4264
gene:Solyc01g009290.4	Solyc01g009290.4	SL4.0ch01	-	3266876	3278341	398.404	28.3953	40.7039
gene:Solyc01g009300.3	Solyc01g009300.3	SL4.0ch01	-	3279781	3287691	84.8684	6.0488	8.6708
gene:Solyc01g009310.3	Solyc01g009310.3	SL4.0ch01	+	3429496	3438781	1158.7	82.5837	118.382
gene:Solyc01g009320.2	Solyc01g009320.2	SL4.0ch01	-	3444392	3445899	0	0	0
gene:Solyc01g009330.1	Solyc01g009330.1	SL4.0ch01	-	3458265	3459545	0	0	0
gene:Solyc01g009340.4	Solyc01g009340.4	SL4.0ch01	+	3481666	3485786	76.0253	5.41853	7.76732
gene:Solyc01g009350.2	Solyc01g009350.2	SL4.0ch01	-	3485945	3486977	0	0	0
gene:Solyc01g009360.1	Solyc01g009360.1	SL4.0ch01	-	3491528	3492355	0	0	0
gene:Solyc01g009370.2	Solyc01g009370.2	SL4.0ch01	-	3501372	3507803	0.19685	0.01403	0.020112
gene:Solyc01g009380.3	Solyc01g009380.3	SL4.0ch01	+	3515667	3535115	175.582	12.5142	17.9388
gene:Solyc01g009390.4	Solyc01g009390.4	SL4.0ch01	-	3538306	3544662	193.127	13.7647	19.7313
gene:Solyc01g009410.3	Solyc01g009410.3	SL4.0ch01	+	3555310	3558817	0	0	0
gene:Solyc01g009420.4	Solyc01g009420.4	SL4.0ch01	+	3564574	3569505	1216.48	86.7017	124.285
gene:Solyc01g009430.3	Solyc01g009430.3	SL4.0ch01	-	3577379	3579079	67.2269	4.79144	6.8684
gene:Solyc01g009440.3	Solyc01g009440.3	SL4.0ch01	-	3605683	3606315	1.41232	0.10066	0.144293
gene:Solyc01g009443.1	Solyc01g009443.1	SL4.0ch01	-	3619525	3624605	535.879	38.1935	54.7495
gene:Solyc01g009447.1	Solyc01g009447.1	SL4.0ch01	-	3632724	3635073	4054.58	288.981	414.246
gene:Solyc01g009470.2	Solyc01g009470.2	SL4.0ch01	-	3637367	3641454	0	0	0
gene:Solyc01g009480.4	Solyc01g009480.4	SL4.0ch01	-	3645704	3649145	0	0	0
gene:Solyc01g009490.1	Solyc01g009490.1	SL4.0ch01	-	3667799	3668233	0	0	0
gene:Solyc01g009500.4	Solyc01g009500.4	SL4.0ch01	+	3682937	3686863	23.419	1.66914	2.39266
gene:Solyc01g009520.4	Solyc01g009520.4	SL4.0ch01	+	3724077	3727425	2771.94	197.563	283.202
gene:Solyc01g009530.1	Solyc01g009530.1	SL4.0ch01	+	3727724	3728980	0	0	0
gene:Solyc01g009540.1	Solyc01g009540.1	SL4.0ch01	+	3729047	3729334	0	0	0
gene:Solyc01g009550.1	Solyc01g009550.1	SL4.0ch01	+	3772504	3772767	0	0	0
gene:Solyc01g009560.2	Solyc01g009560.2	SL4.0ch01	-	3775893	3776790	0	0	0
gene:Solyc01g009565.1	Solyc01g009565.1	SL4.0ch01	+	3783449	3784507	49.6256	3.53695	5.07012
gene:Solyc01g009580.2	Solyc01g009580.2	SL4.0ch01	+	3790534	3792319	0	0	0
gene:Solyc01g009590.3	Solyc01g009590.3	SL4.0ch01	-	3793001	3794275	0	0	0
gene:Solyc01g009600.4	Solyc01g009600.4	SL4.0ch01	-	3795206	3799662	0	0	0
gene:Solyc01g009610.3	Solyc01g009610.3	SL4.0ch01	-	3804243	3808666	314.233	22.3962	32.1044
gene:Solyc01g009620.3	Solyc01g009620.3	SL4.0ch01	+	3814762	3824482	530.279	37.7944	54.1773
gene:Solyc01g009630.3	Solyc01g009630.3	SL4.0ch01	+	3827000	3835893	1117.07	79.6163	114.128
gene:Solyc01g009670.4	Solyc01g009670.4	SL4.0ch01	-	3868920	3875235	101.147	7.20902	10.3339
gene:Solyc01g009720.2	Solyc01g009720.2	SL4.0ch01	-	3960656	3961992	15.1529	1.07998	1.54813
gene:Solyc01g009750.3	Solyc01g009750.3	SL4.0ch01	-	4082832	4087246	1642.11	117.038	167.771
gene:Solyc01g009760.3	Solyc01g009760.3	SL4.0ch01	+	4099179	4101591	45.1591	3.21861	4.6138
gene:Solyc01g009770.3	Solyc01g009770.3	SL4.0ch01	-	4116219	4119372	205.382	14.6381	20.9834
gene:Solyc01g009780.3	Solyc01g009780.3	SL4.0ch01	+	4164971	4168633	159.858	11.3935	16.3323
gene:Solyc01g009790.1	Solyc01g009790.1	SL4.0ch01	+	4219874	4220035	0	0	0
gene:Solyc01g009795.1	Solyc01g009795.1	SL4.0ch01	+	4225151	4226610	0	0	0
gene:Solyc01g009810.3	Solyc01g009810.3	SL4.0ch01	+	4230831	4234093	0	0	0
gene:Solyc01g009820.4	Solyc01g009820.4	SL4.0ch01	-	4239004	4245814	129.198	9.20832	13.1999
gene:Solyc01g009830.3	Solyc01g009830.3	SL4.0ch01	+	4305974	4310292	0.640652	0.045661	0.065454
gene:Solyc01g009840.3	Solyc01g009840.3	SL4.0ch01	-	4320669	4322233	0	0	0
gene:Solyc01g009850.4	Solyc01g009850.4	SL4.0ch01	+	4382978	4389502	173.354	12.3554	17.7112
gene:Solyc01g009860.3	Solyc01g009860.3	SL4.0ch01	-	4395991	4398006	161.173	11.4872	16.4666
gene:Solyc01g009870.3	Solyc01g009870.3	SL4.0ch01	-	4417890	4422126	0	0	0
gene:Solyc01g009880.2	Solyc01g009880.2	SL4.0ch01	+	4426575	4428717	0	0	0
gene:Solyc01g009890.1	Solyc01g009890.1	SL4.0ch01	+	4438087	4438479	3.62087	0.258069	0.369935
gene:Solyc01g009900.3	Solyc01g009900.3	SL4.0ch01	+	4475210	4475684	9.45263	0.673715	0.965752
gene:Solyc01g009910.1	Solyc01g009910.1	SL4.0ch01	+	4492867	4493229	1.48485	0.105829	0.151703
gene:Solyc01g009960.4	Solyc01g009960.4	SL4.0ch01	-	4568646	4570140	0	0	0
gene:Solyc01g009970.3	Solyc01g009970.3	SL4.0ch01	-	4589083	4593044	197.076	14.0461	20.1347
gene:Solyc01g009990.3	Solyc01g009990.3	SL4.0ch01	+	4610206	4614220	2729.61	194.547	278.877
gene:Solyc01g010000.3	Solyc01g010000.3	SL4.0ch01	-	4627341	4630952	82.1231	5.85313	8.39031
gene:Solyc01g010020.3	Solyc01g010020.3	SL4.0ch01	-	4676494	4677522	47.0933	3.35647	4.81141
gene:Solyc01g010030.3	Solyc01g010030.3	SL4.0ch01	-	4678594	4689309	157.258	11.2082	16.0667
gene:Solyc01g010050.3	Solyc01g010050.3	SL4.0ch01	+	4702917	4706551	1100.05	78.4037	112.39
gene:Solyc01g010060.2	Solyc01g010060.2	SL4.0ch01	-	4706576	4707277	0	0	0
gene:Solyc01g010063.1	Solyc01g010063.1	SL4.0ch01	-	4752017	4755275	0	0	0
gene:Solyc01g010130.4	Solyc01g010130.4	SL4.0ch01	+	4891928	4896425	255.277	18.1943	26.0811
gene:Solyc01g010150.3	Solyc01g010150.3	SL4.0ch01	+	4961898	4965664	2095.77	149.371	214.119
gene:Solyc01g010160.3	Solyc01g010160.3	SL4.0ch01	-	4971077	4971610	0	0	0
gene:Solyc01g010170.2	Solyc01g010170.2	SL4.0ch01	-	4976897	4977470	0	0	0
gene:Solyc01g010175.1	Solyc01g010175.1	SL4.0ch01	+	4983712	4985170	0	0	0
gene:Solyc01g010180.3	Solyc01g010180.3	SL4.0ch01	+	4998079	4999251	27.5375	1.96267	2.81344
gene:Solyc01g010185.1	Solyc01g010185.1	SL4.0ch01	+	5011016	5011914	15.2978	1.09032	1.56294
gene:Solyc01g010210.1	Solyc01g010210.1	SL4.0ch01	+	5014237	5014794	0	0	0
gene:Solyc01g010215.1	Solyc01g010215.1	SL4.0ch01	+	5020096	5021082	62.9757	4.48845	6.43407
gene:Solyc01g010220.3	Solyc01g010220.3	SL4.0ch01	+	5026275	5027106	38.7812	2.76404	3.96218
gene:Solyc01g010230.2	Solyc01g010230.2	SL4.0ch01	-	5030951	5031613	22.5928	1.61025	2.30825
gene:Solyc01g010240.3	Solyc01g010240.3	SL4.0ch01	+	5052049	5054644	61.62	4.39182	6.29556
gene:Solyc01g010250.4	Solyc01g010250.4	SL4.0ch01	-	5056918	5060327	31.0966	2.21633	3.17706
gene:Solyc01g010260.3	Solyc01g010260.3	SL4.0ch01	+	5084760	5086957	0	0	0
gene:Solyc01g010270.3	Solyc01g010270.3	SL4.0ch01	-	5087161	5090180	248.883	17.7386	25.4278
gene:Solyc01g010280.3	Solyc01g010280.3	SL4.0ch01	-	5103124	5104684	0	0	0
gene:Solyc01g010290.4	Solyc01g010290.4	SL4.0ch01	-	5111545	5116036	80.4867	5.73651	8.22313
gene:Solyc01g010310.4	Solyc01g010310.4	SL4.0ch01	-	5161311	5164972	1367.06	97.4344	139.67
gene:Solyc01g010350.4	Solyc01g010350.4	SL4.0ch01	-	5180587	5184702	1.63374	0.116441	0.166915
gene:Solyc01g010360.3	Solyc01g010360.3	SL4.0ch01	-	5198102	5201349	0	0	0
gene:Solyc01g010365.1	Solyc01g010365.1	SL4.0ch01	-	5215074	5216167	0	0	0
gene:Solyc01g010370.3	Solyc01g010370.3	SL4.0ch01	-	5221858	5227603	111.673	7.9592	11.4093
gene:Solyc01g010390.3	Solyc01g010390.3	SL4.0ch01	+	5286148	5293163	17.641	1.25732	1.80234
gene:Solyc01g010405.1	Solyc01g010405.1	SL4.0ch01	+	5335953	5337202	2.0566	0.14658	0.210118
gene:Solyc01g010410.3	Solyc01g010410.3	SL4.0ch01	+	5341250	5343598	0.255428	0.018205	0.026096
gene:Solyc01g010430.4	Solyc01g010430.4	SL4.0ch01	+	5369023	5372548	17.0441	1.21478	1.74135
gene:Solyc01g010440.4	Solyc01g010440.4	SL4.0ch01	-	5372510	5378328	1003.02	71.4877	102.476
gene:Solyc01g010460.4	Solyc01g010460.4	SL4.0ch01	+	5386872	5389213	88.8696	6.33397	9.07959
gene:Solyc01g010470.2	Solyc01g010470.2	SL4.0ch01	+	5392165	5395104	74.3288	5.29761	7.59399
gene:Solyc01g010480.3	Solyc01g010480.3	SL4.0ch01	-	5395670	5399154	1.64526	0.117262	0.168092
gene:Solyc01g010510.4	Solyc01g010510.4	SL4.0ch01	-	5546694	5548492	41.0912	2.92868	4.19818
gene:Solyc01g010520.3	Solyc01g010520.3	SL4.0ch01	+	5575192	5582765	240.043	17.1085	24.5246
gene:Solyc01g010530.1	Solyc01g010530.1	SL4.0ch01	-	5586241	5587710	0	0	0
gene:Solyc01g010540.3	Solyc01g010540.3	SL4.0ch01	+	5590985	5593796	3890.9	277.315	397.524
gene:Solyc01g010550.1	Solyc01g010550.1	SL4.0ch01	-	5595500	5596184	0	0	0
gene:Solyc01g010570.4	Solyc01g010570.4	SL4.0ch01	-	5618625	5623428	403.465	28.756	41.221
gene:Solyc01g010580.3	Solyc01g010580.3	SL4.0ch01	+	5628029	5630955	5343.85	380.871	545.969
gene:Solyc01g010590.2	Solyc01g010590.2	SL4.0ch01	+	5632492	5638269	320.394	22.8354	32.7339
gene:Solyc01g010600.4	Solyc01g010600.4	SL4.0ch01	-	5644667	5648051	10.4066	0.741708	1.06322
gene:Solyc01g010640.3	Solyc01g010640.3	SL4.0ch01	+	5682950	5683902	189.847	13.5309	19.3962
gene:Solyc01g010650.3	Solyc01g010650.3	SL4.0ch01	-	5692076	5697687	252.477	17.9947	25.795
gene:Solyc01g010660.3	Solyc01g010660.3	SL4.0ch01	+	5710860	5717490	165.943	11.8272	16.954
gene:Solyc01g010700.3	Solyc01g010700.3	SL4.0ch01	-	5763114	5767831	18.389	1.31063	1.87876
gene:Solyc01g010705.1	Solyc01g010705.1	SL4.0ch01	-	5771465	5776776	0	0	0
gene:Solyc01g010710.4	Solyc01g010710.4	SL4.0ch01	-	5777200	5782957	36.9519	2.63366	3.77529
gene:Solyc01g010720.4	Solyc01g010720.4	SL4.0ch01	-	5784049	5796268	0	0	0
gene:Solyc01g010740.4	Solyc01g010740.4	SL4.0ch01	-	5814620	5818592	0	0	0
gene:Solyc01g010750.4	Solyc01g010750.4	SL4.0ch01	-	5819884	5825047	1328.62	94.6945	135.742
gene:Solyc01g010755.1	Solyc01g010755.1	SL4.0ch01	+	5844346	5845435	2.86051	0.203876	0.292251
gene:Solyc01g010760.3	Solyc01g010760.3	SL4.0ch01	+	5858971	5863067	1741.03	124.088	177.877
gene:Solyc01g010780.4	Solyc01g010780.4	SL4.0ch01	-	5868735	5875193	359.747	25.6401	36.7545
gene:Solyc01g010810.4	Solyc01g010810.4	SL4.0ch01	-	6241727	6246288	223.191	15.9074	22.8029
gene:Solyc01g010820.3	Solyc01g010820.3	SL4.0ch01	+	6253773	6261096	384.047	27.3721	39.2372
gene:Solyc01g010830.4	Solyc01g010830.4	SL4.0ch01	-	6262145	6270528	164.421	11.7187	16.7985
gene:Solyc01g010840.1	Solyc01g010840.1	SL4.0ch01	+	6312144	6312377	0	0	0
gene:Solyc01g010860.3	Solyc01g010860.3	SL4.0ch01	+	6333734	6338148	86.1207	6.13806	8.79874
gene:Solyc01g010870.3	Solyc01g010870.3	SL4.0ch01	-	6339590	6346724	342.875	24.4376	35.0307
gene:Solyc01g010880.3	Solyc01g010880.3	SL4.0ch01	-	6348476	6353692	141.437	10.0806	14.4503
gene:Solyc01g010890.4	Solyc01g010890.4	SL4.0ch01	+	6375030	6379982	0.284427	0.020272	0.029059
gene:Solyc01g010910.2	Solyc01g010910.2	SL4.0ch01	+	6466320	6469538	15.1174	1.07746	1.54451
gene:Solyc01g010920.2	Solyc01g010920.2	SL4.0ch01	-	6472821	6473925	56.4717	4.02489	5.76958
gene:Solyc01g010930.4	Solyc01g010930.4	SL4.0ch01	-	6482615	6496063	60.2467	4.29394	6.15525
gene:Solyc01g010940.3	Solyc01g010940.3	SL4.0ch01	+	6526986	6532615	424.011	30.2204	43.3202
gene:Solyc01g010950.3	Solyc01g010950.3	SL4.0ch01	-	6533946	6546350	140.273	9.99765	14.3314
gene:Solyc01g010970.3	Solyc01g010970.3	SL4.0ch01	+	6660592	6664618	191.642	13.6589	19.5796
gene:Solyc01g010990.2	Solyc01g010990.2	SL4.0ch01	+	6887304	6888834	95.0947	6.77766	9.71559
gene:Solyc01g011000.3	Solyc01g011000.3	SL4.0ch01	-	6895222	6898379	4358.69	310.656	445.317
gene:Solyc01g011005.1	Solyc01g011005.1	SL4.0ch01	-	6926622	6926966	2.23188	0.159072	0.228026
gene:Solyc01g011030.3	Solyc01g011030.3	SL4.0ch01	+	7044405	7045642	167.254	11.9206	17.0879
gene:Solyc01g011040.3	Solyc01g011040.3	SL4.0ch01	-	7051209	7058142	751.45	53.5578	76.7738
gene:Solyc01g011080.3	Solyc01g011080.3	SL4.0ch01	-	7629314	7629853	243.767	17.3739	24.905
gene:Solyc01g011090.4	Solyc01g011090.4	SL4.0ch01	+	7647720	7660004	227.312	16.2011	23.2239
gene:Solyc01g011100.2	Solyc01g011100.2	SL4.0ch01	+	7660193	7675785	374.829	26.7151	38.2954
gene:Solyc01g011105.1	Solyc01g011105.1	SL4.0ch01	+	7704510	7706220	7.54836	0.537992	0.771197
gene:Solyc01g011180.1	Solyc01g011180.1	SL4.0ch01	-	8110037	8110225	2.34921	0.167434	0.240013
gene:Solyc01g011200.3	Solyc01g011200.3	SL4.0ch01	-	8176561	8177753	16.621	1.18463	1.69813
gene:Solyc01g011220.3	Solyc01g011220.3	SL4.0ch01	-	8182752	8184822	27.9879	1.99477	2.85946
gene:Solyc01g011230.3	Solyc01g011230.3	SL4.0ch01	-	8195048	8196808	10.7473	0.765986	1.09802
gene:Solyc01g011260.1	Solyc01g011260.1	SL4.0ch01	-	8272998	8273693	0	0	0
gene:Solyc01g011270.2	Solyc01g011270.2	SL4.0ch01	-	8277470	8277983	0	0	0
gene:Solyc01g011273.1	Solyc01g011273.1	SL4.0ch01	+	8322692	8323279	0	0	0
gene:Solyc01g011277.1	Solyc01g011277.1	SL4.0ch01	+	8382857	8385349	0.422323	0.0301	0.043148
gene:Solyc01g150114.1	Solyc01g150114.1	SL4.0ch01	-	8702864	8710405	0	0	0
gene:Solyc01g150115.1	Solyc01g150115.1	SL4.0ch01	+	8706990	8707349	0	0	0
gene:Solyc01g011340.3	Solyc01g011340.3	SL4.0ch01	+	8721710	8728084	741.213	52.8282	75.7279
gene:Solyc01g011350.3	Solyc01g011350.3	SL4.0ch01	-	8728804	8739466	296.753	21.1504	30.3185
gene:Solyc01g011352.1	Solyc01g011352.1	SL4.0ch01	-	8771503	8772004	0	0	0
gene:Solyc01g011354.1	Solyc01g011354.1	SL4.0ch01	-	8772029	8772296	0	0	0
gene:Solyc01g011356.1	Solyc01g011356.1	SL4.0ch01	-	8773339	8774139	0	0	0
gene:Solyc01g011358.1	Solyc01g011358.1	SL4.0ch01	-	8779074	8780233	0	0	0
gene:Solyc01g011390.2	Solyc01g011390.2	SL4.0ch01	-	8796967	8797812	0	0	0
gene:Solyc01g011410.2	Solyc01g011410.2	SL4.0ch01	-	9046338	9046553	0	0	0
gene:Solyc01g011413.1	Solyc01g011413.1	SL4.0ch01	+	9080643	9083659	1.06161	0.075664	0.108462
gene:Solyc01g011417.1	Solyc01g011417.1	SL4.0ch01	-	9142814	9145371	0	0	0
gene:Solyc01g011430.4	Solyc01g011430.4	SL4.0ch01	-	9258050	9260481	2.80481	0.199906	0.28656
gene:Solyc01g011460.3	Solyc01g011460.3	SL4.0ch01	-	9320849	9322496	1.21089	0.086303	0.123714
gene:Solyc01g011465.1	Solyc01g011465.1	SL4.0ch01	-	9340901	9351535	0	0	0
gene:Solyc01g011490.1	Solyc01g011490.1	SL4.0ch01	+	9432857	9433757	0.889862	0.063423	0.090915
gene:Solyc01g011510.4	Solyc01g011510.4	SL4.0ch01	+	9568617	9579715	15.447	1.10095	1.57819
gene:Solyc01g013883.1	Solyc01g013883.1	SL4.0ch01	+	10340665	10348944	0	0	0
gene:Solyc01g014100.3	Solyc01g014100.3	SL4.0ch01	+	11619880	11620618	31.7934	2.266	3.24826
gene:Solyc01g014105.1	Solyc01g014105.1	SL4.0ch01	-	11686745	11690066	28.2468	2.01323	2.88591
gene:Solyc01g014140.3	Solyc01g014140.3	SL4.0ch01	+	11734483	11735001	0.681818	0.048595	0.06966
gene:Solyc01g014150.1	Solyc01g014150.1	SL4.0ch01	+	11756149	11757305	0	0	0
gene:Solyc01g014160.1	Solyc01g014160.1	SL4.0ch01	+	11784041	11786268	0	0	0
gene:Solyc01g014170.1	Solyc01g014170.1	SL4.0ch01	+	11786322	11786492	0	0	0
gene:Solyc01g014180.3	Solyc01g014180.3	SL4.0ch01	-	11801664	11802639	1985.49	141.511	202.853
gene:Solyc01g014230.4	Solyc01g014230.4	SL4.0ch01	-	11925479	11928852	102.353	7.29499	10.4572
gene:Solyc01g014240.1	Solyc01g014240.1	SL4.0ch01	+	11960325	11960573	0	0	0
gene:Solyc01g014250.2	Solyc01g014250.2	SL4.0ch01	+	11972826	11973390	1682.21	119.896	171.868
gene:Solyc01g014260.1	Solyc01g014260.1	SL4.0ch01	+	11979219	11979439	3.04698	0.217166	0.311302
gene:Solyc01g014270.3	Solyc01g014270.3	SL4.0ch01	+	11995795	12000307	57.0613	4.06691	5.82981
gene:Solyc01g014275.1	Solyc01g014275.1	SL4.0ch01	+	12017260	12020359	16.4041	1.16917	1.67597
gene:Solyc01g014373.1	Solyc01g014373.1	SL4.0ch01	-	12752399	12755015	14.9766	1.06742	1.53012
gene:Solyc01g014390.3	Solyc01g014390.3	SL4.0ch01	+	12979104	12981614	2.42322	0.172709	0.247574
gene:Solyc01g014470.1	Solyc01g014470.1	SL4.0ch01	-	13986197	13986628	8.3287	0.593609	0.850923
gene:Solyc01g014480.3	Solyc01g014480.3	SL4.0ch01	-	13994708	13998041	103.197	7.35513	10.5434
gene:Solyc01g014490.4	Solyc01g014490.4	SL4.0ch01	-	14012120	14028115	285.923	20.3785	29.2121
gene:Solyc01g014510.2	Solyc01g014510.2	SL4.0ch01	+	14052347	14053210	0	0	0
gene:Solyc01g014520.1	Solyc01g014520.1	SL4.0ch01	+	14063037	14064323	0	0	0
gene:Solyc01g014530.2	Solyc01g014530.2	SL4.0ch01	-	14064826	14066118	0	0	0
gene:Solyc01g014560.4	Solyc01g014560.4	SL4.0ch01	-	14373061	14374397	1.54312	0.109982	0.157657
gene:Solyc01g014620.1	Solyc01g014620.1	SL4.0ch01	-	14477503	14477877	42.6213	3.03774	4.35452
gene:Solyc01g014840.3	Solyc01g014840.3	SL4.0ch01	-	15605212	15610957	1.69643	0.120909	0.17332
gene:Solyc01g014850.4	Solyc01g014850.4	SL4.0ch01	-	15613794	15614527	738.774	52.6544	75.4787
gene:Solyc01g014860.3	Solyc01g014860.3	SL4.0ch01	-	15624560	15624733	448.937	31.9969	45.8668
gene:Solyc01g015000.3	Solyc01g015000.3	SL4.0ch01	+	16618915	16622713	0	0	0
gene:Solyc01g015010.1	Solyc01g015010.1	SL4.0ch01	+	16623768	16623941	0	0	0
gene:Solyc01g015020.4	Solyc01g015020.4	SL4.0ch01	+	16635953	16638319	495.092	35.2865	50.5823
gene:Solyc01g150118.1	Solyc01g150118.1	SL4.0ch01	+	16840165	16845046	30.4214	2.16822	3.10808
gene:Solyc01g016380.4	Solyc01g016380.4	SL4.0ch01	-	19521731	19523459	1.17532	0.083768	0.120079
gene:Solyc01g016390.4	Solyc01g016390.4	SL4.0ch01	-	19523625	19526028	0.324928	0.023158	0.033197
gene:Solyc01g016400.1	Solyc01g016400.1	SL4.0ch01	-	19533951	19536020	1.52364	0.108594	0.155666
gene:Solyc01g016410.4	Solyc01g016410.4	SL4.0ch01	-	19537438	19538389	69.2521	4.93578	7.07532
gene:Solyc01g016414.1	Solyc01g016414.1	SL4.0ch01	+	19674228	19680873	0	0	0
gene:Solyc01g016416.1	Solyc01g016416.1	SL4.0ch01	-	19674703	19677374	0	0	0
gene:Solyc01g016418.1	Solyc01g016418.1	SL4.0ch01	-	19678181	19681767	0	0	0
gene:Solyc01g016460.4	Solyc01g016460.4	SL4.0ch01	-	20050551	20051861	66.2293	4.72034	6.76649
gene:Solyc01g016470.3	Solyc01g016470.3	SL4.0ch01	-	20172358	20173384	1793.23	127.809	183.21
gene:Solyc01g016510.1	Solyc01g016510.1	SL4.0ch01	+	20484163	20485380	0	0	0
gene:Solyc01g016520.1	Solyc01g016520.1	SL4.0ch01	-	20487052	20487201	0	0	0
gene:Solyc01g016530.1	Solyc01g016530.1	SL4.0ch01	+	20488064	20488775	0	0	0
gene:Solyc01g016540.3	Solyc01g016540.3	SL4.0ch01	+	20490180	20490832	0	0	0
gene:Solyc01g016800.2	Solyc01g016800.2	SL4.0ch01	-	22267225	22269133	0	0	0
gene:Solyc01g150120.1	Solyc01g150120.1	SL4.0ch01	+	22282464	22284040	2.27319	0.162016	0.232246
gene:Solyc01g016970.2	Solyc01g016970.2	SL4.0ch01	+	23243916	23244301	1.5544	0.110787	0.15881
gene:Solyc01g017600.3	Solyc01g017600.3	SL4.0ch01	-	24369664	24371691	4.86868	0.347004	0.497421
gene:Solyc01g017720.2	Solyc01g017720.2	SL4.0ch01	+	24949497	24950542	7.28084	0.518925	0.743866
gene:Solyc01g017860.3	Solyc01g017860.3	SL4.0ch01	+	25817385	25820979	36.1272	2.57488	3.69103
gene:Solyc01g017870.2	Solyc01g017870.2	SL4.0ch01	-	25858750	25859739	5.81459	0.414421	0.594062
gene:Solyc01g018010.2	Solyc01g018010.2	SL4.0ch01	-	26775534	26775953	61.2947	4.36864	6.26233
gene:Solyc01g018020.3	Solyc01g018020.3	SL4.0ch01	+	26863550	26869573	0.126164	0.008992	0.01289
gene:Solyc01g020130.3	Solyc01g020130.3	SL4.0ch01	+	27831655	27832963	58.3633	4.15971	5.96283
gene:Solyc01g020150.3	Solyc01g020150.3	SL4.0ch01	+	27833016	27833255	54.0667	3.85348	5.52386
gene:Solyc01g020160.1	Solyc01g020160.1	SL4.0ch01	+	27837613	27840245	4.83167	0.344366	0.493639
gene:Solyc01g020190.2	Solyc01g020190.2	SL4.0ch01	+	27884938	27885479	2.67343	0.190543	0.273138
gene:Solyc01g020220.3	Solyc01g020220.3	SL4.0ch01	+	27960608	27969779	33.6739	2.40003	3.44038
gene:Solyc01g020240.4	Solyc01g020240.4	SL4.0ch01	+	27989786	27999397	512.803	36.5489	52.3919
gene:Solyc01g020320.3	Solyc01g020320.3	SL4.0ch01	-	29303780	29304561	152.082	10.8393	15.5378
gene:Solyc01g020323.1	Solyc01g020323.1	SL4.0ch01	-	29355440	29356992	0.8125	0.057909	0.083011
gene:Solyc01g020340.2	Solyc01g020340.2	SL4.0ch01	+	29359976	29363833	19.1725	1.36648	1.95881
gene:Solyc01g020343.1	Solyc01g020343.1	SL4.0ch01	+	29363848	29364232	16.664	1.18769	1.70252
gene:Solyc01g020347.1	Solyc01g020347.1	SL4.0ch01	+	29364708	29365319	7.60764	0.542217	0.777254
gene:Solyc01g020350.1	Solyc01g020350.1	SL4.0ch01	+	29369046	29369201	3.42308	0.243972	0.349727
gene:Solyc01g020353.1	Solyc01g020353.1	SL4.0ch01	+	29372093	29372912	28.6378	2.04109	2.92585
gene:Solyc01g020357.1	Solyc01g020357.1	SL4.0ch01	+	29374948	29378160	14.6213	1.0421	1.49382
gene:Solyc01g020440.3	Solyc01g020440.3	SL4.0ch01	-	30869720	30883746	1005.54	71.6676	102.734
gene:Solyc01g020495.1	Solyc01g020495.1	SL4.0ch01	+	31060201	31064994	28.161	2.00711	2.87714
gene:Solyc01g020500.2	Solyc01g020500.2	SL4.0ch01	+	31065532	31067092	30.1195	2.1467	3.07724
gene:Solyc01g020520.4	Solyc01g020520.4	SL4.0ch01	+	31154520	31175782	75.461	5.37831	7.70966
gene:Solyc01g021600.4	Solyc01g021600.4	SL4.0ch01	+	32101896	32102663	0.377604	0.026913	0.038579
gene:Solyc01g021640.3	Solyc01g021640.3	SL4.0ch01	+	32491794	32518376	142.988	10.1911	14.6087
gene:Solyc01g021720.1	Solyc01g021720.1	SL4.0ch01	+	32681349	32681609	6.11494	0.435828	0.624749
gene:Solyc01g021730.2	Solyc01g021730.2	SL4.0ch01	-	32779350	32780415	1.9681	0.140272	0.201076
gene:Solyc01g021745.1	Solyc01g021745.1	SL4.0ch01	-	32814459	32816623	0.804613	0.057347	0.082205
gene:Solyc01g022740.3	Solyc01g022740.3	SL4.0ch01	-	32857627	32863274	88.7595	6.32613	9.06834
gene:Solyc01g022745.1	Solyc01g022745.1	SL4.0ch01	+	32895640	32896294	0	0	0
gene:Solyc01g022750.3	Solyc01g022750.3	SL4.0ch01	-	32950355	32956796	997.299	71.0801	101.892
gene:Solyc01g034020.3	Solyc01g034020.3	SL4.0ch01	-	33122620	33134664	852.956	60.7925	87.1444
gene:Solyc01g034080.1	Solyc01g034080.1	SL4.0ch01	+	33621254	33622666	39.419	2.8095	4.02734
gene:Solyc01g034150.4	Solyc01g034150.4	SL4.0ch01	-	34033554	34051546	127.508	9.08785	13.0272
gene:Solyc01g028960.1	Solyc01g028960.1	SL4.0ch01	-	35284020	35285118	0	0	0
gene:Solyc01g028930.4	Solyc01g028930.4	SL4.0ch01	-	35741986	35753055	378.336	26.965	38.6536
gene:Solyc01g028900.3	Solyc01g028900.3	SL4.0ch01	+	36653829	36663649	616.884	43.967	63.0256
gene:Solyc01g028870.3	Solyc01g028870.3	SL4.0ch01	-	36873261	36881858	302.022	21.526	30.8569
gene:Solyc01g028875.1	Solyc01g028875.1	SL4.0ch01	-	36908605	36909312	0	0	0
gene:Solyc01g028860.3	Solyc01g028860.3	SL4.0ch01	+	36926731	36931286	2832.5	201.88	289.389
gene:Solyc01g028865.1	Solyc01g028865.1	SL4.0ch01	+	36939478	36940010	0	0	0
gene:Solyc01g028830.3	Solyc01g028830.3	SL4.0ch01	+	37046394	37050190	201.399	14.3542	20.5764
gene:Solyc01g028810.3	Solyc01g028810.3	SL4.0ch01	+	37223342	37228486	4641.15	330.787	474.175
gene:Solyc01g028800.3	Solyc01g028800.3	SL4.0ch01	+	37326197	37330501	9.52736	0.679041	0.973387
gene:Solyc01g028803.1	Solyc01g028803.1	SL4.0ch01	+	37868787	37871625	4.79036	0.341422	0.48942
gene:Solyc01g028807.1	Solyc01g028807.1	SL4.0ch01	+	37890190	37894827	0	0	0
gene:Solyc01g044270.3	Solyc01g044270.3	SL4.0ch01	+	38456389	38459592	203.166	14.4802	20.7569
gene:Solyc01g044340.3	Solyc01g044340.3	SL4.0ch01	+	38612521	38613226	100.366	7.15332	10.2541
gene:Solyc01g044350.3	Solyc01g044350.3	SL4.0ch01	+	38613937	38617619	65.2424	4.65	6.66566
gene:Solyc01g044360.4	Solyc01g044360.4	SL4.0ch01	+	38653742	38665478	1042.6	74.3088	106.52
gene:Solyc01g044370.3	Solyc01g044370.3	SL4.0ch01	-	38691553	38693589	5.29396	0.377315	0.540871
gene:Solyc01g044375.1	Solyc01g044375.1	SL4.0ch01	-	38693731	38696466	4.29659	0.30623	0.438973
gene:Solyc01g044420.4	Solyc01g044420.4	SL4.0ch01	+	39273620	39276317	0.719701	0.051295	0.07353
gene:Solyc01g044490.4	Solyc01g044490.4	SL4.0ch01	+	39472790	39497281	443.408	31.6029	45.3019
gene:Solyc01g044554.1	Solyc01g044554.1	SL4.0ch01	+	40115934	40117181	0	0	0
gene:Solyc01g044556.1	Solyc01g044556.1	SL4.0ch01	-	40151209	40154048	8.385	0.597622	0.856675
gene:Solyc01g044558.1	Solyc01g044558.1	SL4.0ch01	-	40154240	40156947	76.4051	5.4456	7.80612
gene:Solyc01g049650.3	Solyc01g049650.3	SL4.0ch01	+	41009643	41011950	386.9	27.5754	39.5286
gene:Solyc01g049680.3	Solyc01g049680.3	SL4.0ch01	-	41222213	41223516	372.509	26.5497	38.0584
gene:Solyc01g049690.4	Solyc01g049690.4	SL4.0ch01	-	41237076	41238072	544.265	38.7912	55.6063
gene:Solyc01g049750.1	Solyc01g049750.1	SL4.0ch01	+	41715379	41715540	0	0	0
gene:Solyc01g049760.1	Solyc01g049760.1	SL4.0ch01	+	41716683	41716955	0	0	0
gene:Solyc01g049770.3	Solyc01g049770.3	SL4.0ch01	+	41736715	41737202	112.262	8.00124	11.4696
gene:Solyc01g049810.4	Solyc01g049810.4	SL4.0ch01	+	42011192	42013073	25.0553	1.78576	2.55984
gene:Solyc01g049820.2	Solyc01g049820.2	SL4.0ch01	-	42016457	42017880	2.60133	0.185404	0.265771
gene:Solyc01g049830.2	Solyc01g049830.2	SL4.0ch01	-	42019325	42021408	1.26963	0.09049	0.129715
gene:Solyc01g049840.1	Solyc01g049840.1	SL4.0ch01	-	42022208	42023484	0.917959	0.065425	0.093786
gene:Solyc01g150130.1	Solyc01g150130.1	SL4.0ch01	+	42028729	42030921	0.319949	0.022804	0.032688
gene:Solyc01g049880.3	Solyc01g049880.3	SL4.0ch01	-	42088159	42090408	672.508	47.9314	68.7085
gene:Solyc01g049890.3	Solyc01g049890.3	SL4.0ch01	-	42198838	42206937	1141.22	81.3379	116.596
gene:Solyc01g049910.4	Solyc01g049910.4	SL4.0ch01	-	42498057	42520944	43.8388	3.12451	4.4789
gene:Solyc01g049920.2	Solyc01g049920.2	SL4.0ch01	+	42712223	42712438	86.6065	6.17268	8.84837
gene:Solyc01g150131.1	Solyc01g150131.1	SL4.0ch01	-	42859394	42861578	6.68628	0.476549	0.683121
gene:Solyc01g049950.1	Solyc01g049950.1	SL4.0ch01	+	43055803	43055982	0	0	0
gene:Solyc01g049960.4	Solyc01g049960.4	SL4.0ch01	-	43058918	43077190	1159.13	82.6144	118.426
gene:Solyc01g050010.3	Solyc01g050010.3	SL4.0ch01	+	43143640	43145300	62.9539	4.48689	6.43185
gene:Solyc01g050040.4	Solyc01g050040.4	SL4.0ch01	-	43509587	43511024	143.474	10.2257	14.6583
gene:Solyc01g050045.1	Solyc01g050045.1	SL4.0ch01	-	43511036	43511918	3.16383	0.225495	0.323241
gene:Solyc01g050070.4	Solyc01g050070.4	SL4.0ch01	-	43728900	43751674	203.872	14.5305	20.8291
gene:Solyc01g050050.1	Solyc01g050050.1	SL4.0ch01	+	43734581	43734793	11.3662	0.810099	1.16126
gene:Solyc01g056260.1	Solyc01g056260.1	SL4.0ch01	-	46016079	46016291	2.05164	0.146226	0.209611
gene:Solyc01g056290.2	Solyc01g056290.2	SL4.0ch01	-	46063868	46064447	100.884	7.19028	10.3071
gene:Solyc01g056310.3	Solyc01g056310.3	SL4.0ch01	+	46551478	46553499	0.148368	0.010575	0.015158
gene:Solyc01g056320.1	Solyc01g056320.1	SL4.0ch01	+	46608549	46608719	80.2281	5.71807	8.19671
gene:Solyc01g056340.4	Solyc01g056340.4	SL4.0ch01	+	46851339	46871997	99.4543	7.08837	10.161
gene:Solyc01g056480.3	Solyc01g056480.3	SL4.0ch01	-	47667405	47667987	36.2401	2.58293	3.70257
gene:Solyc01g056520.3	Solyc01g056520.3	SL4.0ch01	-	47804229	47844871	173.101	12.3373	17.6853
gene:Solyc01g056570.3	Solyc01g056570.3	SL4.0ch01	-	47964669	47974740	220.706	15.7303	22.549
gene:Solyc01g056580.4	Solyc01g056580.4	SL4.0ch01	+	48151111	48154904	1.55654	0.110939	0.159027
gene:Solyc01g056600.2	Solyc01g056600.2	SL4.0ch01	+	48263385	48264150	207.51	14.7898	21.2008
gene:Solyc01g056610.1	Solyc01g056610.1	SL4.0ch01	+	48273843	48274070	0	0	0
gene:Solyc01g056620.4	Solyc01g056620.4	SL4.0ch01	+	48287694	48295507	161.641	11.5206	16.5145
gene:Solyc01g056690.4	Solyc01g056690.4	SL4.0ch01	-	49184801	49200084	287.921	20.5209	29.4162
gene:Solyc01g056720.4	Solyc01g056720.4	SL4.0ch01	-	49540917	49550964	326.532	23.2728	33.361
gene:Solyc01g056730.3	Solyc01g056730.3	SL4.0ch01	+	49709497	49710450	29.8651	2.12856	3.05124
gene:Solyc01g056750.1	Solyc01g056750.1	SL4.0ch01	+	49723119	49725361	19.8837	1.41716	2.03147
gene:Solyc01g056760.3	Solyc01g056760.3	SL4.0ch01	+	49731025	49737152	55.6878	3.96902	5.68949
gene:Solyc01g056770.1	Solyc01g056770.1	SL4.0ch01	+	49743859	49744065	60.9517	4.34419	6.22729
gene:Solyc01g056780.3	Solyc01g056780.3	SL4.0ch01	+	49802386	49803609	1022.84	72.9004	104.501
gene:Solyc01g056790.3	Solyc01g056790.3	SL4.0ch01	+	49805170	49807532	52.6165	3.75012	5.3757
gene:Solyc01g056800.1	Solyc01g056800.1	SL4.0ch01	+	49815373	49815864	44.5079	3.1722	4.54726
gene:Solyc01g056810.4	Solyc01g056810.4	SL4.0ch01	-	50003125	50013425	253.267	18.051	25.8756
gene:Solyc01g056830.3	Solyc01g056830.3	SL4.0ch01	-	50025872	50028584	159.14	11.3424	16.259
gene:Solyc01g056850.3	Solyc01g056850.3	SL4.0ch01	-	50241563	50248332	2802.51	199.742	286.325
gene:Solyc01g056890.1	Solyc01g056890.1	SL4.0ch01	+	50653711	50654226	0	0	0
gene:Solyc01g056940.4	Solyc01g056940.4	SL4.0ch01	+	50859088	50859841	6348.98	452.509	648.66
gene:Solyc01g056950.1	Solyc01g056950.1	SL4.0ch01	-	50897704	50898388	0	0	0
gene:Solyc01g056990.3	Solyc01g056990.3	SL4.0ch01	+	51123228	51136228	146.536	10.444	14.9712
gene:Solyc01g057000.3	Solyc01g057000.3	SL4.0ch01	+	51153163	51155590	0.190355	0.013567	0.019448
gene:Solyc01g057003.1	Solyc01g057003.1	SL4.0ch01	+	51164947	51170992	0	0	0
gene:Solyc01g057007.1	Solyc01g057007.1	SL4.0ch01	-	51174730	51175247	0	0	0
gene:Solyc01g057010.1	Solyc01g057010.1	SL4.0ch01	+	51188156	51189328	0	0	0
gene:Solyc01g057020.3	Solyc01g057020.3	SL4.0ch01	+	51203861	51204997	320.695	22.8568	32.7646
gene:Solyc01g057090.4	Solyc01g057090.4	SL4.0ch01	-	51601463	51623953	349.212	24.8893	35.6782
gene:Solyc01g057150.1	Solyc01g057150.1	SL4.0ch01	-	52609646	52609924	2.69534	0.192104	0.275376
gene:Solyc01g057160.1	Solyc01g057160.1	SL4.0ch01	+	52610980	52611180	86.8408	6.18938	8.87231
gene:Solyc01g057165.1	Solyc01g057165.1	SL4.0ch01	+	52685398	52688980	9.97181	0.710718	1.01879
gene:Solyc01g057200.4	Solyc01g057200.4	SL4.0ch01	-	52956115	52958191	123.014	8.76751	12.568
gene:Solyc01g057210.3	Solyc01g057210.3	SL4.0ch01	+	53079911	53083865	400.062	28.5135	40.8734
gene:Solyc01g057220.3	Solyc01g057220.3	SL4.0ch01	+	53095323	53097466	0.289384	0.020625	0.029566
gene:Solyc01g057270.4	Solyc01g057270.4	SL4.0ch01	+	53533919	53544661	20.1874	1.43881	2.06249
gene:Solyc01g057300.2	Solyc01g057300.2	SL4.0ch01	-	53696500	53699268	0	0	0
gene:Solyc01g057310.4	Solyc01g057310.4	SL4.0ch01	-	53724843	53732486	227.027	16.1808	23.1948
gene:Solyc01g057320.3	Solyc01g057320.3	SL4.0ch01	-	53735214	53743004	108.924	7.76328	11.1285
gene:Solyc01g057330.1	Solyc01g057330.1	SL4.0ch01	+	53759228	53759614	0.385013	0.027441	0.039336
gene:Solyc01g057340.3	Solyc01g057340.3	SL4.0ch01	-	53765609	53774733	93.3533	6.65354	9.53768
gene:Solyc01g057430.3	Solyc01g057430.3	SL4.0ch01	-	54164378	54165061	12.6268	0.899947	1.29005
gene:Solyc01g057440.3	Solyc01g057440.3	SL4.0ch01	-	54195690	54197742	13.7054	0.976819	1.40024
gene:Solyc01g057445.1	Solyc01g057445.1	SL4.0ch01	+	54262204	54263229	93.4045	6.65719	9.54291
gene:Solyc01g057510.2	Solyc01g057510.2	SL4.0ch01	+	54511547	54513780	1.46505	0.104418	0.149681
gene:Solyc01g057520.4	Solyc01g057520.4	SL4.0ch01	+	54532365	54543276	446.003	31.7878	45.567
gene:Solyc01g057523.1	Solyc01g057523.1	SL4.0ch01	+	54661116	54661745	0.119048	0.008485	0.012163
gene:Solyc01g150136.1	Solyc01g150136.1	SL4.0ch01	+	54821667	54821936	1.01852	0.072593	0.10406
gene:Solyc01g057570.3	Solyc01g057570.3	SL4.0ch01	+	55157414	55164842	305.139	21.7481	31.1754
gene:Solyc01g057580.1	Solyc01g057580.1	SL4.0ch01	+	55222432	55225527	0	0	0
gene:Solyc01g057600.3	Solyc01g057600.3	SL4.0ch01	-	56045719	56047570	0.33456	0.023845	0.034181
gene:Solyc01g057680.4	Solyc01g057680.4	SL4.0ch01	+	56695443	56702293	0.539644	0.038462	0.055134
gene:Solyc01g057707.1	Solyc01g057707.1	SL4.0ch01	-	56733238	56741562	6.32018	0.450456	0.645717
gene:Solyc01g057740.3	Solyc01g057740.3	SL4.0ch01	-	56780600	56781448	0	0	0
gene:Solyc01g057760.4	Solyc01g057760.4	SL4.0ch01	+	56844804	56853371	494.061	35.213	50.477
gene:Solyc01g057770.3	Solyc01g057770.3	SL4.0ch01	+	56906637	56910569	366.931	26.1522	37.4885
gene:Solyc01g057780.3	Solyc01g057780.3	SL4.0ch01	-	57092396	57098269	221.203	15.7658	22.5998
gene:Solyc01g057785.1	Solyc01g057785.1	SL4.0ch01	-	57151570	57152178	2.95729	0.210774	0.302139
gene:Solyc01g057830.3	Solyc01g057830.3	SL4.0ch01	+	57264027	57268863	805.391	57.4024	82.2848
gene:Solyc01g057840.3	Solyc01g057840.3	SL4.0ch01	-	57278768	57285079	372.258	26.5318	38.0327
gene:Solyc01g057850.4	Solyc01g057850.4	SL4.0ch01	-	57299889	57313024	271.766	19.3695	27.7657
gene:Solyc01g057853.1	Solyc01g057853.1	SL4.0ch01	+	57324349	57325561	5.18453	0.369516	0.529691
gene:Solyc01g057900.3	Solyc01g057900.3	SL4.0ch01	-	57370600	57407985	276.099	19.6783	28.2084
gene:Solyc01g057910.3	Solyc01g057910.3	SL4.0ch01	+	57551769	57553470	1.37079	0.0977	0.140051
gene:Solyc01g058010.3	Solyc01g058010.3	SL4.0ch01	+	58186183	58190958	86.6951	6.17899	8.85743
gene:Solyc01g058020.4	Solyc01g058020.4	SL4.0ch01	+	58191031	58191982	88.5523	6.31136	9.04717
gene:Solyc01g058030.2	Solyc01g058030.2	SL4.0ch01	-	58192346	58193576	368.432	26.2592	37.6418
gene:Solyc01g058040.2	Solyc01g058040.2	SL4.0ch01	-	58197934	58198301	308.984	22.0221	31.5681
gene:Solyc01g058060.1	Solyc01g058060.1	SL4.0ch01	+	58233581	58233793	51.5775	3.67606	5.26954
gene:Solyc01g058070.1	Solyc01g058070.1	SL4.0ch01	-	58235068	58235325	34.5581	2.46305	3.53072
gene:Solyc01g058080.1	Solyc01g058080.1	SL4.0ch01	-	58241965	58242177	1.77934	0.126819	0.181791
gene:Solyc01g058100.2	Solyc01g058100.2	SL4.0ch01	-	58373983	58374587	153.52	10.9418	15.6847
gene:Solyc01g058140.3	Solyc01g058140.3	SL4.0ch01	+	58657043	58673754	292.875	20.874	29.9224
gene:Solyc01g058160.3	Solyc01g058160.3	SL4.0ch01	+	58722899	58725240	209.472	14.9296	21.4012
gene:Solyc01g058170.4	Solyc01g058170.4	SL4.0ch01	+	58725432	58726767	247.705	17.6546	25.3075
gene:Solyc01g058175.1	Solyc01g058175.1	SL4.0ch01	-	58763545	58767800	0	0	0
gene:Solyc01g058190.4	Solyc01g058190.4	SL4.0ch01	+	58768857	58771548	402.653	28.6982	41.1381
gene:Solyc01g058200.3	Solyc01g058200.3	SL4.0ch01	-	58771180	58771572	2.58773	0.184434	0.264382
gene:Solyc01g058205.1	Solyc01g058205.1	SL4.0ch01	-	58773243	58775654	56.5442	4.03006	5.77699
gene:Solyc01g058240.1	Solyc01g058240.1	SL4.0ch01	+	58934730	58934906	0	0	0
gene:Solyc01g058245.1	Solyc01g058245.1	SL4.0ch01	+	58943239	58948129	0	0	0
gene:Solyc01g058260.4	Solyc01g058260.4	SL4.0ch01	-	59095702	59100497	411.604	29.3362	42.0526
gene:Solyc01g058270.3	Solyc01g058270.3	SL4.0ch01	+	59106138	59112905	117.033	8.34124	11.957
gene:Solyc01g058280.4	Solyc01g058280.4	SL4.0ch01	-	59113171	59117002	745.752	53.1518	76.1917
gene:Solyc01g058320.4	Solyc01g058320.4	SL4.0ch01	+	59260951	59263054	34.8818	2.48612	3.56379
gene:Solyc01g058350.1	Solyc01g058350.1	SL4.0ch01	-	59514010	59514291	26.011	1.85387	2.65748
gene:Solyc01g058360.1	Solyc01g058360.1	SL4.0ch01	+	59557750	59562409	0.570881	0.040688	0.058326
gene:Solyc01g058380.1	Solyc01g058380.1	SL4.0ch01	+	59569682	59571294	0	0	0
gene:Solyc01g058390.3	Solyc01g058390.3	SL4.0ch01	-	59577480	59583521	190.331	13.5654	19.4457
gene:Solyc01g058450.3	Solyc01g058450.3	SL4.0ch01	+	59718730	59737106	403.211	28.7379	41.195
gene:Solyc01g058470.1	Solyc01g058470.1	SL4.0ch01	-	59934253	59934447	181.431	12.9311	18.5363
gene:Solyc01g058520.4	Solyc01g058520.4	SL4.0ch01	-	60041417	60043048	52.2275	3.7224	5.33596
gene:Solyc01g058530.4	Solyc01g058530.4	SL4.0ch01	-	60043593	60044269	101.079	7.20418	10.327
gene:Solyc01g058535.1	Solyc01g058535.1	SL4.0ch01	-	60046097	60046285	22.6984	1.61778	2.31904
gene:Solyc01g058540.3	Solyc01g058540.3	SL4.0ch01	-	60052506	60054037	1.32616	0.094519	0.13549
gene:Solyc01g058597.1	Solyc01g058597.1	SL4.0ch01	-	60568561	60574518	0	0	0
gene:Solyc01g058660.1	Solyc01g058660.1	SL4.0ch01	-	60584960	60585387	0	0	0
gene:Solyc01g058670.3	Solyc01g058670.3	SL4.0ch01	-	60700769	60702324	524.138	37.3567	53.5499
gene:Solyc01g058673.1	Solyc01g058673.1	SL4.0ch01	-	60765815	60766864	7.36916	0.52522	0.75289
gene:Solyc01g058677.1	Solyc01g058677.1	SL4.0ch01	+	60779738	60780284	2.33116	0.166148	0.238169
gene:Solyc01g058685.1	Solyc01g058685.1	SL4.0ch01	-	60819392	60820049	0.446809	0.031845	0.045649
gene:Solyc01g058720.4	Solyc01g058720.4	SL4.0ch01	-	61158289	61159119	133.057	9.4833	13.5941
gene:Solyc01g058730.4	Solyc01g058730.4	SL4.0ch01	-	61179538	61188774	607.179	43.2753	62.034
gene:Solyc01g059830.3	Solyc01g059830.3	SL4.0ch01	-	61829190	61833092	235.438	16.7803	24.0542
gene:Solyc01g059860.3	Solyc01g059860.3	SL4.0ch01	-	62089254	62098031	244.819	17.4489	25.0126
gene:Solyc01g059870.4	Solyc01g059870.4	SL4.0ch01	-	62126869	62134376	102.415	7.29937	10.4635
gene:Solyc01g059880.3	Solyc01g059880.3	SL4.0ch01	-	62136814	62142996	478.98	34.1382	48.9362
gene:Solyc01g059885.1	Solyc01g059885.1	SL4.0ch01	-	62155478	62156028	0	0	0
gene:Solyc01g059900.4	Solyc01g059900.4	SL4.0ch01	+	62412383	62412957	2.08522	0.148619	0.213042
gene:Solyc01g059920.4	Solyc01g059920.4	SL4.0ch01	+	62516811	62527178	247.134	17.6139	25.2491
gene:Solyc01g059930.3	Solyc01g059930.3	SL4.0ch01	+	62531840	62534492	596.981	42.5485	60.9921
gene:Solyc01g059940.2	Solyc01g059940.2	SL4.0ch01	+	62535507	62536575	0.560337	0.039937	0.057248
gene:Solyc01g059950.1	Solyc01g059950.1	SL4.0ch01	+	62540347	62543423	15.6049	1.11221	1.59432
gene:Solyc01g059960.1	Solyc01g059960.1	SL4.0ch01	+	62551268	62552995	0	0	0
gene:Solyc01g059965.1	Solyc01g059965.1	SL4.0ch01	+	62572531	62574567	0	0	0
gene:Solyc01g060010.3	Solyc01g060010.3	SL4.0ch01	-	62590318	62591157	0	0	0
gene:Solyc01g060015.1	Solyc01g060015.1	SL4.0ch01	-	62591176	62594344	0	0	0
gene:Solyc01g060020.4	Solyc01g060020.4	SL4.0ch01	-	62594996	62597083	0	0	0
gene:Solyc01g060030.3	Solyc01g060030.3	SL4.0ch01	+	62629628	62631550	739.134	52.68	75.5155
gene:Solyc01g060040.3	Solyc01g060040.3	SL4.0ch01	-	62636171	62641106	200.638	14.3	20.4987
gene:Solyc01g060050.3	Solyc01g060050.3	SL4.0ch01	-	62641414	62651420	86.0486	6.13291	8.79137
gene:Solyc01g060070.3	Solyc01g060070.3	SL4.0ch01	-	62712265	62715267	265.693	18.9367	27.1452
gene:Solyc01g060080.4	Solyc01g060080.4	SL4.0ch01	-	62728282	62730078	278.449	19.8458	28.4484
gene:Solyc01g060090.1	Solyc01g060090.1	SL4.0ch01	-	62744693	62759707	128.673	9.17084	13.1462
gene:Solyc01g060100.2	Solyc01g060100.2	SL4.0ch01	-	62773675	62776060	39.8232	2.8383	4.06863
gene:Solyc01g060130.3	Solyc01g060130.3	SL4.0ch01	+	62871162	62873230	159.022	11.334	16.2469
gene:Solyc01g060140.4	Solyc01g060140.4	SL4.0ch01	-	62874632	62878950	392.46	27.9717	40.0966
gene:Solyc01g060160.1	Solyc01g060160.1	SL4.0ch01	+	62893015	62894028	1.47239	0.104941	0.15043
gene:Solyc01g060170.4	Solyc01g060170.4	SL4.0ch01	-	62902430	62908051	243.291	17.34	24.8564
gene:Solyc01g060180.4	Solyc01g060180.4	SL4.0ch01	-	62939450	62943701	121.153	8.63489	12.3779
gene:Solyc01g060183.1	Solyc01g060183.1	SL4.0ch01	+	62950849	62951756	0	0	0
gene:Solyc01g060200.3	Solyc01g060200.3	SL4.0ch01	-	62977663	62983750	16.7435	1.19335	1.71064
gene:Solyc01g060210.4	Solyc01g060210.4	SL4.0ch01	-	62994467	62995978	39.6931	2.82903	4.05535
gene:Solyc01g150139.1	Solyc01g150139.1	SL4.0ch01	-	62995994	62996431	0.801915	0.057155	0.08193
gene:Solyc01g060220.1	Solyc01g060220.1	SL4.0ch01	-	62999709	62999993	0.670175	0.047765	0.06847
gene:Solyc01g060240.4	Solyc01g060240.4	SL4.0ch01	+	63110194	63112657	9.02532	0.643259	0.922095
gene:Solyc01g060250.2	Solyc01g060250.2	SL4.0ch01	+	63163643	63165861	117.761	8.39315	12.0314
gene:Solyc01g060260.4	Solyc01g060260.4	SL4.0ch01	+	63172110	63173605	1.9703	0.140428	0.2013
gene:Solyc01g060270.1	Solyc01g060270.1	SL4.0ch01	+	63173925	63175726	0.510096	0.036356	0.052115
gene:Solyc01g060280.4	Solyc01g060280.4	SL4.0ch01	+	63178605	63191303	138.332	9.85926	14.133
gene:Solyc01g060395.1	Solyc01g060395.1	SL4.0ch01	+	64080456	64082814	34.5824	2.46478	3.5332
gene:Solyc01g060410.4	Solyc01g060410.4	SL4.0ch01	+	64082821	64086576	311.523	22.2031	31.8276
gene:Solyc01g060420.2	Solyc01g060420.2	SL4.0ch01	-	64086981	64087543	7.12966	0.50815	0.72842
gene:Solyc01g060450.3	Solyc01g060450.3	SL4.0ch01	+	64212827	64214458	0.283158	0.020181	0.02893
gene:Solyc01g060460.2	Solyc01g060460.2	SL4.0ch01	-	64215430	64219564	117.473	8.37263	12.0019
gene:Solyc01g060470.3	Solyc01g060470.3	SL4.0ch01	+	64238804	64244237	1270.77	90.5709	129.831
gene:Solyc01g060490.4	Solyc01g060490.4	SL4.0ch01	+	64458532	64459317	13.6562	0.973311	1.39522
gene:Solyc01g065490.4	Solyc01g065490.4	SL4.0ch01	+	64503793	64507127	101.692	7.24785	10.3896
gene:Solyc01g065500.3	Solyc01g065500.3	SL4.0ch01	-	64511731	64515144	0.700937	0.049958	0.071613
gene:Solyc01g065510.3	Solyc01g065510.3	SL4.0ch01	-	64545264	64546203	112.412	8.01188	11.4848
gene:Solyc01g065530.3	Solyc01g065530.3	SL4.0ch01	+	64574212	64577693	344.147	24.5282	35.1606
gene:Solyc01g065540.3	Solyc01g065540.3	SL4.0ch01	-	64577785	64582437	517.64	36.8936	52.886
gene:Solyc01g065545.1	Solyc01g065545.1	SL4.0ch01	-	64625001	64625765	0.39085	0.027857	0.039932
gene:Solyc01g065550.3	Solyc01g065550.3	SL4.0ch01	+	64655468	64660851	156.534	11.1566	15.9927
gene:Solyc01g065560.4	Solyc01g065560.4	SL4.0ch01	-	64660915	64665045	152.459	10.8662	15.5764
gene:Solyc01g065570.2	Solyc01g065570.2	SL4.0ch01	+	64698801	64700274	2.40998	0.171766	0.246222
gene:Solyc01g065580.4	Solyc01g065580.4	SL4.0ch01	-	64700188	64705312	1079.88	76.9663	110.329
gene:Solyc01g065680.2	Solyc01g065680.2	SL4.0ch01	+	65009995	65010447	310.04	22.0974	31.676
gene:Solyc01g065690.3	Solyc01g065690.3	SL4.0ch01	-	65048560	65050164	0.36244	0.025832	0.03703
gene:Solyc01g065700.3	Solyc01g065700.3	SL4.0ch01	-	65056062	65059956	0.203252	0.014486	0.020766
gene:Solyc01g065710.3	Solyc01g065710.3	SL4.0ch01	-	65062790	65065661	261.257	18.6205	26.692
gene:Solyc01g065720.4	Solyc01g065720.4	SL4.0ch01	-	65078959	65099137	93.0871	6.63457	9.51048
gene:Solyc01g065740.3	Solyc01g065740.3	SL4.0ch01	+	65116377	65120749	82.693	5.89375	8.44854
gene:Solyc01g065750.2	Solyc01g065750.2	SL4.0ch01	+	65127233	65127710	7.36611	0.525002	0.752577
gene:Solyc01g065810.2	Solyc01g065810.2	SL4.0ch01	+	65175284	65175670	0	0	0
gene:Solyc01g065840.4	Solyc01g065840.4	SL4.0ch01	+	65197757	65201263	272.988	19.4566	27.8905
gene:Solyc01g065980.4	Solyc01g065980.4	SL4.0ch01	-	65548504	65550913	693.729	49.4439	70.8766
gene:Solyc01g065983.1	Solyc01g065983.1	SL4.0ch01	-	65628953	65629661	0	0	0
gene:Solyc01g066020.3	Solyc01g066020.3	SL4.0ch01	-	65651517	65654963	0.30292	0.02159	0.030949
gene:Solyc01g066040.2	Solyc01g066040.2	SL4.0ch01	+	65717891	65718339	1.66147	0.118417	0.169748
gene:Solyc01g066050.3	Solyc01g066050.3	SL4.0ch01	-	65750977	65755182	574.525	40.9479	58.6978
gene:Solyc01g066060.4	Solyc01g066060.4	SL4.0ch01	-	65768298	65772666	287.292	20.4761	29.352
gene:Solyc01g066160.1	Solyc01g066160.1	SL4.0ch01	-	65984492	65984779	0.506944	0.036131	0.051793
gene:Solyc01g066200.1	Solyc01g066200.1	SL4.0ch01	-	66097822	66098091	3.06667	0.21857	0.313314
gene:Solyc01g066290.2	Solyc01g066290.2	SL4.0ch01	-	66678108	66678707	1	0.071273	0.102168
gene:Solyc01g066310.4	Solyc01g066310.4	SL4.0ch01	+	66718612	66727222	231.817	16.5223	23.6842
gene:Solyc01g066340.4	Solyc01g066340.4	SL4.0ch01	-	66896709	66897005	130.62	9.3096	13.3451
gene:Solyc01g066345.1	Solyc01g066345.1	SL4.0ch01	-	66914315	66914990	0	0	0
gene:Solyc01g066350.1	Solyc01g066350.1	SL4.0ch01	+	66920443	66920832	0.853846	0.060856	0.087235
gene:Solyc01g066360.3	Solyc01g066360.3	SL4.0ch01	+	66997142	66999503	0.131926	0.009403	0.013479
gene:Solyc01g066430.3	Solyc01g066430.3	SL4.0ch01	-	67083236	67084536	232.758	16.5893	23.7803
gene:Solyc01g066440.3	Solyc01g066440.3	SL4.0ch01	+	67106420	67107572	372.395	26.5416	38.0467
gene:Solyc01g066450.3	Solyc01g066450.3	SL4.0ch01	+	67179656	67182375	12.3432	0.879734	1.26108
gene:Solyc01g150144.1	Solyc01g150144.1	SL4.0ch01	+	67183075	67184562	33.7463	2.40519	3.44778
gene:Solyc01g066455.1	Solyc01g066455.1	SL4.0ch01	-	67185052	67186054	12.036	0.857839	1.22969
gene:Solyc01g066457.1	Solyc01g066457.1	SL4.0ch01	+	67243680	67245178	58.1265	4.14283	5.93865
gene:Solyc01g066480.3	Solyc01g066480.3	SL4.0ch01	-	67245451	67252485	275.59	19.6421	28.1564
gene:Solyc01g066490.2	Solyc01g066490.2	SL4.0ch01	+	67255548	67255950	49.489	3.52722	5.05617
gene:Solyc01g066500.1	Solyc01g066500.1	SL4.0ch01	-	67257541	67258470	4.09247	0.291682	0.418118
gene:Solyc01g066510.3	Solyc01g066510.3	SL4.0ch01	-	67260266	67269599	19.7658	1.40876	2.01942
gene:Solyc01g066520.3	Solyc01g066520.3	SL4.0ch01	-	67289469	67295875	177.692	12.6646	18.1543
gene:Solyc01g066560.3	Solyc01g066560.3	SL4.0ch01	+	67377321	67381571	11.0053	0.784381	1.12439
gene:Solyc01g066570.3	Solyc01g066570.3	SL4.0ch01	+	67406271	67407301	15.4139	1.09859	1.5748
gene:Solyc01g066590.3	Solyc01g066590.3	SL4.0ch01	-	67457389	67461040	1035.96	73.8359	105.842
gene:Solyc01g066610.4	Solyc01g066610.4	SL4.0ch01	-	67464296	67471418	98.8058	7.04216	10.0948
gene:Solyc01g066612.1	Solyc01g066612.1	SL4.0ch01	+	67492586	67493960	0	0	0
gene:Solyc01g066614.1	Solyc01g066614.1	SL4.0ch01	+	67497664	67499032	24.4652	1.7437	2.49955
gene:Solyc01g066616.1	Solyc01g066616.1	SL4.0ch01	+	67501775	67502445	0.93073	0.066336	0.09509
gene:Solyc01g066618.1	Solyc01g066618.1	SL4.0ch01	-	67503595	67507123	0	0	0
gene:Solyc01g066620.4	Solyc01g066620.4	SL4.0ch01	+	67529517	67534673	58.6418	4.17956	5.99129
gene:Solyc01g066630.1	Solyc01g066630.1	SL4.0ch01	-	67578006	67578158	0	0	0
gene:Solyc01g066640.2	Solyc01g066640.2	SL4.0ch01	+	67603276	67604826	1066.17	75.9888	108.928
gene:Solyc01g066650.2	Solyc01g066650.2	SL4.0ch01	-	67613192	67613551	0	0	0
gene:Solyc01g066660.1	Solyc01g066660.1	SL4.0ch01	-	67614483	67614719	0	0	0
gene:Solyc01g066670.1	Solyc01g066670.1	SL4.0ch01	-	67614842	67615012	0	0	0
gene:Solyc01g066680.3	Solyc01g066680.3	SL4.0ch01	-	67615765	67616921	4.06874	0.28999	0.415693
gene:Solyc01g066690.3	Solyc01g066690.3	SL4.0ch01	+	67621326	67637123	587.683	41.8858	60.0421
gene:Solyc01g066700.4	Solyc01g066700.4	SL4.0ch01	-	67637988	67640785	2.73096	0.194643	0.279015
gene:Solyc01g066710.4	Solyc01g066710.4	SL4.0ch01	-	67640922	67641553	1.67956	0.119707	0.171597
gene:Solyc01g066720.3	Solyc01g066720.3	SL4.0ch01	-	67642028	67644404	1603.01	114.251	163.776
gene:Solyc01g066730.4	Solyc01g066730.4	SL4.0ch01	+	67662385	67663723	41.3697	2.94853	4.22664
gene:Solyc01g066740.3	Solyc01g066740.3	SL4.0ch01	-	67663517	67671845	197.369	14.067	20.1647
gene:Solyc01g066750.1	Solyc01g066750.1	SL4.0ch01	+	67690361	67690510	0	0	0
gene:Solyc01g066760.2	Solyc01g066760.2	SL4.0ch01	-	67712111	67712636	650.449	46.3592	66.4548
gene:Solyc01g066770.3	Solyc01g066770.3	SL4.0ch01	-	67719278	67722794	56.0682	3.99613	5.72835
gene:Solyc01g066775.1	Solyc01g066775.1	SL4.0ch01	-	67729908	67730925	0	0	0
gene:Solyc01g066790.1	Solyc01g066790.1	SL4.0ch01	-	67745151	67745345	2.09744	0.14949	0.21429
gene:Solyc01g066800.1	Solyc01g066800.1	SL4.0ch01	-	67754818	67755241	0	0	0
gene:Solyc01g066810.4	Solyc01g066810.4	SL4.0ch01	-	67758507	67760277	0	0	0
gene:Solyc01g066820.4	Solyc01g066820.4	SL4.0ch01	+	67766454	67774950	33.7637	2.40643	3.44956
gene:Solyc01g066830.3	Solyc01g066830.3	SL4.0ch01	-	67775552	67789661	184.739	13.1668	18.8743
gene:Solyc01g066840.3	Solyc01g066840.3	SL4.0ch01	+	67824716	67826632	10367	738.883	1059.17
gene:Solyc01g066850.4	Solyc01g066850.4	SL4.0ch01	+	67830806	67833112	0.221076	0.015757	0.022587
gene:Solyc01g066860.3	Solyc01g066860.3	SL4.0ch01	-	67833162	67833967	1.48759	0.106025	0.151984
gene:Solyc01g150145.1	Solyc01g150145.1	SL4.0ch01	-	67856623	67859702	0	0	0
gene:Solyc01g066870.3	Solyc01g066870.3	SL4.0ch01	+	67861758	67865698	66.9418	4.77112	6.83928
gene:Solyc01g066880.3	Solyc01g066880.3	SL4.0ch01	-	67890780	67892209	51.9368	3.70168	5.30626
gene:Solyc01g066890.2	Solyc01g066890.2	SL4.0ch01	-	67911123	67911986	0	0	0
gene:Solyc01g066895.1	Solyc01g066895.1	SL4.0ch01	-	67914277	67915204	0	0	0
gene:Solyc01g066900.4	Solyc01g066900.4	SL4.0ch01	+	67922942	67926566	555.479	39.5905	56.752
gene:Solyc01g066910.3	Solyc01g066910.3	SL4.0ch01	+	67948787	67949380	971.141	69.2159	99.2191
gene:Solyc01g066940.3	Solyc01g066940.3	SL4.0ch01	+	67981097	67986507	140.191	9.99182	14.323
gene:Solyc01g066970.2	Solyc01g066970.2	SL4.0ch01	-	68057068	68057655	8.15646	0.581333	0.833326
gene:Solyc01g066980.3	Solyc01g066980.3	SL4.0ch01	-	68064440	68065069	1.42857	0.101818	0.145954
gene:Solyc01g066990.1	Solyc01g066990.1	SL4.0ch01	-	68086878	68087084	18.5072	1.31906	1.89084
gene:Solyc01g067000.4	Solyc01g067000.4	SL4.0ch01	-	68106922	68108155	121.015	8.62509	12.3638
gene:Solyc01g067010.3	Solyc01g067010.3	SL4.0ch01	+	68119870	68121342	39.0597	2.78389	3.99064
gene:Solyc01g067020.4	Solyc01g067020.4	SL4.0ch01	-	68122838	68127487	0.266222	0.018974	0.027199
gene:Solyc01g067030.2	Solyc01g067030.2	SL4.0ch01	-	68137554	68138992	55.6727	3.96794	5.68794
gene:Solyc01g067040.2	Solyc01g067040.2	SL4.0ch01	-	68145104	68148870	104.588	7.45428	10.6855
gene:Solyc01g067070.3	Solyc01g067070.3	SL4.0ch01	+	68175444	68181983	274.442	19.5602	28.039
gene:Solyc01g067080.3	Solyc01g067080.3	SL4.0ch01	-	68182858	68191629	174.373	12.4281	17.8153
gene:Solyc01g067090.4	Solyc01g067090.4	SL4.0ch01	-	68198314	68204185	77.1723	5.50028	7.88451
gene:Solyc01g067100.4	Solyc01g067100.4	SL4.0ch01	-	68235076	68244369	475.036	33.8571	48.5333
gene:Solyc01g067120.4	Solyc01g067120.4	SL4.0ch01	-	68253638	68256428	0	0	0
gene:Solyc01g067130.4	Solyc01g067130.4	SL4.0ch01	-	68280062	68280530	1.16418	0.082974	0.118941
gene:Solyc01g067140.2	Solyc01g067140.2	SL4.0ch01	+	68313921	68316101	0	0	0
gene:Solyc01g067145.1	Solyc01g067145.1	SL4.0ch01	+	68316813	68322261	0	0	0
gene:Solyc01g067150.1	Solyc01g067150.1	SL4.0ch01	+	68328487	68329232	0	0	0
gene:Solyc01g067160.4	Solyc01g067160.4	SL4.0ch01	+	68338806	68345390	28.668	2.04325	2.92894
gene:Solyc01g067170.1	Solyc01g067170.1	SL4.0ch01	+	68347553	68348115	0	0	0
gene:Solyc01g067173.1	Solyc01g067173.1	SL4.0ch01	-	68371677	68372328	0	0	0
gene:Solyc01g067177.1	Solyc01g067177.1	SL4.0ch01	+	68378021	68378356	3.49289	0.248948	0.35686
gene:Solyc01g067200.1	Solyc01g067200.1	SL4.0ch01	+	68379934	68386553	7.70937	0.549468	0.787648
gene:Solyc01g067190.1	Solyc01g067190.1	SL4.0ch01	-	68383054	68383712	2.85971	0.203819	0.292169
gene:Solyc01g067210.4	Solyc01g067210.4	SL4.0ch01	+	68391271	68396877	20.5274	1.46304	2.09723
gene:Solyc01g067220.1	Solyc01g067220.1	SL4.0ch01	+	68398579	68400193	46.9452	3.34591	4.79628
gene:Solyc01g067230.4	Solyc01g067230.4	SL4.0ch01	+	68400696	68402252	35.5824	2.53606	3.63537
gene:Solyc01g067250.3	Solyc01g067250.3	SL4.0ch01	+	68404066	68405361	42.0131	2.99439	4.29237
gene:Solyc01g067255.1	Solyc01g067255.1	SL4.0ch01	+	68423737	68431324	12.2785	0.875123	1.25447
gene:Solyc01g067270.4	Solyc01g067270.4	SL4.0ch01	+	68436340	68445822	86.9849	6.19965	8.88703
gene:Solyc01g067280.3	Solyc01g067280.3	SL4.0ch01	-	68464634	68467220	156.303	11.1401	15.9691
gene:Solyc01g067290.3	Solyc01g067290.3	SL4.0ch01	+	68486731	68488337	374.981	26.7259	38.3109
gene:Solyc01g067300.3	Solyc01g067300.3	SL4.0ch01	-	68490037	68494453	3.11887	0.22229	0.318647
gene:Solyc01g067295.1	Solyc01g067295.1	SL4.0ch01	-	68510823	68511656	430.483	30.6817	43.9814
gene:Solyc01g067330.3	Solyc01g067330.3	SL4.0ch01	+	68575370	68577838	0	0	0
gene:Solyc01g067340.3	Solyc01g067340.3	SL4.0ch01	+	68579762	68580543	10.2329	0.729325	1.04547
gene:Solyc01g067350.4	Solyc01g067350.4	SL4.0ch01	-	68582072	68583482	0	0	0
gene:Solyc01g067360.3	Solyc01g067360.3	SL4.0ch01	-	68583790	68588233	150.491	10.7259	15.3753
gene:Solyc01g067370.3	Solyc01g067370.3	SL4.0ch01	+	68607188	68608853	0	0	0
gene:Solyc01g067380.4	Solyc01g067380.4	SL4.0ch01	-	68610983	68617518	157.311	11.212	16.0721
gene:Solyc01g067390.4	Solyc01g067390.4	SL4.0ch01	+	68634587	68645591	1385.15	98.7236	141.518
gene:Solyc01g067400.3	Solyc01g067400.3	SL4.0ch01	-	68647280	68656827	425.652	30.3374	43.4878
gene:Solyc01g067440.4	Solyc01g067440.4	SL4.0ch01	-	68890108	68890741	0	0	0
gene:Solyc01g067443.1	Solyc01g067443.1	SL4.0ch01	+	68901861	68904907	11.807	0.841519	1.2063
gene:Solyc01g067445.1	Solyc01g067445.1	SL4.0ch01	+	68905345	68905510	0.524096	0.037354	0.053546
gene:Solyc01g067447.1	Solyc01g067447.1	SL4.0ch01	-	68911212	68915402	0	0	0
gene:Solyc01g067460.3	Solyc01g067460.3	SL4.0ch01	+	68928660	68928965	0	0	0
gene:Solyc01g067480.4	Solyc01g067480.4	SL4.0ch01	+	68948639	68961039	519.515	37.0272	53.0775
gene:Solyc01g067490.4	Solyc01g067490.4	SL4.0ch01	-	68961735	68977411	226.998	16.1787	23.1918
gene:Solyc01g067500.3	Solyc01g067500.3	SL4.0ch01	+	68994209	69004680	760.56	54.2072	77.7046
gene:Solyc01g067510.3	Solyc01g067510.3	SL4.0ch01	+	69011842	69014562	24.8745	1.77287	2.54137
gene:Solyc01g067520.3	Solyc01g067520.3	SL4.0ch01	+	69035437	69039347	0	0	0
gene:Solyc01g067530.3	Solyc01g067530.3	SL4.0ch01	+	69043521	69054932	116.352	8.2927	11.8874
gene:Solyc01g067540.2	Solyc01g067540.2	SL4.0ch01	+	69068793	69069752	839.024	59.7995	85.721
gene:Solyc01g067550.3	Solyc01g067550.3	SL4.0ch01	-	69071332	69078123	645.473	46.0046	65.9464
gene:Solyc01g067560.3	Solyc01g067560.3	SL4.0ch01	-	69120610	69140715	323.958	23.0894	33.098
gene:Solyc01g067570.3	Solyc01g067570.3	SL4.0ch01	+	69151230	69153544	70.0803	4.99481	7.15993
gene:Solyc01g067580.4	Solyc01g067580.4	SL4.0ch01	-	69154005	69157172	403.509	28.7591	41.2255
gene:Solyc01g067590.3	Solyc01g067590.3	SL4.0ch01	-	69158444	69170611	390.584	27.838	39.905
gene:Solyc01g067600.3	Solyc01g067600.3	SL4.0ch01	+	69208357	69219849	180.162	12.8406	18.4067
gene:Solyc01g067620.3	Solyc01g067620.3	SL4.0ch01	+	69222820	69224746	3.77738	0.269224	0.385925
gene:Solyc01g067630.3	Solyc01g067630.3	SL4.0ch01	-	69241854	69245614	196.462	14.0024	20.072
gene:Solyc01g067640.3	Solyc01g067640.3	SL4.0ch01	+	69281293	69287073	427.987	30.5038	43.7264
gene:Solyc01g067650.2	Solyc01g067650.2	SL4.0ch01	+	69291361	69292686	0	0	0
gene:Solyc01g067660.3	Solyc01g067660.3	SL4.0ch01	+	69323631	69326825	267.087	19.036	27.2876
gene:Solyc01g067680.3	Solyc01g067680.3	SL4.0ch01	-	69330467	69334022	147.486	10.5117	15.0683
gene:Solyc01g067690.4	Solyc01g067690.4	SL4.0ch01	-	69350043	69351024	153.327	10.928	15.665
gene:Solyc01g067700.3	Solyc01g067700.3	SL4.0ch01	-	69358509	69374056	160.03	11.4058	16.3499
gene:Solyc01g067710.3	Solyc01g067710.3	SL4.0ch01	+	69421362	69426317	105.565	7.5239	10.7853
gene:Solyc01g067720.4	Solyc01g067720.4	SL4.0ch01	-	69428041	69433241	156.298	11.1398	15.9686
gene:Solyc01g067730.3	Solyc01g067730.3	SL4.0ch01	+	69443967	69446073	5692.57	405.725	581.596
gene:Solyc01g067740.3	Solyc01g067740.3	SL4.0ch01	+	69452727	69457709	3985.32	284.045	407.171
gene:Solyc01g067750.3	Solyc01g067750.3	SL4.0ch01	+	69460665	69475138	527.413	37.5901	53.8845
gene:Solyc01g067755.1	Solyc01g067755.1	SL4.0ch01	-	69487745	69488428	0	0	0
gene:Solyc01g067760.1	Solyc01g067760.1	SL4.0ch01	-	69513318	69513804	0	0	0
gene:Solyc01g067780.1	Solyc01g067780.1	SL4.0ch01	+	69528854	69531565	8.93252	0.636645	0.912614
gene:Solyc01g067790.3	Solyc01g067790.3	SL4.0ch01	+	69539266	69545294	220.043	15.6831	22.4813
gene:Solyc01g067800.3	Solyc01g067800.3	SL4.0ch01	-	69547240	69555221	213.666	15.2285	21.8297
gene:Solyc01g067820.3	Solyc01g067820.3	SL4.0ch01	+	69569523	69571658	162.081	11.5519	16.5594
gene:Solyc01g067830.3	Solyc01g067830.3	SL4.0ch01	-	69572358	69576606	266.207	18.9733	27.1977
gene:Solyc01g067850.2	Solyc01g067850.2	SL4.0ch01	+	69600542	69602843	0	0	0
gene:Solyc01g067860.3	Solyc01g067860.3	SL4.0ch01	+	69609966	69611564	0	0	0
gene:Solyc01g067870.3	Solyc01g067870.3	SL4.0ch01	+	69631847	69633507	0.223048	0.015897	0.022788
gene:Solyc01g067880.3	Solyc01g067880.3	SL4.0ch01	+	69633771	69635996	0	0	0
gene:Solyc01g067890.4	Solyc01g067890.4	SL4.0ch01	-	69639734	69644123	805.794	57.4311	82.326
gene:Solyc01g067895.1	Solyc01g067895.1	SL4.0ch01	-	69664370	69683473	18.2727	1.30234	1.86687
gene:Solyc01g067900.3	Solyc01g067900.3	SL4.0ch01	+	69694632	69695504	891.802	63.5611	91.1132
gene:Solyc01g067910.3	Solyc01g067910.3	SL4.0ch01	-	69699954	69700270	1.31686	0.093856	0.13454
gene:Solyc01g067920.1	Solyc01g067920.1	SL4.0ch01	+	69701798	69703794	0	0	0
gene:Solyc01g067930.4	Solyc01g067930.4	SL4.0ch01	+	69712795	69714193	381.037	27.1576	38.9297
gene:Solyc01g067940.2	Solyc01g067940.2	SL4.0ch01	-	69713601	69714598	299.081	21.3163	30.5564
gene:Solyc01g067965.1	Solyc01g067965.1	SL4.0ch01	+	69796225	69797675	0	0	0
gene:Solyc01g067980.1	Solyc01g067980.1	SL4.0ch01	-	69800189	69804133	0	0	0
gene:Solyc01g067990.1	Solyc01g067990.1	SL4.0ch01	+	69809979	69810877	0	0	0
gene:Solyc01g068000.4	Solyc01g068000.4	SL4.0ch01	+	69825146	69830210	122.566	8.73563	12.5223
gene:Solyc01g068010.2	Solyc01g068010.2	SL4.0ch01	+	69833944	69835019	0	0	0
gene:Solyc01g068020.4	Solyc01g068020.4	SL4.0ch01	-	69836921	69839891	75.0422	5.34846	7.66688
gene:Solyc01g068030.3	Solyc01g068030.3	SL4.0ch01	-	69840098	69843094	64.4001	4.58997	6.5796
gene:Solyc01g068040.1	Solyc01g068040.1	SL4.0ch01	+	69844694	69845530	6.52091	0.464763	0.666225
gene:Solyc01g068045.1	Solyc01g068045.1	SL4.0ch01	-	69849549	69850258	15609.4	1112.53	1594.78
gene:Solyc01g068050.3	Solyc01g068050.3	SL4.0ch01	+	69852390	69856849	200.818	14.3128	20.5171
gene:Solyc01g068060.4	Solyc01g068060.4	SL4.0ch01	-	69857087	69863214	208.005	14.8251	21.2514
gene:Solyc01g068070.4	Solyc01g068070.4	SL4.0ch01	+	69872097	69890447	138.501	9.87134	14.1503
gene:Solyc01g068075.1	Solyc01g068075.1	SL4.0ch01	-	69891225	69892046	2.68966	0.191699	0.274795
gene:Solyc01g068080.4	Solyc01g068080.4	SL4.0ch01	-	69893239	69896528	58.2791	4.15371	5.95423
gene:Solyc01g068100.4	Solyc01g068100.4	SL4.0ch01	-	69983917	69991326	587.139	41.847	59.9865
gene:Solyc01g068110.2	Solyc01g068110.2	SL4.0ch01	-	70022580	70023568	0.151668	0.01081	0.015496
gene:Solyc01g068120.4	Solyc01g068120.4	SL4.0ch01	+	70023470	70024356	0	0	0
gene:Solyc01g068130.4	Solyc01g068130.4	SL4.0ch01	-	70026324	70030258	245.359	17.4874	25.0677
gene:Solyc01g068140.4	Solyc01g068140.4	SL4.0ch01	+	70039120	70040902	15.6985	1.11888	1.60388
gene:Solyc01g068150.3	Solyc01g068150.3	SL4.0ch01	-	70041184	70047180	324.452	23.1245	33.1484
gene:Solyc01g068160.4	Solyc01g068160.4	SL4.0ch01	-	70050411	70056936	299.767	21.3652	30.6265
gene:Solyc01g068170.3	Solyc01g068170.3	SL4.0ch01	+	70064609	70070109	122.078	8.70084	12.4724
gene:Solyc01g068180.3	Solyc01g068180.3	SL4.0ch01	+	70072861	70077149	89.7139	6.39415	9.16585
gene:Solyc01g068190.3	Solyc01g068190.3	SL4.0ch01	-	70079198	70082449	76.4581	5.44938	7.81154
gene:Solyc01g068200.4	Solyc01g068200.4	SL4.0ch01	-	70083355	70090071	360.82	25.7166	36.8641
gene:Solyc01g068210.3	Solyc01g068210.3	SL4.0ch01	+	70094093	70107657	457.559	32.6114	46.7476
gene:Solyc01g068240.3	Solyc01g068240.3	SL4.0ch01	+	70144334	70154382	472.043	33.6438	48.2275
gene:Solyc01g068250.2	Solyc01g068250.2	SL4.0ch01	-	70160184	70161557	24.7787	1.76605	2.53158
gene:Solyc01g068260.4	Solyc01g068260.4	SL4.0ch01	-	70167149	70180796	351.406	25.0457	35.9023
gene:Solyc01g068270.3	Solyc01g068270.3	SL4.0ch01	+	70199672	70204202	195.162	13.9097	19.9392
gene:Solyc01g068280.3	Solyc01g068280.3	SL4.0ch01	-	70204590	70218561	942.472	67.1725	96.2901
gene:Solyc01g068290.4	Solyc01g068290.4	SL4.0ch01	-	70223905	70236213	109.922	7.8344	11.2304
gene:Solyc01g068305.1	Solyc01g068305.1	SL4.0ch01	-	70323037	70325248	0	0	0
gene:Solyc01g068320.3	Solyc01g068320.3	SL4.0ch01	-	70325286	70328368	0.298954	0.021307	0.030543
gene:Solyc01g068330.4	Solyc01g068330.4	SL4.0ch01	-	70336587	70342619	352.035	25.0905	35.9666
gene:Solyc01g068340.3	Solyc01g068340.3	SL4.0ch01	+	70347998	70357441	84.7655	6.04146	8.66028
gene:Solyc01g068350.3	Solyc01g068350.3	SL4.0ch01	+	70360242	70362701	95.0105	6.77166	9.70699
gene:Solyc01g068360.4	Solyc01g068360.4	SL4.0ch01	+	70364003	70368525	4.06212	0.289518	0.415017
gene:Solyc01g068370.4	Solyc01g068370.4	SL4.0ch01	-	70369821	70374062	57.9249	4.12846	5.91804
gene:Solyc01g068380.3	Solyc01g068380.3	SL4.0ch01	-	70374483	70384403	0.297619	0.021212	0.030407
gene:Solyc01g068390.3	Solyc01g068390.3	SL4.0ch01	-	70391789	70397080	403.453	28.7552	41.2199
gene:Solyc01g068400.3	Solyc01g068400.3	SL4.0ch01	+	70412591	70421117	800.347	57.0429	81.7695
gene:Solyc01g068410.4	Solyc01g068410.4	SL4.0ch01	+	70460393	70463398	6.71501	0.478597	0.686056
gene:Solyc01g068420.4	Solyc01g068420.4	SL4.0ch01	+	70464607	70467087	0	0	0
gene:Solyc01g068430.3	Solyc01g068430.3	SL4.0ch01	+	70471234	70474578	0	0	0
gene:Solyc01g068435.1	Solyc01g068435.1	SL4.0ch01	+	70481802	70482197	0	0	0
gene:Solyc01g068440.2	Solyc01g068440.2	SL4.0ch01	+	70482212	70485964	0	0	0
gene:Solyc01g068450.4	Solyc01g068450.4	SL4.0ch01	+	70491311	70492869	137.934	9.8309	14.0923
gene:Solyc01g068460.4	Solyc01g068460.4	SL4.0ch01	-	70493222	70496281	2.67769	0.190846	0.273573
gene:Solyc01g068470.4	Solyc01g068470.4	SL4.0ch01	-	70499403	70509181	41.0895	2.92856	4.19801
gene:Solyc01g068480.4	Solyc01g068480.4	SL4.0ch01	+	70513362	70527441	414.868	29.5688	42.3861
gene:Solyc01g068490.4	Solyc01g068490.4	SL4.0ch01	+	70530099	70532899	7.40968	0.528107	0.757028
gene:Solyc01g068500.4	Solyc01g068500.4	SL4.0ch01	+	70534084	70544757	9.05731	0.645539	0.925364
gene:Solyc01g068510.1	Solyc01g068510.1	SL4.0ch01	-	70546037	70546549	0	0	0
gene:Solyc01g068520.1	Solyc01g068520.1	SL4.0ch01	-	70547309	70547509	0	0	0
gene:Solyc01g068530.3	Solyc01g068530.3	SL4.0ch01	-	70548533	70549252	10500.3	748.387	1072.79
gene:Solyc01g068540.3	Solyc01g068540.3	SL4.0ch01	+	70552809	70559139	126.702	9.0304	12.9448
gene:Solyc01g068550.2	Solyc01g068550.2	SL4.0ch01	+	70562813	70563959	3.13389	0.223361	0.320182
gene:Solyc01g068560.3	Solyc01g068560.3	SL4.0ch01	-	70564529	70571246	466.54	33.2515	47.6652
gene:Solyc01g068580.4	Solyc01g068580.4	SL4.0ch01	+	70580707	70589995	472.601	33.6836	48.2845
gene:Solyc01g068590.4	Solyc01g068590.4	SL4.0ch01	+	70593150	70622390	121.483	8.65843	12.4116
gene:Solyc01g068620.4	Solyc01g068620.4	SL4.0ch01	+	70623117	70626479	233.488	16.6413	23.8549
gene:Solyc01g068640.3	Solyc01g068640.3	SL4.0ch01	+	70635979	70647086	75.9116	5.41042	7.7557
gene:Solyc01g079060.4	Solyc01g079060.4	SL4.0ch01	+	70715222	70718803	109.421	7.7987	11.1792
gene:Solyc01g079080.3	Solyc01g079080.3	SL4.0ch01	-	70731350	70737704	19.743	1.40714	2.01709
gene:Solyc01g079090.4	Solyc01g079090.4	SL4.0ch01	+	70741075	70746536	436.157	31.0861	44.5611
gene:Solyc01g079100.3	Solyc01g079100.3	SL4.0ch01	+	70748817	70752329	316.622	22.5665	32.3485
gene:Solyc01g079110.4	Solyc01g079110.4	SL4.0ch01	+	70753656	70754276	11606.4	827.22	1185.8
gene:Solyc01g079115.1	Solyc01g079115.1	SL4.0ch01	-	70772115	70773512	0	0	0
gene:Solyc01g079120.3	Solyc01g079120.3	SL4.0ch01	-	70775301	70775552	0	0	0
gene:Solyc01g079130.2	Solyc01g079130.2	SL4.0ch01	+	70791055	70793749	4.78717	0.341195	0.489094
gene:Solyc01g079140.2	Solyc01g079140.2	SL4.0ch01	+	70805754	70806324	0.525394	0.037446	0.053678
gene:Solyc01g079150.4	Solyc01g079150.4	SL4.0ch01	-	70818917	70822807	57.3719	4.08905	5.86155
gene:Solyc01g079155.1	Solyc01g079155.1	SL4.0ch01	+	70830056	70830787	0	0	0
gene:Solyc01g079160.4	Solyc01g079160.4	SL4.0ch01	-	70833700	70837486	1.6873	0.120258	0.172387
gene:Solyc01g079170.3	Solyc01g079170.3	SL4.0ch01	-	70839480	70841993	5.24442	0.373784	0.535809
gene:Solyc01g079180.4	Solyc01g079180.4	SL4.0ch01	+	70857811	70860420	0.199466	0.014216	0.020379
gene:Solyc01g079190.2	Solyc01g079190.2	SL4.0ch01	-	70861081	70861564	0	0	0
gene:Solyc01g079200.4	Solyc01g079200.4	SL4.0ch01	-	70863795	70866932	0	0	0
gene:Solyc01g079210.3	Solyc01g079210.3	SL4.0ch01	+	70877971	70885440	319.169	22.748	32.6087
gene:Solyc01g079220.4	Solyc01g079220.4	SL4.0ch01	-	70885685	70891049	74.0847	5.28022	7.56905
gene:Solyc01g079230.4	Solyc01g079230.4	SL4.0ch01	+	70902311	70909273	986.522	70.3121	100.791
gene:Solyc01g079240.3	Solyc01g079240.3	SL4.0ch01	+	70913896	70919241	617.462	44.0082	63.0846
gene:Solyc01g079250.3	Solyc01g079250.3	SL4.0ch01	-	70921030	70926877	1949.82	138.969	199.208
gene:Solyc01g079260.4	Solyc01g079260.4	SL4.0ch01	+	70935936	70938394	50.8658	3.62534	5.19683
gene:Solyc01g079270.1	Solyc01g079270.1	SL4.0ch01	-	70939981	70940364	0	0	0
gene:Solyc01g079280.1	Solyc01g079280.1	SL4.0ch01	+	70948854	70949018	0	0	0
gene:Solyc01g079285.1	Solyc01g079285.1	SL4.0ch01	+	70950784	70951561	0	0	0
gene:Solyc01g079290.1	Solyc01g079290.1	SL4.0ch01	-	70952218	70953072	3.68707	0.262787	0.376699
gene:Solyc01g079300.4	Solyc01g079300.4	SL4.0ch01	-	70958233	70961376	0.335949	0.023944	0.034323
gene:Solyc01g079310.3	Solyc01g079310.3	SL4.0ch01	+	70967551	70973364	182.958	13.0399	18.6924
gene:Solyc01g079320.4	Solyc01g079320.4	SL4.0ch01	-	70973382	70975719	106.211	7.56996	10.8513
gene:Solyc01g079330.3	Solyc01g079330.3	SL4.0ch01	-	70978178	70987875	466.486	33.2477	47.6598
gene:Solyc01g079340.3	Solyc01g079340.3	SL4.0ch01	+	71012264	71019833	426.598	30.4048	43.5845
gene:Solyc01g079350.3	Solyc01g079350.3	SL4.0ch01	+	71021753	71026271	461.818	32.915	47.1828
gene:Solyc01g079360.4	Solyc01g079360.4	SL4.0ch01	-	71028518	71030182	24.5091	1.74683	2.50403
gene:Solyc01g079370.4	Solyc01g079370.4	SL4.0ch01	+	71033919	71037664	5.34216	0.38075	0.545795
gene:Solyc01g079380.1	Solyc01g079380.1	SL4.0ch01	+	71040839	71042326	1.11265	0.079302	0.113677
gene:Solyc01g079390.4	Solyc01g079390.4	SL4.0ch01	+	71043531	71059040	176.705	12.5943	18.0535
gene:Solyc01g079400.3	Solyc01g079400.3	SL4.0ch01	-	71059016	71061990	213.646	15.2271	21.8276
gene:Solyc01g079410.3	Solyc01g079410.3	SL4.0ch01	-	71064709	71070495	470.957	33.5663	48.1165
gene:Solyc01g079420.4	Solyc01g079420.4	SL4.0ch01	+	71073979	71077259	1360.14	96.9411	138.963
gene:Solyc01g079430.2	Solyc01g079430.2	SL4.0ch01	-	71078639	71080066	83.5406	5.95416	8.53514
gene:Solyc01g079440.1	Solyc01g079440.1	SL4.0ch01	+	71080539	71080742	86.1422	6.13958	8.80093
gene:Solyc01g079450.3	Solyc01g079450.3	SL4.0ch01	-	71081676	71092011	374.553	26.6954	38.2672
gene:Solyc01g079460.2	Solyc01g079460.2	SL4.0ch01	-	71092719	71093735	0	0	0
gene:Solyc01g079470.4	Solyc01g079470.4	SL4.0ch01	+	71095300	71096006	17.7751	1.26688	1.81604
gene:Solyc01g079480.3	Solyc01g079480.3	SL4.0ch01	-	71097204	71098337	1890.53	134.743	193.151
gene:Solyc01g079490.2	Solyc01g079490.2	SL4.0ch01	+	71106661	71124814	172.735	12.3113	17.6479
gene:Solyc01g079500.4	Solyc01g079500.4	SL4.0ch01	+	71127766	71133880	1695.97	120.876	173.273
gene:Solyc01g079510.3	Solyc01g079510.3	SL4.0ch01	+	71137670	71159126	269.815	19.2305	27.5664
gene:Solyc01g079520.3	Solyc01g079520.3	SL4.0ch01	+	71159965	71170277	609.027	43.407	62.2228
gene:Solyc01g079530.4	Solyc01g079530.4	SL4.0ch01	-	71170437	71173056	30.7349	2.19056	3.14011
gene:Solyc01g079535.1	Solyc01g079535.1	SL4.0ch01	+	71189866	71195770	1474.65	105.102	150.661
gene:Solyc01g079550.2	Solyc01g079550.2	SL4.0ch01	+	71196421	71197243	11.1774	0.796643	1.14197
gene:Solyc01g079570.3	Solyc01g079570.3	SL4.0ch01	+	71219136	71224803	113.08	8.05954	11.5531
gene:Solyc01g079580.3	Solyc01g079580.3	SL4.0ch01	+	71253077	71255625	566.348	40.3651	57.8624
gene:Solyc01g079590.3	Solyc01g079590.3	SL4.0ch01	+	71271554	71279095	776.827	55.3665	79.3665
gene:Solyc01g079600.4	Solyc01g079600.4	SL4.0ch01	-	71281381	71285138	124.742	8.8907	12.7446
gene:Solyc01g079610.3	Solyc01g079610.3	SL4.0ch01	-	71290110	71296115	740.185	52.755	75.6229
gene:Solyc01g079615.1	Solyc01g079615.1	SL4.0ch01	+	71314425	71315192	0	0	0
gene:Solyc01g079620.4	Solyc01g079620.4	SL4.0ch01	+	71322725	71326073	9.5	0.677091	0.970592
gene:Solyc01g079630.3	Solyc01g079630.3	SL4.0ch01	+	71328780	71333714	128.725	9.1746	13.1515
gene:Solyc01g079640.4	Solyc01g079640.4	SL4.0ch01	-	71333961	71338736	129.332	9.21786	13.2136
gene:Solyc01g079650.3	Solyc01g079650.3	SL4.0ch01	+	71351023	71361570	526.121	37.498	53.7525
gene:Solyc01g079660.2	Solyc01g079660.2	SL4.0ch01	-	71361598	71362534	0.959445	0.068382	0.098024
gene:Solyc01g079670.2	Solyc01g079670.2	SL4.0ch01	-	71367601	71368284	0.438596	0.03126	0.04481
gene:Solyc01g079680.3	Solyc01g079680.3	SL4.0ch01	+	71371977	71375005	1748.87	124.647	178.678
gene:Solyc01g079690.4	Solyc01g079690.4	SL4.0ch01	-	71375382	71382454	285.254	20.3308	29.1437
gene:Solyc01g079700.3	Solyc01g079700.3	SL4.0ch01	-	71389772	71391194	152.852	10.8942	15.6166
gene:Solyc01g079710.3	Solyc01g079710.3	SL4.0ch01	-	71393093	71400821	828.394	59.0419	84.635
gene:Solyc01g079720.3	Solyc01g079720.3	SL4.0ch01	-	71402160	71417279	140.585	10.0199	14.3632
gene:Solyc01g079750.3	Solyc01g079750.3	SL4.0ch01	-	71481165	71488524	503.126	35.8591	51.4031
gene:Solyc01g079760.3	Solyc01g079760.3	SL4.0ch01	+	71490718	71498801	236.447	16.8522	24.1572
gene:Solyc01g079770.2	Solyc01g079770.2	SL4.0ch01	+	71499576	71500897	90.6972	6.46423	9.26631
gene:Solyc01g079780.3	Solyc01g079780.3	SL4.0ch01	-	71501162	71504557	354.03	25.2327	36.1704
gene:Solyc01g079790.4	Solyc01g079790.4	SL4.0ch01	+	71507448	71511691	70.2348	5.00582	7.17572
gene:Solyc01g079800.4	Solyc01g079800.4	SL4.0ch01	-	71512476	71518254	43.6209	3.10898	4.45664
gene:Solyc01g079810.4	Solyc01g079810.4	SL4.0ch01	+	71524828	71530644	426.565	30.4025	43.5812
gene:Solyc01g079820.3	Solyc01g079820.3	SL4.0ch01	-	71532119	71535934	783.988	55.877	80.0982
gene:Solyc01g079830.3	Solyc01g079830.3	SL4.0ch01	-	71538778	71540413	3.73269	0.266039	0.381359
gene:Solyc01g079840.3	Solyc01g079840.3	SL4.0ch01	-	71547507	71559175	690.964	49.2469	70.5941
gene:Solyc01g079850.3	Solyc01g079850.3	SL4.0ch01	-	71560579	71564199	19.6678	1.40178	2.00941
gene:Solyc01g079855.1	Solyc01g079855.1	SL4.0ch01	+	71571068	71573254	1.09016	0.077699	0.111379
gene:Solyc01g079860.3	Solyc01g079860.3	SL4.0ch01	+	71575456	71585537	181.453	12.9327	18.5386
gene:Solyc01g079870.4	Solyc01g079870.4	SL4.0ch01	-	71585414	71589006	980.151	69.858	100.14
gene:Solyc01g079880.3	Solyc01g079880.3	SL4.0ch01	-	71608167	71612366	627.619	44.7321	64.1223
gene:Solyc01g079930.3	Solyc01g079930.3	SL4.0ch01	-	71668787	71670839	0.77743	0.05541	0.079428
gene:Solyc01g079940.4	Solyc01g079940.4	SL4.0ch01	-	71675100	71677297	18.6808	1.33143	1.90857
gene:Solyc01g079950.3	Solyc01g079950.3	SL4.0ch01	-	71679275	71681108	139.019	9.90827	14.2033
gene:Solyc01g079960.2	Solyc01g079960.2	SL4.0ch01	+	71690219	71691771	0.386349	0.027536	0.039472
gene:Solyc01g079980.3	Solyc01g079980.3	SL4.0ch01	-	71700028	71701480	248.197	17.6897	25.3577
gene:Solyc01g079990.2	Solyc01g079990.2	SL4.0ch01	-	71705488	71706487	0	0	0
gene:Solyc01g080000.1	Solyc01g080000.1	SL4.0ch01	-	71709561	71710898	0	0	0
gene:Solyc01g080010.2	Solyc01g080010.2	SL4.0ch01	-	71718357	71719893	8.17762	0.582841	0.835487
gene:Solyc01g080020.2	Solyc01g080020.2	SL4.0ch01	-	71725137	71726767	1127.23	80.3405	115.166
gene:Solyc01g080030.3	Solyc01g080030.3	SL4.0ch01	-	71732939	71734259	0.702595	0.050076	0.071782
gene:Solyc01g080040.3	Solyc01g080040.3	SL4.0ch01	+	71735648	71743155	110.203	7.85449	11.2592
gene:Solyc01g080050.4	Solyc01g080050.4	SL4.0ch01	+	71750839	71752627	0.39149	0.027903	0.039998
gene:Solyc01g080055.1	Solyc01g080055.1	SL4.0ch01	-	71786021	71787008	0	0	0
gene:Solyc01g080070.4	Solyc01g080070.4	SL4.0ch01	-	71799398	71802036	1384.72	98.6924	141.473
gene:Solyc01g080075.1	Solyc01g080075.1	SL4.0ch01	-	71807800	71808483	0	0	0
gene:Solyc01g080080.3	Solyc01g080080.3	SL4.0ch01	-	71823467	71835150	252.617	18.0047	25.8092
gene:Solyc01g080100.3	Solyc01g080100.3	SL4.0ch01	-	71837770	71838350	10.9071	0.777375	1.11435
gene:Solyc01g080110.3	Solyc01g080110.3	SL4.0ch01	-	71839682	71851857	292.368	20.8379	29.8706
gene:Solyc01g080120.2	Solyc01g080120.2	SL4.0ch01	-	71855264	71857330	1.95791	0.139546	0.200035
gene:Solyc01g080130.2	Solyc01g080130.2	SL4.0ch01	-	71861763	71864312	166.953	11.8992	17.0571
gene:Solyc01g080140.3	Solyc01g080140.3	SL4.0ch01	-	71873708	71888231	420.014	29.9355	42.9118
gene:Solyc01g080150.3	Solyc01g080150.3	SL4.0ch01	+	71905883	71907823	0.529586	0.037745	0.054107
gene:Solyc01g080160.4	Solyc01g080160.4	SL4.0ch01	+	71927014	71935327	171.784	12.2435	17.5507
gene:Solyc01g080170.3	Solyc01g080170.3	SL4.0ch01	+	71965080	71974742	133.191	9.49291	13.6078
gene:Solyc01g080180.3	Solyc01g080180.3	SL4.0ch01	+	71975629	71981841	78.7617	5.61356	8.04689
gene:Solyc01g080190.3	Solyc01g080190.3	SL4.0ch01	+	71982526	71984760	110.015	7.84105	11.2399
gene:Solyc01g080200.3	Solyc01g080200.3	SL4.0ch01	-	71984776	71996449	143.367	10.2181	14.6474
gene:Solyc01g080210.3	Solyc01g080210.3	SL4.0ch01	-	72002429	72008457	54.5429	3.88742	5.57252
gene:Solyc01g080220.3	Solyc01g080220.3	SL4.0ch01	+	72012518	72014500	23.1055	1.64679	2.36063
gene:Solyc01g080230.3	Solyc01g080230.3	SL4.0ch01	+	72019339	72021588	2.3398	0.166763	0.239051
gene:Solyc01g080240.4	Solyc01g080240.4	SL4.0ch01	+	72038841	72046500	545.507	38.8798	55.7331
gene:Solyc01g080250.3	Solyc01g080250.3	SL4.0ch01	-	72050416	72059695	721.19	51.4011	73.6822
gene:Solyc01g080260.3	Solyc01g080260.3	SL4.0ch01	+	72071206	72074379	0	0	0
gene:Solyc01g080270.3	Solyc01g080270.3	SL4.0ch01	-	72074646	72094529	214.472	15.286	21.9121
gene:Solyc01g080280.3	Solyc01g080280.3	SL4.0ch01	+	72107158	72112587	701.41	49.9913	71.6613
gene:Solyc01g080290.3	Solyc01g080290.3	SL4.0ch01	+	72113071	72114359	41.4221	2.95227	4.232
gene:Solyc01g080300.4	Solyc01g080300.4	SL4.0ch01	+	72115522	72119769	158.512	11.2976	16.1948
gene:Solyc01g080310.4	Solyc01g080310.4	SL4.0ch01	+	72119936	72124249	124.155	8.84887	12.6846
gene:Solyc01g080320.3	Solyc01g080320.3	SL4.0ch01	-	72130000	72130550	13.4843	0.961063	1.37766
gene:Solyc01g080330.4	Solyc01g080330.4	SL4.0ch01	+	72135655	72138149	735.149	52.3961	75.1084
gene:Solyc01g080340.3	Solyc01g080340.3	SL4.0ch01	-	72138493	72140147	96.5353	6.88033	9.86278
gene:Solyc01g080350.3	Solyc01g080350.3	SL4.0ch01	-	72142694	72150300	209.682	14.9446	21.4227
gene:Solyc01g080360.3	Solyc01g080360.3	SL4.0ch01	+	72171508	72188469	169.515	12.0818	17.319
gene:Solyc01g080370.3	Solyc01g080370.3	SL4.0ch01	+	72190378	72190700	14.6502	1.04416	1.49677
gene:Solyc01g080380.4	Solyc01g080380.4	SL4.0ch01	+	72204905	72206003	112.145	7.99285	11.4575
gene:Solyc01g080400.3	Solyc01g080400.3	SL4.0ch01	+	72226765	72232522	175.494	12.508	17.9298
gene:Solyc01g080410.3	Solyc01g080410.3	SL4.0ch01	+	72234148	72236166	29.4098	2.09611	3.00472
gene:Solyc01g080420.1	Solyc01g080420.1	SL4.0ch01	-	72237081	72238186	17.0018	1.21176	1.73703
gene:Solyc01g080430.4	Solyc01g080430.4	SL4.0ch01	+	72246188	72251239	114.123	8.13382	11.6596
gene:Solyc01g080440.2	Solyc01g080440.2	SL4.0ch01	-	72262661	72263549	0	0	0
gene:Solyc01g080450.4	Solyc01g080450.4	SL4.0ch01	-	72267617	72269410	136.781	9.74874	13.9746
gene:Solyc01g080460.3	Solyc01g080460.3	SL4.0ch01	+	72273344	72281771	8.52366	0.607504	0.870842
gene:Solyc01g080470.3	Solyc01g080470.3	SL4.0ch01	+	72285718	72289415	357.011	25.4452	36.475
gene:Solyc01g080480.4	Solyc01g080480.4	SL4.0ch01	+	72290436	72292538	1.35805	0.096792	0.138748
gene:Solyc01g080490.2	Solyc01g080490.2	SL4.0ch01	-	72299948	72300784	0.716846	0.051092	0.073238
gene:Solyc01g080500.2	Solyc01g080500.2	SL4.0ch01	-	72309136	72310471	268.234	19.1178	27.4048
gene:Solyc01g080510.3	Solyc01g080510.3	SL4.0ch01	+	72335081	72339692	73.0588	5.2071	7.46424
gene:Solyc01g080520.3	Solyc01g080520.3	SL4.0ch01	+	72340985	72344536	0	0	0
gene:Solyc01g080530.3	Solyc01g080530.3	SL4.0ch01	+	72346213	72354722	417.059	29.7249	42.6099
gene:Solyc01g080540.3	Solyc01g080540.3	SL4.0ch01	+	72366237	72368506	873.149	62.2317	89.2075
gene:Solyc01g080550.3	Solyc01g080550.3	SL4.0ch01	-	72369624	72371435	0.355265	0.025321	0.036297
gene:Solyc01g080560.1	Solyc01g080560.1	SL4.0ch01	-	72377051	72382277	0	0	0
gene:Solyc01g080570.4	Solyc01g080570.4	SL4.0ch01	-	72385269	72392130	1.75265	0.124916	0.179064
gene:Solyc01g080580.4	Solyc01g080580.4	SL4.0ch01	-	72396527	72401129	62.5406	4.45744	6.38962
gene:Solyc01g080590.3	Solyc01g080590.3	SL4.0ch01	-	72411041	72412982	416.521	29.6866	42.5549
gene:Solyc01g080600.4	Solyc01g080600.4	SL4.0ch01	+	72416224	72416897	7097.46	505.855	725.131
gene:Solyc01g080610.3	Solyc01g080610.3	SL4.0ch01	-	72416511	72419885	4.67599	0.33327	0.477735
gene:Solyc01g080620.3	Solyc01g080620.3	SL4.0ch01	+	72426707	72436722	72.2536	5.14971	7.38197
gene:Solyc01g080630.1	Solyc01g080630.1	SL4.0ch01	+	72453184	72453333	0	0	0
gene:Solyc01g080640.3	Solyc01g080640.3	SL4.0ch01	+	72463998	72470567	282.802	20.156	28.8932
gene:Solyc01g080660.3	Solyc01g080660.3	SL4.0ch01	-	72472725	72478794	326.348	23.2597	33.3422
gene:Solyc01g080670.3	Solyc01g080670.3	SL4.0ch01	+	72490919	72499619	341.477	24.338	34.8879
gene:Solyc01g080680.3	Solyc01g080680.3	SL4.0ch01	+	72502052	72505955	0.597015	0.042551	0.060996
gene:Solyc01g080690.3	Solyc01g080690.3	SL4.0ch01	+	72506682	72514003	229.183	16.3345	23.415
gene:Solyc01g080700.4	Solyc01g080700.4	SL4.0ch01	+	72522077	72531095	123.715	8.81747	12.6396
gene:Solyc01g080720.4	Solyc01g080720.4	SL4.0ch01	+	72534117	72539348	56.6021	4.03418	5.7829
gene:Solyc01g080740.1	Solyc01g080740.1	SL4.0ch01	-	72546799	72552139	0	0	0
gene:Solyc01g080750.3	Solyc01g080750.3	SL4.0ch01	+	72552917	72554326	2322.55	165.534	237.289
gene:Solyc01g080760.4	Solyc01g080760.4	SL4.0ch01	-	72554402	72562221	181.89	12.9638	18.5833
gene:Solyc01g080770.3	Solyc01g080770.3	SL4.0ch01	-	72571114	72574578	53.375	3.80418	5.4532
gene:Solyc01g080780.2	Solyc01g080780.2	SL4.0ch01	+	72590208	72593669	108.751	7.75095	11.1108
gene:Solyc01g080785.1	Solyc01g080785.1	SL4.0ch01	-	72615468	72616842	0	0	0
gene:Solyc01g080790.3	Solyc01g080790.3	SL4.0ch01	-	72640380	72641388	24.0871	1.71675	2.46092
gene:Solyc01g080800.3	Solyc01g080800.3	SL4.0ch01	-	72651988	72653415	0	0	0
gene:Solyc01g080810.3	Solyc01g080810.3	SL4.0ch01	+	72664782	72687720	187.101	13.3352	19.1156
gene:Solyc01g080820.1	Solyc01g080820.1	SL4.0ch01	+	72688859	72689386	3.23676	0.230692	0.330691
gene:Solyc01g080830.3	Solyc01g080830.3	SL4.0ch01	+	72699099	72700878	322.396	22.978	32.9384
gene:Solyc01g080840.3	Solyc01g080840.3	SL4.0ch01	-	72700517	72717290	182.833	13.031	18.6796
gene:Solyc01g080850.4	Solyc01g080850.4	SL4.0ch01	-	72718012	72724900	363.064	25.8765	37.0933
gene:Solyc01g080860.3	Solyc01g080860.3	SL4.0ch01	-	72750349	72759137	274.141	19.5388	28.0084
gene:Solyc01g080870.3	Solyc01g080870.3	SL4.0ch01	-	72759534	72763693	0.516551	0.036816	0.052775
gene:Solyc01g080880.4	Solyc01g080880.4	SL4.0ch01	-	72768767	72775846	905.71	64.5524	92.5341
gene:Solyc01g080890.2	Solyc01g080890.2	SL4.0ch01	+	72789918	72790537	363.272	25.8913	37.1146
gene:Solyc01g080900.4	Solyc01g080900.4	SL4.0ch01	+	72814804	72819072	16.3239	1.16345	1.66777
gene:Solyc01g080910.2	Solyc01g080910.2	SL4.0ch01	+	72823239	72824515	411.126	29.3021	42.0037
gene:Solyc01g080920.3	Solyc01g080920.3	SL4.0ch01	+	72836627	72838245	2.02594	0.144394	0.206986
gene:Solyc01g080930.4	Solyc01g080930.4	SL4.0ch01	-	72842648	72852743	358.486	25.5502	36.6256
gene:Solyc01g080940.3	Solyc01g080940.3	SL4.0ch01	+	72853388	72857269	392.846	27.9992	40.1361
gene:Solyc01g080950.3	Solyc01g080950.3	SL4.0ch01	+	72859183	72860637	0	0	0
gene:Solyc01g080960.4	Solyc01g080960.4	SL4.0ch01	-	72863395	72864426	223.931	15.9602	22.8785
gene:Solyc01g080970.3	Solyc01g080970.3	SL4.0ch01	+	72878814	72880243	0	0	0
gene:Solyc01g080980.2	Solyc01g080980.2	SL4.0ch01	+	72887576	72887727	0	0	0
gene:Solyc01g080990.3	Solyc01g080990.3	SL4.0ch01	+	72887921	72889634	19.898	1.41818	2.03293
gene:Solyc01g081000.3	Solyc01g081000.3	SL4.0ch01	-	72889525	72890625	25.7811	1.83749	2.63399
gene:Solyc01g081010.4	Solyc01g081010.4	SL4.0ch01	-	72892774	72896706	3362.89	239.683	343.579
gene:Solyc01g081020.1	Solyc01g081020.1	SL4.0ch01	-	72898653	72900527	12.9008	0.919475	1.31804
gene:Solyc01g081030.4	Solyc01g081030.4	SL4.0ch01	-	72901836	72912652	454.561	32.3978	46.4414
gene:Solyc01g081033.1	Solyc01g081033.1	SL4.0ch01	-	72919517	72920791	8.28694	0.590632	0.846656
gene:Solyc01g081037.1	Solyc01g081037.1	SL4.0ch01	-	72920969	72921884	2.51796	0.179462	0.257254
gene:Solyc01g081040.4	Solyc01g081040.4	SL4.0ch01	+	72926828	72927931	96.0027	6.84237	9.80836
gene:Solyc01g081050.4	Solyc01g081050.4	SL4.0ch01	+	72931918	72955647	143.799	10.249	14.6916
gene:Solyc01g081060.4	Solyc01g081060.4	SL4.0ch01	+	72962048	72965366	3.02972	0.215936	0.309539
gene:Solyc01g081070.3	Solyc01g081070.3	SL4.0ch01	+	72970278	72991924	328.894	23.4411	33.6023
gene:Solyc01g081080.3	Solyc01g081080.3	SL4.0ch01	-	72997923	73001303	0	0	0
gene:Solyc01g081090.2	Solyc01g081090.2	SL4.0ch01	-	73004325	73006405	2.83769	0.20225	0.28992
gene:Solyc01g081100.3	Solyc01g081100.3	SL4.0ch01	-	73010334	73011919	0	0	0
gene:Solyc01g081110.4	Solyc01g081110.4	SL4.0ch01	-	73018132	73020071	25.8907	1.8453	2.64519
gene:Solyc01g081120.2	Solyc01g081120.2	SL4.0ch01	-	73022075	73024681	139.854	9.96774	14.2885
gene:Solyc01g081125.1	Solyc01g081125.1	SL4.0ch01	+	73029978	73030300	0	0	0
gene:Solyc01g081140.1	Solyc01g081140.1	SL4.0ch01	+	73033552	73035499	0	0	0
gene:Solyc01g081150.3	Solyc01g081150.3	SL4.0ch01	-	73035779	73038724	1319.85	94.069	134.845
gene:Solyc01g081185.1	Solyc01g081185.1	SL4.0ch01	+	73055002	73056110	48.519	3.45808	4.95707
gene:Solyc01g081190.4	Solyc01g081190.4	SL4.0ch01	+	73060141	73061854	302.729	21.5763	30.9291
gene:Solyc01g081200.3	Solyc01g081200.3	SL4.0ch01	-	73062155	73066263	180.081	12.8348	18.3984
gene:Solyc01g081210.4	Solyc01g081210.4	SL4.0ch01	-	73072375	73074105	7.5574	0.538636	0.772121
gene:Solyc01g081220.2	Solyc01g081220.2	SL4.0ch01	-	73076007	73076289	0	0	0
gene:Solyc01g081230.2	Solyc01g081230.2	SL4.0ch01	-	73088375	73088640	68.4248	4.87682	6.9908
gene:Solyc01g081240.3	Solyc01g081240.3	SL4.0ch01	-	73091198	73093219	52.8408	3.7661	5.39861
gene:Solyc01g081250.3	Solyc01g081250.3	SL4.0ch01	+	73096202	73097558	11.369	0.810299	1.16154
gene:Solyc01g081260.2	Solyc01g081260.2	SL4.0ch01	+	73098720	73099603	0	0	0
gene:Solyc01g081270.2	Solyc01g081270.2	SL4.0ch01	+	73101147	73102488	6.13463	0.437232	0.62676
gene:Solyc01g081290.4	Solyc01g081290.4	SL4.0ch01	-	73104303	73115148	45.6467	3.25336	4.66361
gene:Solyc01g081280.3	Solyc01g081280.3	SL4.0ch01	+	73104955	73105233	1.23388	0.087942	0.126062
gene:Solyc01g081300.4	Solyc01g081300.4	SL4.0ch01	+	73119146	73126136	334.96	23.8735	34.2221
gene:Solyc01g081310.3	Solyc01g081310.3	SL4.0ch01	+	73126647	73128177	153.589	10.9467	15.6918
gene:Solyc01g081320.4	Solyc01g081320.4	SL4.0ch01	-	73128329	73131185	112.32	8.00532	11.4754
gene:Solyc01g081330.3	Solyc01g081330.3	SL4.0ch01	-	73137052	73153649	64.931	4.6278	6.63384
gene:Solyc01g081340.4	Solyc01g081340.4	SL4.0ch01	+	73164662	73166396	14.3755	1.02458	1.46871
gene:Solyc01g081350.1	Solyc01g081350.1	SL4.0ch01	-	73168235	73169536	0	0	0
gene:Solyc01g081360.1	Solyc01g081360.1	SL4.0ch01	+	73174459	73174914	0	0	0
gene:Solyc01g081370.4	Solyc01g081370.4	SL4.0ch01	-	73175120	73176479	4.39853	0.313495	0.449387
gene:Solyc01g081380.4	Solyc01g081380.4	SL4.0ch01	-	73178537	73184964	280.231	19.9728	28.6305
gene:Solyc01g081390.4	Solyc01g081390.4	SL4.0ch01	+	73186880	73188686	723.023	51.5318	73.8695
gene:Solyc01g081400.3	Solyc01g081400.3	SL4.0ch01	+	73193873	73195185	347.468	24.765	35.5
gene:Solyc01g081410.4	Solyc01g081410.4	SL4.0ch01	-	73196478	73199036	30.657	2.18501	3.13215
gene:Solyc01g081420.3	Solyc01g081420.3	SL4.0ch01	+	73201150	73208176	87.7652	6.25526	8.96676
gene:Solyc01g081430.4	Solyc01g081430.4	SL4.0ch01	+	73210997	73231213	201.97	14.3949	20.6348
gene:Solyc01g081440.3	Solyc01g081440.3	SL4.0ch01	-	73231530	73235935	347.41	24.7608	35.494
gene:Solyc01g081450.3	Solyc01g081450.3	SL4.0ch01	-	73243348	73246683	285.76	20.3669	29.1954
gene:Solyc01g081455.1	Solyc01g081455.1	SL4.0ch01	+	73252036	73252607	0	0	0
gene:Solyc01g081460.3	Solyc01g081460.3	SL4.0ch01	-	73254703	73259708	119.635	8.52671	12.2228
gene:Solyc01g081470.4	Solyc01g081470.4	SL4.0ch01	-	73260313	73267601	198.043	14.115	20.2335
gene:Solyc01g081480.3	Solyc01g081480.3	SL4.0ch01	+	73268032	73271720	20.6559	1.4722	2.11037
gene:Solyc01g081490.3	Solyc01g081490.3	SL4.0ch01	+	73273198	73278911	116.31	8.28976	11.8832
gene:Solyc01g081500.4	Solyc01g081500.4	SL4.0ch01	+	73284947	73290962	2223.54	158.478	227.174
gene:Solyc01g081510.4	Solyc01g081510.4	SL4.0ch01	+	73293141	73294373	233.921	16.6722	23.8992
gene:Solyc01g081520.3	Solyc01g081520.3	SL4.0ch01	-	73296428	73307321	539.644	38.4618	55.1341
gene:Solyc01g081530.3	Solyc01g081530.3	SL4.0ch01	-	73308374	73310351	0	0	0
gene:Solyc01g081540.4	Solyc01g081540.4	SL4.0ch01	-	73313720	73327042	9.35101	0.666472	0.95537
gene:Solyc01g081560.2	Solyc01g081560.2	SL4.0ch01	+	73332616	73335753	31.1128	2.21749	3.17872
gene:Solyc01g081570.3	Solyc01g081570.3	SL4.0ch01	+	73349807	73352828	319.005	22.7364	32.592
gene:Solyc01g081586.1	Solyc01g081586.1	SL4.0ch01	-	73369716	73370614	29.322	2.08986	2.99575
gene:Solyc01g081600.3	Solyc01g081600.3	SL4.0ch01	-	73376664	73377978	0.426323	0.030385	0.043556
gene:Solyc01g081605.1	Solyc01g081605.1	SL4.0ch01	-	73383924	73385502	0.41128	0.029313	0.042019
gene:Solyc01g081610.3	Solyc01g081610.3	SL4.0ch01	-	73386798	73389638	202.605	14.4402	20.6996
gene:Solyc01g081620.3	Solyc01g081620.3	SL4.0ch01	+	73399155	73401358	0	0	0
gene:Solyc01g081630.4	Solyc01g081630.4	SL4.0ch01	+	73410730	73415363	0.230415	0.016422	0.023541
gene:Solyc01g081640.4	Solyc01g081640.4	SL4.0ch01	-	73415471	73419369	164.745	11.7419	16.8316
gene:Solyc01g073650.3	Solyc01g073650.3	SL4.0ch01	-	73456811	73464864	1629.75	116.157	166.508
gene:Solyc01g073660.3	Solyc01g073660.3	SL4.0ch01	-	73467197	73475768	65.527	4.67029	6.69474
gene:Solyc01g073670.3	Solyc01g073670.3	SL4.0ch01	-	73480068	73483385	1.36637	0.097385	0.139599
gene:Solyc01g073680.4	Solyc01g073680.4	SL4.0ch01	-	73484533	73486088	20.3523	1.45056	2.07934
gene:Solyc01g073690.2	Solyc01g073690.2	SL4.0ch01	-	73492870	73493952	469.205	33.4415	47.9375
gene:Solyc01g073700.3	Solyc01g073700.3	SL4.0ch01	-	73508287	73510069	5.15508	0.367416	0.526682
gene:Solyc01g073710.2	Solyc01g073710.2	SL4.0ch01	+	73514129	73514872	26.746	1.90626	2.73257
gene:Solyc01g073730.4	Solyc01g073730.4	SL4.0ch01	-	73535439	73542380	136.446	9.7249	13.9404
gene:Solyc01g073740.4	Solyc01g073740.4	SL4.0ch01	+	73546581	73555421	557.479	39.733	56.9562
gene:Solyc01g073750.4	Solyc01g073750.4	SL4.0ch01	+	73557489	73587090	311.519	22.2028	31.8272
gene:Solyc01g073770.2	Solyc01g073770.2	SL4.0ch01	+	73588302	73589385	592.102	42.2007	60.4936
gene:Solyc01g073780.2	Solyc01g073780.2	SL4.0ch01	-	73591675	73593030	0.638643	0.045518	0.065249
gene:Solyc01g073800.2	Solyc01g073800.2	SL4.0ch01	-	73596269	73597185	5.15049	0.367089	0.526213
gene:Solyc01g073820.4	Solyc01g073820.4	SL4.0ch01	-	73612543	73613488	0.317125	0.022602	0.0324
gene:Solyc01g073840.1	Solyc01g073840.1	SL4.0ch01	-	73623222	73624601	0.216667	0.015442	0.022136
gene:Solyc01g073850.1	Solyc01g073850.1	SL4.0ch01	-	73626159	73626494	0	0	0
gene:Solyc01g073860.3	Solyc01g073860.3	SL4.0ch01	-	73634336	73635103	0	0	0
gene:Solyc01g073870.4	Solyc01g073870.4	SL4.0ch01	-	73636715	73648185	322.116	22.9581	32.9098
gene:Solyc01g073880.2	Solyc01g073880.2	SL4.0ch01	-	73652271	73652879	0.985222	0.070219	0.100658
gene:Solyc01g073890.3	Solyc01g073890.3	SL4.0ch01	+	73656428	73657920	8.24313	0.58751	0.84218
gene:Solyc01g073900.4	Solyc01g073900.4	SL4.0ch01	+	73660369	73662523	303.856	21.6566	31.0442
gene:Solyc01g073905.1	Solyc01g073905.1	SL4.0ch01	+	73662749	73665162	0	0	0
gene:Solyc01g073910.4	Solyc01g073910.4	SL4.0ch01	+	73685644	73687528	792.37	56.4743	80.9545
gene:Solyc01g073920.3	Solyc01g073920.3	SL4.0ch01	-	73695033	73705248	339.208	24.1763	34.6561
gene:Solyc01g073930.3	Solyc01g073930.3	SL4.0ch01	+	73706714	73713088	144.332	10.2869	14.746
gene:Solyc01g073940.3	Solyc01g073940.3	SL4.0ch01	-	73713356	73717172	228	16.2501	23.2942
gene:Solyc01g073950.4	Solyc01g073950.4	SL4.0ch01	+	73733288	73737785	277.36	19.7682	28.3371
gene:Solyc01g073960.4	Solyc01g073960.4	SL4.0ch01	-	73743956	73750493	491.494	35.0301	50.2147
gene:Solyc01g073970.3	Solyc01g073970.3	SL4.0ch01	+	73753584	73754158	2100.61	149.716	214.614
gene:Solyc01g073980.1	Solyc01g073980.1	SL4.0ch01	-	73756203	73757222	0	0	0
gene:Solyc01g073985.1	Solyc01g073985.1	SL4.0ch01	+	73760657	73764689	1.75301	0.124942	0.179101
gene:Solyc01g074000.3	Solyc01g074000.3	SL4.0ch01	-	73767133	73767773	9624.59	685.971	983.321
gene:Solyc01g074010.4	Solyc01g074010.4	SL4.0ch01	-	73768407	73772502	263.122	18.7534	26.8826
gene:Solyc01g074020.3	Solyc01g074020.3	SL4.0ch01	+	73776522	73782944	127.277	9.07137	13.0036
gene:Solyc01g074030.3	Solyc01g074030.3	SL4.0ch01	+	73792469	73799448	227.594	16.2212	23.2527
gene:Solyc01g074040.2	Solyc01g074040.2	SL4.0ch01	+	73802397	73805061	0	0	0
gene:Solyc01g074050.3	Solyc01g074050.3	SL4.0ch01	+	73813134	73814015	0	0	0
gene:Solyc01g074060.1	Solyc01g074060.1	SL4.0ch01	+	73814857	73815806	0	0	0
gene:Solyc01g086640.2	Solyc01g086640.2	SL4.0ch01	+	73870124	73874050	51.2893	3.65552	5.2401
gene:Solyc01g086650.3	Solyc01g086650.3	SL4.0ch01	-	73874834	73879184	113.403	8.08257	11.5861
gene:Solyc01g086660.2	Solyc01g086660.2	SL4.0ch01	-	73881966	73882432	2.56959	0.183142	0.262529
gene:Solyc01g086670.3	Solyc01g086670.3	SL4.0ch01	-	73885257	73885870	1.46254	0.104239	0.149424
gene:Solyc01g086680.4	Solyc01g086680.4	SL4.0ch01	+	73893774	73895242	0.797004	0.056805	0.081428
gene:Solyc01g086690.2	Solyc01g086690.2	SL4.0ch01	-	73894995	73901226	257.356	18.3424	26.2934
gene:Solyc01g086700.4	Solyc01g086700.4	SL4.0ch01	+	73906119	73908556	0.678835	0.048382	0.069355
gene:Solyc01g086710.4	Solyc01g086710.4	SL4.0ch01	+	73909342	73926899	387.611	27.6261	39.6013
gene:Solyc01g086720.3	Solyc01g086720.3	SL4.0ch01	-	73926921	73930410	0.25788	0.01838	0.026347
gene:Solyc01g086730.4	Solyc01g086730.4	SL4.0ch01	+	73935057	73936571	0.19802	0.014113	0.020231
gene:Solyc01g086740.3	Solyc01g086740.3	SL4.0ch01	+	73937782	73947362	631.132	44.9825	64.4812
gene:Solyc01g086750.4	Solyc01g086750.4	SL4.0ch01	-	73950394	73966874	707.801	50.4469	72.3143
gene:Solyc01g086760.4	Solyc01g086760.4	SL4.0ch01	+	73978697	73979175	0	0	0
gene:Solyc01g086770.1	Solyc01g086770.1	SL4.0ch01	+	73981172	73981424	0	0	0
gene:Solyc01g086780.1	Solyc01g086780.1	SL4.0ch01	+	73987895	73988407	0	0	0
gene:Solyc01g086790.1	Solyc01g086790.1	SL4.0ch01	+	73988504	73988920	0	0	0
gene:Solyc01g086800.4	Solyc01g086800.4	SL4.0ch01	-	73999408	74000006	5167.31	368.288	527.931
gene:Solyc01g086810.2	Solyc01g086810.2	SL4.0ch01	-	74002775	74005957	2.72267	0.194052	0.278168
gene:Solyc01g086815.1	Solyc01g086815.1	SL4.0ch01	-	74010595	74014258	3.77171	0.26882	0.385346
gene:Solyc01g086820.4	Solyc01g086820.4	SL4.0ch01	-	74014420	74015147	13786.2	982.581	1408.51
gene:Solyc01g086830.4	Solyc01g086830.4	SL4.0ch01	+	74015796	74017545	0	0	0
gene:Solyc01g086840.3	Solyc01g086840.3	SL4.0ch01	+	74019056	74021050	0.470126	0.033507	0.048032
gene:Solyc01g086850.3	Solyc01g086850.3	SL4.0ch01	-	74021798	74026541	48.6569	3.46791	4.97116
gene:Solyc01g086860.3	Solyc01g086860.3	SL4.0ch01	+	74029698	74038297	338.222	24.106	34.5553
gene:Solyc01g086870.3	Solyc01g086870.3	SL4.0ch01	-	74048038	74050364	95.9878	6.84131	9.80683
gene:Solyc01g086880.3	Solyc01g086880.3	SL4.0ch01	+	74053560	74055417	0	0	0
gene:Solyc01g086890.3	Solyc01g086890.3	SL4.0ch01	-	74058862	74065493	959.617	68.3944	98.0417
gene:Solyc01g086900.4	Solyc01g086900.4	SL4.0ch01	+	74068010	74075308	195.171	13.9104	19.9402
gene:Solyc01g086920.3	Solyc01g086920.3	SL4.0ch01	+	74077409	74078838	797.595	56.8467	81.4883
gene:Solyc01g086930.4	Solyc01g086930.4	SL4.0ch01	-	74085518	74087966	334.487	23.8398	34.1737
gene:Solyc01g086940.2	Solyc01g086940.2	SL4.0ch01	+	74099254	74113674	181.669	12.9481	18.5607
gene:Solyc01g086950.4	Solyc01g086950.4	SL4.0ch01	+	74113726	74118445	248.755	17.7294	25.4147
gene:Solyc01g086960.3	Solyc01g086960.3	SL4.0ch01	-	74124902	74125975	620.984	44.2592	63.4444
gene:Solyc01g086970.4	Solyc01g086970.4	SL4.0ch01	-	74137337	74138153	2179.24	155.321	222.648
gene:Solyc01g086975.1	Solyc01g086975.1	SL4.0ch01	-	74140569	74141472	37.9281	2.70324	3.87502
gene:Solyc01g086980.4	Solyc01g086980.4	SL4.0ch01	+	74146996	74159667	226.532	16.1456	23.1442
gene:Solyc01g086990.3	Solyc01g086990.3	SL4.0ch01	+	74164814	74173359	439.94	31.3557	44.9476
gene:Solyc01g087000.3	Solyc01g087000.3	SL4.0ch01	-	74178333	74179620	28.057	1.9997	2.86651
gene:Solyc01g087005.1	Solyc01g087005.1	SL4.0ch01	-	74180668	74181869	4.29377	0.306028	0.438684
gene:Solyc01g087010.3	Solyc01g087010.3	SL4.0ch01	+	74184436	74185845	0.365572	0.026055	0.03735
gene:Solyc01g087015.1	Solyc01g087015.1	SL4.0ch01	-	74186612	74187454	0.730724	0.052081	0.074656
gene:Solyc01g087020.2	Solyc01g087020.2	SL4.0ch01	+	74192840	74193462	15.0257	1.07092	1.53514
gene:Solyc01g087030.3	Solyc01g087030.3	SL4.0ch01	-	74197198	74205153	133.89	9.54267	13.6792
gene:Solyc01g087040.2	Solyc01g087040.2	SL4.0ch01	+	74214735	74215703	134.574	9.59144	13.7491
gene:Solyc01g087050.3	Solyc01g087050.3	SL4.0ch01	-	74219901	74224084	47.7219	3.40126	4.87563
gene:Solyc01g087060.4	Solyc01g087060.4	SL4.0ch01	-	74243664	74248714	198.681	14.1605	20.2987
gene:Solyc01g087070.4	Solyc01g087070.4	SL4.0ch01	-	74261145	74263154	47.7216	3.40125	4.8756
gene:Solyc01g087075.1	Solyc01g087075.1	SL4.0ch01	-	74265521	74265745	0	0	0
gene:Solyc01g087080.4	Solyc01g087080.4	SL4.0ch01	+	74266045	74268492	523.497	37.311	53.4844
gene:Solyc01g087090.3	Solyc01g087090.3	SL4.0ch01	-	74268770	74269409	128.267	9.14195	13.1047
gene:Solyc01g087095.2	Solyc01g087095.2	SL4.0ch01	+	74276230	74288604	73.9091	5.2677	7.55111
gene:Solyc01g087120.3	Solyc01g087120.3	SL4.0ch01	+	74288932	74294457	2691.13	191.804	274.946
gene:Solyc01g087130.4	Solyc01g087130.4	SL4.0ch01	+	74304735	74307053	0	0	0
gene:Solyc01g087140.4	Solyc01g087140.4	SL4.0ch01	+	74316388	74320859	1110.17	79.1246	113.423
gene:Solyc01g087150.3	Solyc01g087150.3	SL4.0ch01	+	74331802	74339308	5.30834	0.378339	0.54234
gene:Solyc01g087160.2	Solyc01g087160.2	SL4.0ch01	+	74350230	74352133	48.9278	3.48722	4.99883
gene:Solyc01g087170.3	Solyc01g087170.3	SL4.0ch01	-	74350297	74354376	1105.53	78.7941	112.949
gene:Solyc01g087180.4	Solyc01g087180.4	SL4.0ch01	-	74367554	74369251	0	0	0
gene:Solyc01g087190.4	Solyc01g087190.4	SL4.0ch01	-	74370103	74374580	179.935	12.8245	18.3836
gene:Solyc01g087200.3	Solyc01g087200.3	SL4.0ch01	-	74376378	74379614	46.4623	3.31149	4.74694
gene:Solyc01g087210.3	Solyc01g087210.3	SL4.0ch01	-	74379951	74388524	893.982	63.7165	91.336
gene:Solyc01g087230.3	Solyc01g087230.3	SL4.0ch01	+	74400138	74405664	378.424	26.9713	38.6627
gene:Solyc01g087240.3	Solyc01g087240.3	SL4.0ch01	+	74424802	74431229	167.606	11.9457	17.1239
gene:Solyc01g087250.3	Solyc01g087250.3	SL4.0ch01	-	74432005	74442676	186.582	13.2982	19.0626
gene:Solyc01g087260.4	Solyc01g087260.4	SL4.0ch01	-	74444645	74454599	474.508	33.8194	48.4793
gene:Solyc01g087270.3	Solyc01g087270.3	SL4.0ch01	-	74456696	74457375	4.05421	0.288955	0.414209
gene:Solyc01g087280.2	Solyc01g087280.2	SL4.0ch01	+	74463065	74467374	0	0	0
gene:Solyc01g087290.3	Solyc01g087290.3	SL4.0ch01	-	74468369	74475873	245.031	17.464	25.0342
gene:Solyc01g087300.3	Solyc01g087300.3	SL4.0ch01	-	74476951	74488044	249.454	17.7793	25.4861
gene:Solyc01g087320.3	Solyc01g087320.3	SL4.0ch01	-	74488838	74512644	84.9824	6.05692	8.68244
gene:Solyc01g087330.4	Solyc01g087330.4	SL4.0ch01	-	74531826	74540147	166.596	11.8737	17.0207
gene:Solyc01g087340.3	Solyc01g087340.3	SL4.0ch01	-	74542642	74551405	86.7062	6.17978	8.85856
gene:Solyc01g087350.3	Solyc01g087350.3	SL4.0ch01	-	74551662	74553345	71.1376	5.07017	7.26796
gene:Solyc01g087360.3	Solyc01g087360.3	SL4.0ch01	-	74557627	74559145	5.62112	0.400633	0.574296
gene:Solyc01g087370.2	Solyc01g087370.2	SL4.0ch01	-	74560412	74585151	131.254	9.35484	13.4099
gene:Solyc01g087390.2	Solyc01g087390.2	SL4.0ch01	-	74585183	74591844	103.795	7.39777	10.6045
gene:Solyc01g087400.4	Solyc01g087400.4	SL4.0ch01	-	74594431	74600917	244.522	17.4277	24.9822
gene:Solyc01g087410.4	Solyc01g087410.4	SL4.0ch01	-	74605058	74616315	137.053	9.76813	14.0024
gene:Solyc01g087420.4	Solyc01g087420.4	SL4.0ch01	-	74617684	74629536	128.434	9.15386	13.1218
gene:Solyc01g087430.3	Solyc01g087430.3	SL4.0ch01	-	74639161	74650832	340.044	24.2359	34.7415
gene:Solyc01g087440.3	Solyc01g087440.3	SL4.0ch01	+	74655475	74662710	9.24298	0.658772	0.944333
gene:Solyc01g087450.3	Solyc01g087450.3	SL4.0ch01	+	74664499	74671854	15.0032	1.06932	1.53284
gene:Solyc01g087460.3	Solyc01g087460.3	SL4.0ch01	+	74672004	74674787	0	0	0
gene:Solyc01g087470.3	Solyc01g087470.3	SL4.0ch01	+	74675008	74682124	374.349	26.6809	38.2463
gene:Solyc01g087490.4	Solyc01g087490.4	SL4.0ch01	+	74685775	74691449	367.443	26.1887	37.5408
gene:Solyc01g087500.3	Solyc01g087500.3	SL4.0ch01	-	74691905	74698701	2093.66	149.221	213.904
gene:Solyc01g087510.3	Solyc01g087510.3	SL4.0ch01	-	74701716	74704974	0.09835	0.00701	0.010048
gene:Solyc01g087520.3	Solyc01g087520.3	SL4.0ch01	+	74707198	74708072	244.56	17.4304	24.9861
gene:Solyc01g087525.1	Solyc01g087525.1	SL4.0ch01	-	74708867	74710989	0	0	0
gene:Solyc01g087530.3	Solyc01g087530.3	SL4.0ch01	+	74714457	74724487	216.381	15.422	22.1071
gene:Solyc01g087540.4	Solyc01g087540.4	SL4.0ch01	+	74728404	74730775	880.607	62.7632	89.9695
gene:Solyc01g087550.3	Solyc01g087550.3	SL4.0ch01	-	74731165	74738243	145.625	10.3791	14.8781
gene:Solyc01g087560.3	Solyc01g087560.3	SL4.0ch01	+	74752862	74758862	572.604	40.811	58.5016
gene:Solyc01g087570.2	Solyc01g087570.2	SL4.0ch01	-	74766965	74767512	1014.38	72.2977	103.637
gene:Solyc01g087580.3	Solyc01g087580.3	SL4.0ch01	-	74774090	74774464	2.78933	0.198803	0.284979
gene:Solyc01g087590.3	Solyc01g087590.3	SL4.0ch01	+	74789076	74794880	88.1582	6.28327	9.00691
gene:Solyc01g087600.3	Solyc01g087600.3	SL4.0ch01	+	74798046	74803438	271.301	19.3364	27.7182
gene:Solyc01g087610.3	Solyc01g087610.3	SL4.0ch01	-	74803449	74820672	257.859	18.3783	26.3449
gene:Solyc01g087620.3	Solyc01g087620.3	SL4.0ch01	+	74823515	74827564	1420.35	101.232	145.114
gene:Solyc01g087630.2	Solyc01g087630.2	SL4.0ch01	-	74827554	74828969	6.39352	0.455683	0.65321
gene:Solyc01g087640.3	Solyc01g087640.3	SL4.0ch01	-	74829547	74833773	136.955	9.76118	13.9924
gene:Solyc01g087650.4	Solyc01g087650.4	SL4.0ch01	+	74836349	74843908	364.858	26.0044	37.2766
gene:Solyc01g087660.2	Solyc01g087660.2	SL4.0ch01	+	74844010	74844298	10.9446	0.780054	1.11819
gene:Solyc01g087670.3	Solyc01g087670.3	SL4.0ch01	-	74844761	74851502	641.153	45.6967	65.505
gene:Solyc01g087680.4	Solyc01g087680.4	SL4.0ch01	+	74854985	74859071	62.6639	4.46622	6.40221
gene:Solyc01g087690.3	Solyc01g087690.3	SL4.0ch01	-	74860550	74862998	3.06831	0.218687	0.313482
gene:Solyc01g087700.1	Solyc01g087700.1	SL4.0ch01	+	74864721	74865092	1.45968	0.104035	0.149132
gene:Solyc01g087710.2	Solyc01g087710.2	SL4.0ch01	+	74867662	74869236	9.00899	0.642095	0.920426
gene:Solyc01g087720.4	Solyc01g087720.4	SL4.0ch01	+	74870816	74900855	884.939	63.072	90.412
gene:Solyc01g087730.4	Solyc01g087730.4	SL4.0ch01	+	74903386	74908482	800.408	57.0472	81.7757
gene:Solyc01g087740.1	Solyc01g087740.1	SL4.0ch01	+	74912271	74914580	11.139	0.793904	1.13804
gene:Solyc01g087750.4	Solyc01g087750.4	SL4.0ch01	-	74916484	74921065	46.1452	3.28889	4.71454
gene:Solyc01g087760.2	Solyc01g087760.2	SL4.0ch01	-	74925263	74925500	11	0.784	1.12384
gene:Solyc01g087770.4	Solyc01g087770.4	SL4.0ch01	-	74925592	74927180	5.90558	0.420906	0.603358
gene:Solyc01g087780.2	Solyc01g087780.2	SL4.0ch01	+	74928468	74931297	117.02	8.34033	11.9556
gene:Solyc01g087790.2	Solyc01g087790.2	SL4.0ch01	+	74933487	74936142	30.605	2.1813	3.12684
gene:Solyc01g087800.2	Solyc01g087800.2	SL4.0ch01	+	74936752	74939115	1.26819	0.090387	0.129568
gene:Solyc01g087810.2	Solyc01g087810.2	SL4.0ch01	+	74941636	74944174	3.86963	0.275799	0.395351
gene:Solyc01g087820.2	Solyc01g087820.2	SL4.0ch01	+	74947567	74950177	0.572578	0.040809	0.058499
gene:Solyc01g087830.1	Solyc01g087830.1	SL4.0ch01	+	74957547	74958511	0.781506	0.0557	0.079845
gene:Solyc01g087840.3	Solyc01g087840.3	SL4.0ch01	+	74959393	74962050	0.507524	0.036173	0.051852
gene:Solyc01g087850.2	Solyc01g087850.2	SL4.0ch01	+	74964687	74967794	20.1905	1.43903	2.06281
gene:Solyc01g087860.2	Solyc01g087860.2	SL4.0ch01	+	74968784	74969640	25.4784	1.81591	2.60307
gene:Solyc01g087870.4	Solyc01g087870.4	SL4.0ch01	-	74971642	74985714	133.975	9.54879	13.6879
gene:Solyc01g087880.3	Solyc01g087880.3	SL4.0ch01	+	74996572	74999383	376.935	26.8652	38.5105
gene:Solyc01g087890.3	Solyc01g087890.3	SL4.0ch01	+	75002740	75006298	176.619	12.5881	18.0447
gene:Solyc01g087900.3	Solyc01g087900.3	SL4.0ch01	-	75011916	75015642	1794.76	127.917	183.366
gene:Solyc01g087910.4	Solyc01g087910.4	SL4.0ch01	-	75015972	75025902	247.179	17.6171	25.2537
gene:Solyc01g087920.2	Solyc01g087920.2	SL4.0ch01	-	75027298	75029394	1.76174	0.125564	0.179993
gene:Solyc01g087960.3	Solyc01g087960.3	SL4.0ch01	-	75045752	75048655	0.617869	0.044037	0.063126
gene:Solyc01g087970.3	Solyc01g087970.3	SL4.0ch01	-	75054301	75060439	1.95383	0.139255	0.199618
gene:Solyc01g087980.4	Solyc01g087980.4	SL4.0ch01	+	75070499	75071749	10.3242	0.735833	1.0548
gene:Solyc01g087990.3	Solyc01g087990.3	SL4.0ch01	-	75071660	75077872	48.5109	3.4575	4.95624
gene:Solyc01g088000.4	Solyc01g088000.4	SL4.0ch01	-	75083143	75090140	274.707	19.5791	28.0662
gene:Solyc01g088010.1	Solyc01g088010.1	SL4.0ch01	+	75093647	75094426	1.84297	0.131353	0.188291
gene:Solyc01g088013.1	Solyc01g088013.1	SL4.0ch01	-	75104794	75107651	0	0	0
gene:Solyc01g088017.1	Solyc01g088017.1	SL4.0ch01	+	75107899	75109065	0	0	0
gene:Solyc01g088020.3	Solyc01g088020.3	SL4.0ch01	+	75111419	75125276	1070.4	76.2905	109.36
gene:Solyc01g088030.4	Solyc01g088030.4	SL4.0ch01	+	75126913	75130445	12.4215	0.885315	1.26908
gene:Solyc01g088040.3	Solyc01g088040.3	SL4.0ch01	+	75131102	75131469	1515.23	107.994	154.807
gene:Solyc01g088050.3	Solyc01g088050.3	SL4.0ch01	+	75141977	75143888	91.4639	6.51888	9.34465
gene:Solyc01g088060.3	Solyc01g088060.3	SL4.0ch01	-	75146628	75153261	38.4615	2.74125	3.92951
gene:Solyc01g088080.3	Solyc01g088080.3	SL4.0ch01	+	75160171	75169000	2592.04	184.741	264.822
gene:Solyc01g088090.3	Solyc01g088090.3	SL4.0ch01	-	75170032	75173374	63.2694	4.50938	6.46408
gene:Solyc01g088100.4	Solyc01g088100.4	SL4.0ch01	+	75202742	75206987	858.087	61.1581	87.6686
gene:Solyc01g088105.1	Solyc01g088105.1	SL4.0ch01	+	75224658	75225074	0	0	0
gene:Solyc01g088120.1	Solyc01g088120.1	SL4.0ch01	+	75230421	75230735	0	0	0
gene:Solyc01g088140.3	Solyc01g088140.3	SL4.0ch01	-	75233224	75236324	688.787	49.0917	70.3716
gene:Solyc01g088150.3	Solyc01g088150.3	SL4.0ch01	-	75238332	75242985	196.442	14.0009	20.07
gene:Solyc01g088160.4	Solyc01g088160.4	SL4.0ch01	-	75252701	75254991	3.74254	0.266741	0.382366
gene:Solyc01g088170.4	Solyc01g088170.4	SL4.0ch01	+	75273496	75283851	253.397	18.0603	25.8889
gene:Solyc01g088180.2	Solyc01g088180.2	SL4.0ch01	+	75285727	75285921	0	0	0
gene:Solyc01g088230.3	Solyc01g088230.3	SL4.0ch01	+	75287629	75290990	0.028206	0.00201	0.002882
gene:Solyc01g088200.4	Solyc01g088200.4	SL4.0ch01	+	75288335	75295859	1.88074	0.134045	0.19215
gene:Solyc01g088220.2	Solyc01g088220.2	SL4.0ch01	+	75292528	75293004	0.486972	0.034708	0.049753
gene:Solyc01g088240.4	Solyc01g088240.4	SL4.0ch01	+	75296346	75301836	258.485	18.4229	26.4088
gene:Solyc01g088250.4	Solyc01g088250.4	SL4.0ch01	+	75305691	75308428	5.09249	0.362956	0.520287
gene:Solyc01g088260.3	Solyc01g088260.3	SL4.0ch01	-	75310376	75310980	3.63636	0.259173	0.371518
gene:Solyc01g088270.3	Solyc01g088270.3	SL4.0ch01	-	75310986	75311415	0	0	0
gene:Solyc01g088300.3	Solyc01g088300.3	SL4.0ch01	-	75322703	75323879	20.2176	1.44097	2.06559
gene:Solyc01g088310.3	Solyc01g088310.3	SL4.0ch01	+	75325228	75327266	196.954	14.0374	20.1223
gene:Solyc01g088320.2	Solyc01g088320.2	SL4.0ch01	-	75355046	75356530	21.9524	1.56461	2.24282
gene:Solyc01g088330.1	Solyc01g088330.1	SL4.0ch01	-	75358141	75358963	36.0068	2.5663	3.67873
gene:Solyc01g088340.2	Solyc01g088340.2	SL4.0ch01	-	75360969	75361648	32.8726	2.34292	3.35851
gene:Solyc01g088350.4	Solyc01g088350.4	SL4.0ch01	+	75366768	75373569	295.449	21.0575	30.1853
gene:Solyc01g088360.4	Solyc01g088360.4	SL4.0ch01	-	75373678	75375390	1.0467	0.074601	0.106939
gene:Solyc01g088370.3	Solyc01g088370.3	SL4.0ch01	+	75377048	75382586	2453.73	174.884	250.692
gene:Solyc01g088380.3	Solyc01g088380.3	SL4.0ch01	-	75383495	75402317	188.325	13.4224	19.2407
gene:Solyc01g088390.3	Solyc01g088390.3	SL4.0ch01	-	75403259	75405127	550.22	39.2156	56.2146
gene:Solyc01g088395.1	Solyc01g088395.1	SL4.0ch01	-	75405151	75407044	86.5191	6.16645	8.83945
gene:Solyc01g088400.4	Solyc01g088400.4	SL4.0ch01	+	75442453	75446958	368.098	26.2353	37.6077
gene:Solyc01g088410.3	Solyc01g088410.3	SL4.0ch01	+	75453935	75457632	7.15674	0.51008	0.731187
gene:Solyc01g088430.4	Solyc01g088430.4	SL4.0ch01	+	75475681	75479179	14.1836	1.0109	1.4491
gene:Solyc01g088440.2	Solyc01g088440.2	SL4.0ch01	-	75485842	75486492	21.8095	1.55442	2.22823
gene:Solyc01g088450.2	Solyc01g088450.2	SL4.0ch01	+	75497577	75498472	24.4106	1.73981	2.49397
gene:Solyc01g088460.3	Solyc01g088460.3	SL4.0ch01	+	75508274	75509226	172.776	12.3142	17.6521
gene:Solyc01g088470.3	Solyc01g088470.3	SL4.0ch01	+	75510060	75510732	246.38	17.5602	25.1721
gene:Solyc01g088480.3	Solyc01g088480.3	SL4.0ch01	-	75510790	75514865	547.207	39.0009	55.9068
gene:Solyc01g088490.3	Solyc01g088490.3	SL4.0ch01	-	75518938	75520041	35.1495	2.5052	3.59113
gene:Solyc01g088500.3	Solyc01g088500.3	SL4.0ch01	-	75520938	75522222	184.391	13.1421	18.8388
gene:Solyc01g150146.1	Solyc01g150146.1	SL4.0ch01	+	75524513	75528220	343.835	24.506	35.1288
gene:Solyc01g088520.3	Solyc01g088520.3	SL4.0ch01	-	75535804	75536170	629.921	44.8962	64.3575
gene:Solyc01g088530.2	Solyc01g088530.2	SL4.0ch01	+	75549876	75551121	158.675	11.3092	16.2114
gene:Solyc01g088540.1	Solyc01g088540.1	SL4.0ch01	+	75574011	75574664	0	0	0
gene:Solyc01g088550.3	Solyc01g088550.3	SL4.0ch01	-	75576584	75579721	233.37	16.6329	23.8429
gene:Solyc01g088560.3	Solyc01g088560.3	SL4.0ch01	-	75581072	75586726	649.782	46.3117	66.3866
gene:Solyc01g088570.3	Solyc01g088570.3	SL4.0ch01	+	75592324	75595933	1269.26	90.4637	129.677
gene:Solyc01g088575.1	Solyc01g088575.1	SL4.0ch01	+	75595983	75598658	0	0	0
gene:Solyc01g088590.5	Solyc01g088590.5	SL4.0ch01	-	75602118	75602834	1.67364	0.119285	0.170992
gene:Solyc01g088600.4	Solyc01g088600.4	SL4.0ch01	+	75610971	75616725	348.969	24.8719	35.6533
gene:Solyc01g088610.4	Solyc01g088610.4	SL4.0ch01	-	75617170	75620489	2813.2	200.504	287.417
gene:Solyc01g088620.3	Solyc01g088620.3	SL4.0ch01	+	75620943	75624019	211.072	15.0436	21.5647
gene:Solyc01g088630.3	Solyc01g088630.3	SL4.0ch01	-	75630957	75632063	47.0379	3.35252	4.80575
gene:Solyc01g088635.1	Solyc01g088635.1	SL4.0ch01	+	75646654	75647456	0	0	0
gene:Solyc01g088640.4	Solyc01g088640.4	SL4.0ch01	-	75649659	75656243	111.572	7.952	11.399
gene:Solyc01g088650.4	Solyc01g088650.4	SL4.0ch01	-	75658542	75663007	148.233	10.565	15.1446
gene:Solyc01g088660.3	Solyc01g088660.3	SL4.0ch01	+	75670333	75671549	599.667	42.7399	61.2665
gene:Solyc01g088670.3	Solyc01g088670.3	SL4.0ch01	+	75677444	75680172	96.2023	6.85659	9.82875
gene:Solyc01g088680.3	Solyc01g088680.3	SL4.0ch01	+	75681822	75683067	97.9762	6.98303	10.01
gene:Solyc01g088690.3	Solyc01g088690.3	SL4.0ch01	-	75683120	75686915	196.25	13.9873	20.0504
gene:Solyc01g088700.4	Solyc01g088700.4	SL4.0ch01	-	75692842	75700405	1167.17	83.1873	119.247
gene:Solyc01g088710.3	Solyc01g088710.3	SL4.0ch01	-	75714718	75721227	146.524	10.4432	14.97
gene:Solyc01g088720.3	Solyc01g088720.3	SL4.0ch01	+	75725683	75744547	292.209	20.8265	29.8543
gene:Solyc01g088730.3	Solyc01g088730.3	SL4.0ch01	-	75744663	75747463	188.887	13.4625	19.2981
gene:Solyc01g088740.4	Solyc01g088740.4	SL4.0ch01	-	75750979	75756259	545.724	38.8952	55.7553
gene:Solyc01g088750.3	Solyc01g088750.3	SL4.0ch01	-	75760661	75763077	60.518	4.31328	6.18297
gene:Solyc01g088760.4	Solyc01g088760.4	SL4.0ch01	+	75763749	75766025	4.6086	0.328467	0.470849
gene:Solyc01g088770.3	Solyc01g088770.3	SL4.0ch01	-	75765757	75768194	205.803	14.6681	21.0263
gene:Solyc01g088780.3	Solyc01g088780.3	SL4.0ch01	+	75770483	75774285	132.449	9.44	13.532
gene:Solyc01g088790.2	Solyc01g088790.2	SL4.0ch01	+	75777927	75780333	11.306	0.805811	1.15511
gene:Solyc01g088800.4	Solyc01g088800.4	SL4.0ch01	+	75783027	75789033	444.169	31.6571	45.3797
gene:Solyc01g088810.4	Solyc01g088810.4	SL4.0ch01	+	75790236	75791951	11.5975	0.826587	1.18489
gene:Solyc01g088820.2	Solyc01g088820.2	SL4.0ch01	+	75794203	75795463	305.976	21.8077	31.2608
gene:Solyc01g088830.2	Solyc01g088830.2	SL4.0ch01	+	75799715	75801298	0	0	0
gene:Solyc01g089840.2	Solyc01g089840.2	SL4.0ch01	+	75812165	75812874	0	0	0
gene:Solyc01g089850.4	Solyc01g089850.4	SL4.0ch01	-	75815954	75818121	51.6225	3.67927	5.27414
gene:Solyc01g089853.1	Solyc01g089853.1	SL4.0ch01	+	75831430	75831732	0	0	0
gene:Solyc01g089857.1	Solyc01g089857.1	SL4.0ch01	-	75834123	75835743	130.477	9.29947	13.3306
gene:Solyc01g089870.3	Solyc01g089870.3	SL4.0ch01	-	75836081	75839267	254.611	18.1468	26.013
gene:Solyc01g089880.3	Solyc01g089880.3	SL4.0ch01	-	75840288	75841032	5.22819	0.372627	0.534151
gene:Solyc01g089890.3	Solyc01g089890.3	SL4.0ch01	-	75841981	75842728	3.49064	0.248787	0.35663
gene:Solyc01g089900.4	Solyc01g089900.4	SL4.0ch01	-	75843392	75859562	111.744	7.96432	11.4166
gene:Solyc01g089910.4	Solyc01g089910.4	SL4.0ch01	-	75860887	75862947	220.649	15.7262	22.5431
gene:Solyc01g089915.1	Solyc01g089915.1	SL4.0ch01	+	75871455	75871957	0.731404	0.052129	0.074726
gene:Solyc01g089920.3	Solyc01g089920.3	SL4.0ch01	+	75872393	75874097	1.39506	0.09943	0.14253
gene:Solyc01g089930.2	Solyc01g089930.2	SL4.0ch01	+	75875189	75876914	131.164	9.34843	13.4007
gene:Solyc01g089940.1	Solyc01g089940.1	SL4.0ch01	-	75884035	75886974	0	0	0
gene:Solyc01g089950.3	Solyc01g089950.3	SL4.0ch01	+	75890546	75893490	39.2951	2.80067	4.01469
gene:Solyc01g089960.3	Solyc01g089960.3	SL4.0ch01	-	75895477	75901051	10.4513	0.744889	1.06778
gene:Solyc01g089970.3	Solyc01g089970.3	SL4.0ch01	+	75924704	75926238	12593.6	897.583	1286.66
gene:Solyc01g089980.4	Solyc01g089980.4	SL4.0ch01	-	75926793	75933795	356.821	25.4316	36.4555
gene:Solyc01g089990.3	Solyc01g089990.3	SL4.0ch01	-	75948707	75950778	15.1217	1.07776	1.54494
gene:Solyc01g090000.1	Solyc01g090000.1	SL4.0ch01	-	75951896	75953662	1.19546	0.085204	0.122137
gene:Solyc01g090010.2	Solyc01g090010.2	SL4.0ch01	-	75956623	75958653	0	0	0
gene:Solyc01g090030.2	Solyc01g090030.2	SL4.0ch01	+	75962983	75964973	1.79333	0.127815	0.18322
gene:Solyc01g090040.3	Solyc01g090040.3	SL4.0ch01	+	75966154	75970061	143.056	10.196	14.6156
gene:Solyc01g090050.4	Solyc01g090050.4	SL4.0ch01	-	75974699	75975246	150.657	10.7377	15.3922
gene:Solyc01g090060.1	Solyc01g090060.1	SL4.0ch01	+	75976232	75977341	0	0	0
gene:Solyc01g090070.2	Solyc01g090070.2	SL4.0ch01	-	75978355	75980973	0.1794	0.012786	0.018329
gene:Solyc01g090080.3	Solyc01g090080.3	SL4.0ch01	-	75981933	75984436	2.4358	0.173606	0.24886
gene:Solyc01g090090.3	Solyc01g090090.3	SL4.0ch01	-	75985225	75987131	0	0	0
gene:Solyc01g090100.3	Solyc01g090100.3	SL4.0ch01	-	75989370	75991902	13.552	0.965885	1.38457
gene:Solyc01g090110.2	Solyc01g090110.2	SL4.0ch01	-	75996105	75998524	6.66528	0.475053	0.680976
gene:Solyc01g090120.3	Solyc01g090120.3	SL4.0ch01	-	75999635	76001039	1.42908	0.101855	0.146006
gene:Solyc01g090130.3	Solyc01g090130.3	SL4.0ch01	-	76006279	76009167	6.12368	0.436451	0.625641
gene:Solyc01g090140.3	Solyc01g090140.3	SL4.0ch01	+	76011689	76014363	19.1657	1.36599	1.95811
gene:Solyc01g090150.1	Solyc01g090150.1	SL4.0ch01	-	76014398	76016402	8.33095	0.593769	0.851153
gene:Solyc01g090160.4	Solyc01g090160.4	SL4.0ch01	-	76030528	76034497	32.6167	2.32468	3.33237
gene:Solyc01g090170.4	Solyc01g090170.4	SL4.0ch01	+	76039174	76046170	945.077	67.3582	96.5562
gene:Solyc01g090180.4	Solyc01g090180.4	SL4.0ch01	-	76046234	76047333	286.136	20.3937	29.2339
gene:Solyc01g090190.3	Solyc01g090190.3	SL4.0ch01	-	76047854	76053672	2242.38	159.82	229.098
gene:Solyc01g090200.4	Solyc01g090200.4	SL4.0ch01	+	76061315	76093423	257.556	18.3567	26.3138
gene:Solyc01g090210.4	Solyc01g090210.4	SL4.0ch01	+	76094282	76096325	36.9228	2.63158	3.77231
gene:Solyc01g090220.4	Solyc01g090220.4	SL4.0ch01	-	76096424	76109273	113.032	8.0561	11.5482
gene:Solyc01g090230.3	Solyc01g090230.3	SL4.0ch01	-	76112552	76136628	168.764	12.0283	17.2422
gene:Solyc01g090240.3	Solyc01g090240.3	SL4.0ch01	+	76148632	76153015	184.299	13.1355	18.8294
gene:Solyc01g090260.5.1	Solyc01g090260.5.1	SL4.0ch01	+	76153552	76165942	114.369	8.15141	11.6848
gene:Solyc01g090270.4	Solyc01g090270.4	SL4.0ch01	-	76168531	76174292	167.959	11.9709	17.16
gene:Solyc01g090280.4	Solyc01g090280.4	SL4.0ch01	-	76178888	76190048	324.618	23.1364	33.1655
gene:Solyc01g090290.4	Solyc01g090290.4	SL4.0ch01	+	76192323	76201746	669.616	47.7253	68.413
gene:Solyc01g090300.2	Solyc01g090300.2	SL4.0ch01	+	76203967	76204683	0.624826	0.044533	0.063837
gene:Solyc01g090310.3	Solyc01g090310.3	SL4.0ch01	+	76211358	76212051	0	0	0
gene:Solyc01g090320.4	Solyc01g090320.4	SL4.0ch01	-	76216354	76216995	0	0	0
gene:Solyc01g090340.3	Solyc01g090340.3	SL4.0ch01	-	76264372	76265332	568.329	40.5064	58.0648
gene:Solyc01g090380.3	Solyc01g090380.3	SL4.0ch01	+	76318163	76320631	78.3431	5.58372	8.00412
gene:Solyc01g090390.1	Solyc01g090390.1	SL4.0ch01	+	76320859	76322646	77.5431	5.5267	7.92239
gene:Solyc01g090410.3	Solyc01g090410.3	SL4.0ch01	+	76325317	76327876	3.41686	0.243529	0.349093
gene:Solyc01g090420.4	Solyc01g090420.4	SL4.0ch01	-	76327856	76343553	228.983	16.3202	23.3946
gene:Solyc01g090430.3	Solyc01g090430.3	SL4.0ch01	+	76358432	76363351	59.6757	4.25325	6.09692
gene:Solyc01g090440.2	Solyc01g090440.2	SL4.0ch01	-	76363985	76367040	129.046	9.19749	13.1844
gene:Solyc01g090450.3	Solyc01g090450.3	SL4.0ch01	+	76368164	76373577	207.906	14.818	21.2413
gene:Solyc01g090460.3	Solyc01g090460.3	SL4.0ch01	-	76374769	76376744	424.419	30.2495	43.3619
gene:Solyc01g090470.3	Solyc01g090470.3	SL4.0ch01	+	76390186	76397471	507.848	36.1957	51.8856
gene:Solyc01g090480.4	Solyc01g090480.4	SL4.0ch01	-	76397979	76403924	315.118	22.4593	32.1949
gene:Solyc01g090490.1	Solyc01g090490.1	SL4.0ch01	+	76404619	76406511	64.252	4.57941	6.56447
gene:Solyc01g090500.4	Solyc01g090500.4	SL4.0ch01	+	76409027	76413445	340.956	24.3009	34.8347
gene:Solyc01g090510.2	Solyc01g090510.2	SL4.0ch01	+	76414827	76416964	38.6427	2.75417	3.94803
gene:Solyc01g090515.1	Solyc01g090515.1	SL4.0ch01	+	76417098	76418316	36.5588	2.60564	3.73512
gene:Solyc01g090520.3	Solyc01g090520.3	SL4.0ch01	+	76420566	76420972	0	0	0
gene:Solyc01g090523.1	Solyc01g090523.1	SL4.0ch01	+	76425146	76425721	0	0	0
gene:Solyc01g090527.1	Solyc01g090527.1	SL4.0ch01	+	76429805	76430294	0	0	0
gene:Solyc01g090530.3	Solyc01g090530.3	SL4.0ch01	+	76433597	76436082	5.37917	0.383388	0.549576
gene:Solyc01g090540.1	Solyc01g090540.1	SL4.0ch01	-	76439354	76440160	0	0	0
gene:Solyc01g090550.3	Solyc01g090550.3	SL4.0ch01	+	76442580	76448465	290.79	20.7254	29.7093
gene:Solyc01g090560.4	Solyc01g090560.4	SL4.0ch01	+	76465362	76466556	18.9623	1.3515	1.93734
gene:Solyc01g090590.3	Solyc01g090590.3	SL4.0ch01	-	76498058	76505306	79.0524	5.63428	8.07659
gene:Solyc01g090600.4	Solyc01g090600.4	SL4.0ch01	-	76507925	76509525	0.450715	0.032124	0.046048
gene:Solyc01g090610.3	Solyc01g090610.3	SL4.0ch01	+	76512974	76515001	19.4491	1.38619	1.98706
gene:Solyc01g090630.4	Solyc01g090630.4	SL4.0ch01	+	76521604	76523862	12.4733	0.889004	1.27436
gene:Solyc01g090650.1	Solyc01g090650.1	SL4.0ch01	-	76524013	76537073	82.1587	5.85567	8.39395
gene:Solyc01g090660.3	Solyc01g090660.3	SL4.0ch01	+	76546455	76550180	0	0	0
gene:Solyc01g090670.3	Solyc01g090670.3	SL4.0ch01	+	76553922	76564289	561.747	40.0373	57.3924
gene:Solyc01g090680.3	Solyc01g090680.3	SL4.0ch01	-	76564190	76565992	10.6307	0.757676	1.08611
gene:Solyc01g090690.4	Solyc01g090690.4	SL4.0ch01	+	76566211	76584610	664.579	47.3663	67.8984
gene:Solyc01g090693.1	Solyc01g090693.1	SL4.0ch01	-	76570449	76578767	281.249	20.0454	28.7345
gene:Solyc01g090697.1	Solyc01g090697.1	SL4.0ch01	-	76585207	76591958	149.803	10.6769	15.305
gene:Solyc01g090710.3	Solyc01g090710.3	SL4.0ch01	+	76594881	76597566	1.48887	0.106116	0.152114
gene:Solyc01g090720.3	Solyc01g090720.3	SL4.0ch01	+	76599036	76603701	145.685	10.3834	14.8843
gene:Solyc01g090730.3	Solyc01g090730.3	SL4.0ch01	+	76613115	76616981	85.3284	6.08158	8.71779
gene:Solyc01g090740.3	Solyc01g090740.3	SL4.0ch01	-	76625684	76627185	72.3988	5.16006	7.39681
gene:Solyc01g090750.3	Solyc01g090750.3	SL4.0ch01	+	76646632	76656238	2174.86	155.008	222.201
gene:Solyc01g090760.4	Solyc01g090760.4	SL4.0ch01	+	76663590	76664759	53.4907	3.81243	5.46501
gene:Solyc01g090770.4	Solyc01g090770.4	SL4.0ch01	-	76666065	76672137	384.55	27.4079	39.2886
gene:Solyc01g090780.3	Solyc01g090780.3	SL4.0ch01	+	76677864	76703147	433.954	30.9291	44.336
gene:Solyc01g090790.4	Solyc01g090790.4	SL4.0ch01	-	76712195	76716876	16.3191	1.16311	1.66728
gene:Solyc01g090800.3	Solyc01g090800.3	SL4.0ch01	+	76751989	76753109	138.118	9.84403	14.1112
gene:Solyc01g090810.4	Solyc01g090810.4	SL4.0ch01	+	76764517	76767376	2.31029	0.164661	0.236037
gene:Solyc01g090840.3	Solyc01g090840.3	SL4.0ch01	+	76786113	76788159	32.1518	2.29155	3.28487
gene:Solyc01g090850.3	Solyc01g090850.3	SL4.0ch01	+	76799508	76808583	211.111	15.0465	21.5687
gene:Solyc01g090860.3	Solyc01g090860.3	SL4.0ch01	+	76811446	76829970	160.876	11.4661	16.4363
gene:Solyc01g090870.1	Solyc01g090870.1	SL4.0ch01	+	76831427	76831951	6.71809	0.478817	0.686371
gene:Solyc01g090880.3	Solyc01g090880.3	SL4.0ch01	-	76832155	76835019	381.912	27.2199	39.0191
gene:Solyc01g090890.3	Solyc01g090890.3	SL4.0ch01	+	76836869	76839311	0.76308	0.054387	0.077962
gene:Solyc01g090900.3	Solyc01g090900.3	SL4.0ch01	+	76856271	76857489	61.9902	4.41821	6.33338
gene:Solyc01g090910.3	Solyc01g090910.3	SL4.0ch01	+	76858885	76864002	510.591	36.3912	52.1659
gene:Solyc01g090920.3	Solyc01g090920.3	SL4.0ch01	-	76864187	76868011	84.7959	6.04363	8.66339
gene:Solyc01g090940.3	Solyc01g090940.3	SL4.0ch01	+	76872089	76882711	103.53	7.37883	10.5774
gene:Solyc01g090950.4	Solyc01g090950.4	SL4.0ch01	-	76898204	76901098	551.971	39.3405	56.3936
gene:Solyc01g090960.2	Solyc01g090960.2	SL4.0ch01	+	76916511	76917333	0	0	0
gene:Solyc01g090965.1	Solyc01g090965.1	SL4.0ch01	-	76918720	76919492	7.7348	0.55128	0.790245
gene:Solyc01g090980.1	Solyc01g090980.1	SL4.0ch01	+	76920204	76920773	0	0	0
[truncated: 32,076 more rows]

## Sheet: WT_VM_rep_3
Gene ID	Gene Name	Reference	Strand	Start	End	Coverage	FPKM	TPM
gene:Solyc12g150132.1	Solyc12g150132.1	SL4.0ch12	-	65695461	65698093	0	0	0
gene:Solyc12g150131.1	Solyc12g150131.1	SL4.0ch12	-	65690363	65693363	0	0	0
gene:Solyc12g150130.1	Solyc12g150130.1	SL4.0ch12	-	64001454	64001926	0	0	0
gene:Solyc12g150129.1	Solyc12g150129.1	SL4.0ch12	-	63999951	64000449	0	0	0
gene:Solyc12g150128.1	Solyc12g150128.1	SL4.0ch12	-	63979664	63988158	0	0	0
gene:Solyc12g150127.1	Solyc12g150127.1	SL4.0ch12	+	35117983	35120894	0	0	0
gene:Solyc12g150126.1	Solyc12g150126.1	SL4.0ch12	+	30953043	30953825	0	0	0
gene:Solyc12g150125.1	Solyc12g150125.1	SL4.0ch12	-	62316164	62335367	0	0	0
gene:Solyc12g150124.1	Solyc12g150124.1	SL4.0ch12	-	62188982	62208712	7.10681	0.952537	1.35878
gene:Solyc12g150123.1	Solyc12g150123.1	SL4.0ch12	+	61018688	61025113	0	0	0
gene:Solyc12g150122.1	Solyc12g150122.1	SL4.0ch12	+	60350593	60351474	0	0	0
gene:Solyc12g150121.1	Solyc12g150121.1	SL4.0ch12	-	59535083	59535915	0	0	0
gene:Solyc12g150120.1	Solyc12g150120.1	SL4.0ch12	-	59456149	59462109	0	0	0
gene:Solyc12g150119.1	Solyc12g150119.1	SL4.0ch12	-	58535904	58538869	0	0	0
gene:Solyc12g150118.1	Solyc12g150118.1	SL4.0ch12	-	58178616	58179478	0	0	0
gene:Solyc12g150117.1	Solyc12g150117.1	SL4.0ch12	-	57640510	57641822	0	0	0
gene:Solyc12g150116.1	Solyc12g150116.1	SL4.0ch12	-	57158346	57162413	0	0	0
gene:Solyc12g150115.1	Solyc12g150115.1	SL4.0ch12	-	51799078	51803084	0	0	0
gene:Solyc12g150114.1	Solyc12g150114.1	SL4.0ch12	+	48570243	48574474	0.62693	0.084028	0.119865
gene:Solyc12g150113.1	Solyc12g150113.1	SL4.0ch12	+	47744408	47746751	14.7746	1.98026	2.8248
gene:Solyc12g150112.1	Solyc12g150112.1	SL4.0ch12	+	47667777	47668409	0	0	0
gene:Solyc12g150111.1	Solyc12g150111.1	SL4.0ch12	+	46088623	46089259	0	0	0
gene:Solyc12g150110.1	Solyc12g150110.1	SL4.0ch12	-	46038248	46043446	14.8791	1.99426	2.84478
gene:Solyc12g150109.1	Solyc12g150109.1	SL4.0ch12	-	43776680	43779013	0	0	0
gene:Solyc12g150108.1	Solyc12g150108.1	SL4.0ch12	+	38102907	38104858	0	0	0
gene:Solyc12g150107.1	Solyc12g150107.1	SL4.0ch12	-	7714574	7715224	0	0	0
gene:Solyc12g150106.1	Solyc12g150106.1	SL4.0ch12	+	7578579	7581508	0	0	0
gene:Solyc12g150105.1	Solyc12g150105.1	SL4.0ch12	-	5218933	5219597	0	0	0
gene:Solyc12g150104.1	Solyc12g150104.1	SL4.0ch12	+	4922561	4922803	0	0	0
gene:Solyc12g150103.1	Solyc12g150103.1	SL4.0ch12	+	3285631	3290737	4.12741	0.553203	0.789132
gene:Solyc12g150102.1	Solyc12g150102.1	SL4.0ch12	-	2422116	2426363	0	0	0
gene:Solyc12g150101.1	Solyc12g150101.1	SL4.0ch12	+	2407528	2410031	210.228	28.1772	40.1942
gene:Solyc12g150100.1	Solyc12g150100.1	SL4.0ch12	-	97610	103152	0	0	0
gene:Solyc12g100367.1	Solyc12g100367.1	SL4.0ch12	-	66686581	66687980	0	0	0
gene:Solyc12g100363.1	Solyc12g100363.1	SL4.0ch12	-	66681399	66682321	0	0	0
gene:Solyc12g100360.1	Solyc12g100360.1	SL4.0ch12	+	66645841	66678064	207.311	27.7862	39.6365
gene:Solyc12g100340.1	Solyc12g100340.1	SL4.0ch12	-	66637679	66640067	0	0	0
gene:Solyc12g100330.2	Solyc12g100330.2	SL4.0ch12	+	66624534	66631364	991.93	132.95	189.65
gene:Solyc12g100320.2	Solyc12g100320.2	SL4.0ch12	-	66620976	66623522	104.151	13.9595	19.9129
gene:Solyc12g100310.2	Solyc12g100310.2	SL4.0ch12	-	66609757	66619395	530.623	71.1202	101.451
gene:Solyc12g100300.2	Solyc12g100300.2	SL4.0ch12	+	66607530	66609393	0	0	0
gene:Solyc12g100290.3	Solyc12g100290.3	SL4.0ch12	+	66588692	66600897	56.1398	7.5245	10.7335
gene:Solyc12g100280.3	Solyc12g100280.3	SL4.0ch12	-	66583853	66584313	8.70106	1.16622	1.66358
gene:Solyc12g100270.2	Solyc12g100270.2	SL4.0ch12	+	66577722	66580657	31.8409	4.26768	6.08776
gene:Solyc12g100260.1	Solyc12g100260.1	SL4.0ch12	+	66573807	66573971	0	0	0
gene:Solyc12g100250.3	Solyc12g100250.3	SL4.0ch12	-	66568127	66569266	0	0	0
gene:Solyc12g100240.1	Solyc12g100240.1	SL4.0ch12	-	66561678	66561842	0	0	0
gene:Solyc12g100230.1	Solyc12g100230.1	SL4.0ch12	+	66558980	66560086	0	0	0
gene:Solyc12g100220.2	Solyc12g100220.2	SL4.0ch12	+	66556826	66557840	0.634146	0.084996	0.121244
gene:Solyc12g100210.1	Solyc12g100210.1	SL4.0ch12	+	66556221	66556421	0.199005	0.026673	0.038048
gene:Solyc12g100200.2	Solyc12g100200.2	SL4.0ch12	-	66550179	66555834	24.2547	3.25089	4.63733
gene:Solyc12g100190.2	Solyc12g100190.2	SL4.0ch12	+	66541343	66548062	0.754663	0.101149	0.144286
gene:Solyc12g100180.2	Solyc12g100180.2	SL4.0ch12	+	66533215	66539945	9.10035	1.21974	1.73993
gene:Solyc12g100170.1	Solyc12g100170.1	SL4.0ch12	+	66529755	66530875	0	0	0
gene:Solyc12g100160.3	Solyc12g100160.3	SL4.0ch12	+	66524683	66529056	557.352	74.7027	106.562
gene:Solyc12g100150.2	Solyc12g100150.2	SL4.0ch12	+	66521589	66522818	0	0	0
gene:Solyc12g100140.3	Solyc12g100140.3	SL4.0ch12	+	66515103	66518838	152.613	20.455	29.1787
gene:Solyc12g100130.1	Solyc12g100130.1	SL4.0ch12	+	66509793	66511121	100.002	13.4034	19.1196
gene:Solyc12g100120.2	Solyc12g100120.2	SL4.0ch12	+	66501985	66507686	94.3609	12.6473	18.0412
gene:Solyc12g100110.1	Solyc12g100110.1	SL4.0ch12	+	66493476	66494729	0	0	0
gene:Solyc12g100100.1	Solyc12g100100.1	SL4.0ch12	+	66490877	66492169	0	0	0
gene:Solyc12g100090.1	Solyc12g100090.1	SL4.0ch12	+	66488332	66489462	0	0	0
gene:Solyc12g100080.1	Solyc12g100080.1	SL4.0ch12	+	66485977	66487002	0.130604	0.017505	0.024971
gene:Solyc12g100070.3	Solyc12g100070.3	SL4.0ch12	-	66484158	66484748	82.9662	11.1201	15.8626
gene:Solyc12g100060.1	Solyc12g100060.1	SL4.0ch12	-	66482322	66482804	2684.31	359.782	513.221
gene:Solyc12g100050.2	Solyc12g100050.2	SL4.0ch12	-	66478710	66479267	208.799	27.9857	39.921
gene:Solyc12g100040.2	Solyc12g100040.2	SL4.0ch12	-	66474977	66476358	158.293	21.2163	30.2646
gene:Solyc12g100030.2	Solyc12g100030.2	SL4.0ch12	+	66465472	66468273	0	0	0
gene:Solyc12g100020.1	Solyc12g100020.1	SL4.0ch12	+	66461044	66463615	0	0	0
gene:Solyc12g100010.1	Solyc12g100010.1	SL4.0ch12	+	66453086	66457290	0.188365	0.025247	0.036014
gene:Solyc12g100000.3	Solyc12g100000.3	SL4.0ch12	+	66447332	66452030	176.281	23.6272	33.7037
gene:Solyc12g099990.2	Solyc12g099990.2	SL4.0ch12	-	66443185	66446665	696.146	93.3056	133.098
gene:Solyc12g099980.3	Solyc12g099980.3	SL4.0ch12	-	66439951	66442886	0.583627	0.078224	0.111586
gene:Solyc12g099970.2	Solyc12g099970.2	SL4.0ch12	+	66436148	66439534	457.956	61.3806	87.5582
gene:Solyc12g099960.1	Solyc12g099960.1	SL4.0ch12	+	66434648	66435118	260.45	34.9085	49.7963
gene:Solyc12g099950.3	Solyc12g099950.3	SL4.0ch12	-	66428871	66431635	0	0	0
gene:Solyc12g099940.2	Solyc12g099940.2	SL4.0ch12	+	66422413	66428887	103.284	13.8433	19.7472
gene:Solyc12g099930.2	Solyc12g099930.2	SL4.0ch12	+	66417106	66421356	4.07332	0.545954	0.778792
gene:Solyc12g099920.2	Solyc12g099920.2	SL4.0ch12	+	66410281	66415191	103.021	13.8081	19.6969
gene:Solyc12g099910.2	Solyc12g099910.2	SL4.0ch12	+	66386637	66408246	129.25	17.3236	24.7117
gene:Solyc12g099900.1	Solyc12g099900.1	SL4.0ch12	+	66381267	66382673	20.8436	2.79371	3.98516
gene:Solyc12g099890.2	Solyc12g099890.2	SL4.0ch12	-	66372239	66377850	300.467	40.2721	57.4473
gene:Solyc12g099880.1	Solyc12g099880.1	SL4.0ch12	-	66371271	66371594	0	0	0
gene:Solyc12g099870.3	Solyc12g099870.3	SL4.0ch12	-	66368175	66370277	0	0	0
gene:Solyc12g099860.2	Solyc12g099860.2	SL4.0ch12	+	66363136	66367492	19.6848	2.63838	3.7636
gene:Solyc12g099850.1	Solyc12g099850.1	SL4.0ch12	-	66359416	66361806	38.734	5.19158	7.40568
gene:Solyc12g099840.1	Solyc12g099840.1	SL4.0ch12	-	66356636	66359008	34.5575	4.6318	6.60717
gene:Solyc12g099830.2	Solyc12g099830.2	SL4.0ch12	-	66348800	66355920	45.6758	6.122	8.73291
gene:Solyc12g099820.1	Solyc12g099820.1	SL4.0ch12	-	66337366	66348326	71.238	9.54814	13.6202
gene:Solyc12g099810.2	Solyc12g099810.2	SL4.0ch12	-	66327557	66336151	21.5232	2.88478	4.11509
gene:Solyc12g099800.2	Solyc12g099800.2	SL4.0ch12	-	66323152	66327217	155.4	20.8285	29.7115
gene:Solyc12g099790.3	Solyc12g099790.3	SL4.0ch12	+	66318585	66321975	2.9217	0.391601	0.55861
gene:Solyc12g099780.2	Solyc12g099780.2	SL4.0ch12	-	66313896	66317007	0	0	0
gene:Solyc12g099770.2	Solyc12g099770.2	SL4.0ch12	+	66309265	66312586	205.969	27.6064	39.3799
gene:Solyc12g099760.2	Solyc12g099760.2	SL4.0ch12	-	66302229	66307799	71.0383	9.52138	13.582
gene:Solyc12g099740.2	Solyc12g099740.2	SL4.0ch12	-	66286463	66299664	135.452	18.1548	25.8975
gene:Solyc12g099730.3	Solyc12g099730.3	SL4.0ch12	-	66278445	66280861	0	0	0
gene:Solyc12g099720.2	Solyc12g099720.2	SL4.0ch12	+	66274303	66277906	0	0	0
gene:Solyc12g099705.1	Solyc12g099705.1	SL4.0ch12	+	66270318	66273924	434.273	58.2063	83.0301
gene:Solyc12g099700.3	Solyc12g099700.3	SL4.0ch12	+	66264903	66269789	141.893	19.0182	27.129
gene:Solyc12g099690.1	Solyc12g099690.1	SL4.0ch12	+	66262484	66262780	0	0	0
gene:Solyc12g099680.1	Solyc12g099680.1	SL4.0ch12	+	66259055	66261528	0	0	0
gene:Solyc12g099670.1	Solyc12g099670.1	SL4.0ch12	-	66254820	66256977	0	0	0
gene:Solyc12g099660.2	Solyc12g099660.2	SL4.0ch12	+	66242605	66251609	397.246	53.2436	75.9508
gene:Solyc12g099655.1	Solyc12g099655.1	SL4.0ch12	-	66239969	66240941	0	0	0
gene:Solyc12g099650.2	Solyc12g099650.2	SL4.0ch12	+	66238944	66239285	483.468	64.8	92.4358
gene:Solyc12g099640.1	Solyc12g099640.1	SL4.0ch12	+	66235820	66235975	7.67949	1.02929	1.46827
gene:Solyc12g099630.2	Solyc12g099630.2	SL4.0ch12	+	66229833	66234971	35.8019	4.79859	6.84509
gene:Solyc12g099620.1	Solyc12g099620.1	SL4.0ch12	-	66226756	66229041	15.6907	2.10305	2.99996
gene:Solyc12g099610.1	Solyc12g099610.1	SL4.0ch12	+	66225659	66225982	0	0	0
gene:Solyc12g099600.2	Solyc12g099600.2	SL4.0ch12	+	66218625	66223086	26.9418	3.61105	5.15108
gene:Solyc12g099590.1	Solyc12g099590.1	SL4.0ch12	-	66216051	66216455	0.377778	0.050634	0.072229
gene:Solyc12g099580.2	Solyc12g099580.2	SL4.0ch12	+	66213324	66215423	0	0	0
gene:Solyc12g099570.3	Solyc12g099570.3	SL4.0ch12	+	66206262	66207201	28.0441	3.7588	5.36185
gene:Solyc12g099560.2	Solyc12g099560.2	SL4.0ch12	-	66192246	66201571	537.096	71.9878	102.689
gene:Solyc12g099550.1	Solyc12g099550.1	SL4.0ch12	-	66190753	66191865	75.4774	10.1164	14.4308
gene:Solyc12g099540.2	Solyc12g099540.2	SL4.0ch12	-	66182293	66189958	94.8265	12.7098	18.1302
gene:Solyc12g099530.3	Solyc12g099530.3	SL4.0ch12	+	66176369	66180863	167.751	22.484	32.0729
gene:Solyc12g099520.3	Solyc12g099520.3	SL4.0ch12	-	66173876	66175192	0	0	0
gene:Solyc12g099510.3	Solyc12g099510.3	SL4.0ch12	-	66159094	66172620	166.015	22.2512	31.7409
gene:Solyc12g099500.2	Solyc12g099500.2	SL4.0ch12	-	66155862	66156221	7.32222	0.981409	1.39996
gene:Solyc12g099490.3	Solyc12g099490.3	SL4.0ch12	+	66151154	66153566	554.47	74.3165	106.011
gene:Solyc12g099480.2	Solyc12g099480.2	SL4.0ch12	+	66145974	66149627	0	0	0
gene:Solyc12g099470.2	Solyc12g099470.2	SL4.0ch12	-	66138543	66144785	377.073	50.5397	72.0939
gene:Solyc12g099465.1	Solyc12g099465.1	SL4.0ch12	-	66137261	66137917	4.34565	0.582455	0.83086
gene:Solyc12g099460.1	Solyc12g099460.1	SL4.0ch12	-	66135430	66135579	0	0	0
gene:Solyc12g099450.3	Solyc12g099450.3	SL4.0ch12	+	66129603	66132579	62.1299	8.32737	11.8788
gene:Solyc12g099440.3	Solyc12g099440.3	SL4.0ch12	+	66119899	66127952	133.842	17.9391	25.5898
gene:Solyc12g099430.2	Solyc12g099430.2	SL4.0ch12	+	66112989	66117220	0	0	0
gene:Solyc12g099420.2	Solyc12g099420.2	SL4.0ch12	+	66100714	66110055	217.344	29.131	41.5548
gene:Solyc12g099410.2	Solyc12g099410.2	SL4.0ch12	+	66096119	66100020	0	0	0
gene:Solyc12g099400.2	Solyc12g099400.2	SL4.0ch12	-	66091677	66094650	107.161	14.3629	20.4884
gene:Solyc12g099395.1	Solyc12g099395.1	SL4.0ch12	+	66090378	66091064	0	0	0
gene:Solyc12g099390.2	Solyc12g099390.2	SL4.0ch12	+	66084723	66089964	253.883	34.0283	48.5407
gene:Solyc12g099380.3	Solyc12g099380.3	SL4.0ch12	-	66077061	66081213	0	0	0
gene:Solyc12g099370.2	Solyc12g099370.2	SL4.0ch12	+	66074077	66076374	383.811	51.4428	73.3821
gene:Solyc12g099360.2	Solyc12g099360.2	SL4.0ch12	+	66067934	66070945	8.53162	1.14351	1.63119
gene:Solyc12g099350.1	Solyc12g099350.1	SL4.0ch12	+	66064738	66065853	98.7966	13.2419	18.8892
gene:Solyc12g099340.3	Solyc12g099340.3	SL4.0ch12	-	66051821	66061173	26.1099	3.49955	4.99204
gene:Solyc12g099330.2	Solyc12g099330.2	SL4.0ch12	-	66049374	66051510	776.982	104.14	148.554
gene:Solyc12g099320.2	Solyc12g099320.2	SL4.0ch12	-	66031595	66047615	155.83	20.8861	29.7936
gene:Solyc12g099310.2	Solyc12g099310.2	SL4.0ch12	-	66026011	66029895	203.951	27.3359	38.9941
gene:Solyc12g099300.1	Solyc12g099300.1	SL4.0ch12	+	66024432	66025580	0	0	0
gene:Solyc12g099290.2	Solyc12g099290.2	SL4.0ch12	-	66015707	66022956	644.159	86.3376	123.159
gene:Solyc12g099280.2	Solyc12g099280.2	SL4.0ch12	+	66004658	66013527	87.2549	11.6949	16.6825
gene:Solyc12g099270.2	Solyc12g099270.2	SL4.0ch12	-	65998249	66003706	81.1795	10.8806	15.521
gene:Solyc12g099260.2	Solyc12g099260.2	SL4.0ch12	-	65987464	65993952	297.539	39.8796	56.8874
gene:Solyc12g099250.2	Solyc12g099250.2	SL4.0ch12	-	65977217	65983666	128.343	17.202	24.5383
gene:Solyc12g099240.2	Solyc12g099240.2	SL4.0ch12	+	65974596	65976784	1293.1	173.316	247.231
gene:Solyc12g099230.2	Solyc12g099230.2	SL4.0ch12	+	65970217	65973451	0.11844	0.015875	0.022645
gene:Solyc12g099220.1	Solyc12g099220.1	SL4.0ch12	-	65967377	65969378	1.03877	0.139228	0.198606
gene:Solyc12g099210.2	Solyc12g099210.2	SL4.0ch12	+	65965788	65966973	0	0	0
gene:Solyc12g099200.2	Solyc12g099200.2	SL4.0ch12	+	65963482	65965261	0.677966	0.090869	0.129623
gene:Solyc12g099190.1	Solyc12g099190.1	SL4.0ch12	+	65957702	65958229	0	0	0
gene:Solyc12g099180.3	Solyc12g099180.3	SL4.0ch12	+	65948661	65952112	1.51592	0.203181	0.289833
gene:Solyc12g099170.3	Solyc12g099170.3	SL4.0ch12	+	65946036	65947234	34.9738	4.6876	6.68676
gene:Solyc12g099160.2	Solyc12g099160.2	SL4.0ch12	+	65940064	65944737	97.1476	13.0208	18.574
gene:Solyc12g099150.1	Solyc12g099150.1	SL4.0ch12	-	65936257	65936512	0	0	0
gene:Solyc12g099140.2	Solyc12g099140.2	SL4.0ch12	+	65931792	65933577	0	0	0
gene:Solyc12g099130.2	Solyc12g099130.2	SL4.0ch12	+	65924512	65925464	0	0	0
gene:Solyc12g099120.3	Solyc12g099120.3	SL4.0ch12	+	65920521	65921698	0	0	0
gene:Solyc12g099110.2	Solyc12g099110.2	SL4.0ch12	+	65910759	65916254	149.205	19.9982	28.527
gene:Solyc12g099100.2	Solyc12g099100.2	SL4.0ch12	+	65899291	65904802	171.206	22.947	32.7334
gene:Solyc12g099090.3	Solyc12g099090.3	SL4.0ch12	+	65890576	65899123	345.331	46.2853	66.025
gene:Solyc12g099080.3	Solyc12g099080.3	SL4.0ch12	-	65884685	65889335	292.487	39.2025	55.9216
gene:Solyc12g099070.1	Solyc12g099070.1	SL4.0ch12	+	65881960	65884323	0.550823	0.073828	0.105314
gene:Solyc12g099060.1	Solyc12g099060.1	SL4.0ch12	+	65878573	65879755	5.80379	0.777891	1.10965
gene:Solyc12g099050.1	Solyc12g099050.1	SL4.0ch12	-	65878217	65878399	0	0	0
gene:Solyc12g099040.2	Solyc12g099040.2	SL4.0ch12	+	65872292	65874509	1.35714	0.1819	0.259477
gene:Solyc12g099025.1	Solyc12g099025.1	SL4.0ch12	+	65865661	65867976	2299.67	308.228	439.681
gene:Solyc12g099020.2	Solyc12g099020.2	SL4.0ch12	-	65859552	65861237	32.6869	4.38108	6.24952
gene:Solyc12g099010.3	Solyc12g099010.3	SL4.0ch12	-	65851003	65857561	56.471	7.56889	10.7969
gene:Solyc12g099000.3	Solyc12g099000.3	SL4.0ch12	-	65847206	65848387	545.462	73.1091	104.289
gene:Solyc12g098990.2	Solyc12g098990.2	SL4.0ch12	+	65843308	65846677	91.8794	12.3147	17.5667
gene:Solyc12g098980.2	Solyc12g098980.2	SL4.0ch12	-	65838160	65842678	205.075	27.4865	39.2089
gene:Solyc12g098960.2	Solyc12g098960.2	SL4.0ch12	+	65832514	65837771	35.2026	4.71826	6.7305
gene:Solyc12g098950.2	Solyc12g098950.2	SL4.0ch12	+	65820942	65827789	389.88	52.2562	74.5424
gene:Solyc12g098945.1	Solyc12g098945.1	SL4.0ch12	-	65817359	65819280	1186.96	159.091	226.94
gene:Solyc12g098940.2	Solyc12g098940.2	SL4.0ch12	-	65816885	65817355	7518.94	1007.78	1437.57
gene:Solyc12g098930.3	Solyc12g098930.3	SL4.0ch12	-	65813590	65815865	0.628268	0.084208	0.120121
gene:Solyc12g098920.2	Solyc12g098920.2	SL4.0ch12	-	65809137	65812902	91.1771	12.2206	17.4324
gene:Solyc12g098910.2	Solyc12g098910.2	SL4.0ch12	+	65801247	65808303	17.9184	2.40163	3.42587
gene:Solyc12g098900.2	Solyc12g098900.2	SL4.0ch12	+	65792460	65794343	0.328275	0.043999	0.062764
gene:Solyc12g098890.2	Solyc12g098890.2	SL4.0ch12	-	65787456	65790554	539.221	72.2726	103.095
gene:Solyc12g098880.2	Solyc12g098880.2	SL4.0ch12	+	65786068	65786490	0	0	0
gene:Solyc12g098870.3	Solyc12g098870.3	SL4.0ch12	-	65777981	65783668	0	0	0
gene:Solyc12g098860.2	Solyc12g098860.2	SL4.0ch12	-	65764728	65777002	165.525	22.1856	31.6473
gene:Solyc12g098850.2	Solyc12g098850.2	SL4.0ch12	+	65762700	65764421	310.982	41.6814	59.4577
gene:Solyc12g098840.3	Solyc12g098840.3	SL4.0ch12	+	65755787	65761265	0	0	0
gene:Solyc12g098830.2	Solyc12g098830.2	SL4.0ch12	-	65739493	65749946	347.024	46.5121	66.3486
gene:Solyc12g098827.1	Solyc12g098827.1	SL4.0ch12	-	65735803	65736458	0	0	0
gene:Solyc12g098823.1	Solyc12g098823.1	SL4.0ch12	-	65733421	65735782	0	0	0
gene:Solyc12g098820.2	Solyc12g098820.2	SL4.0ch12	+	65722614	65730241	296.181	39.6976	56.6278
gene:Solyc12g098810.2	Solyc12g098810.2	SL4.0ch12	+	65717604	65720622	72.9439	9.77679	13.9464
gene:Solyc12g098805.1	Solyc12g098805.1	SL4.0ch12	-	65712661	65714587	0	0	0
gene:Solyc12g098800.2	Solyc12g098800.2	SL4.0ch12	+	65711843	65712001	0	0	0
gene:Solyc12g098790.1	Solyc12g098790.1	SL4.0ch12	-	65708785	65709012	3.94737	0.529072	0.75471
gene:Solyc12g098780.2	Solyc12g098780.2	SL4.0ch12	-	65701270	65703257	0	0	0
gene:Solyc12g098770.2	Solyc12g098770.2	SL4.0ch12	-	65700012	65700339	0	0	0
gene:Solyc12g098750.1	Solyc12g098750.1	SL4.0ch12	-	65688098	65688337	0	0	0
gene:Solyc12g098740.2	Solyc12g098740.2	SL4.0ch12	+	65676893	65685679	357.399	47.9028	68.3323
gene:Solyc12g098730.3	Solyc12g098730.3	SL4.0ch12	+	65672403	65673794	0	0	0
gene:Solyc12g098720.3	Solyc12g098720.3	SL4.0ch12	+	65665219	65668683	112.17	15.0343	21.4461
gene:Solyc12g098710.2	Solyc12g098710.2	SL4.0ch12	+	65655952	65660347	46.1204	6.18159	8.81791
gene:Solyc12g098700.1	Solyc12g098700.1	SL4.0ch12	+	65650352	65653795	180.298	24.1656	34.4717
gene:Solyc12g098690.2	Solyc12g098690.2	SL4.0ch12	+	65642836	65649483	284.354	38.1124	54.3665
gene:Solyc12g098680.3	Solyc12g098680.3	SL4.0ch12	+	65636198	65641802	829.033	111.117	158.506
gene:Solyc12g098670.3	Solyc12g098670.3	SL4.0ch12	+	65627355	65635585	273.191	36.6162	52.2322
gene:Solyc12g098660.3	Solyc12g098660.3	SL4.0ch12	+	65621853	65626615	21.7881	2.92029	4.16574
gene:Solyc12g098650.2	Solyc12g098650.2	SL4.0ch12	+	65618146	65620251	0	0	0
gene:Solyc12g098640.3	Solyc12g098640.3	SL4.0ch12	-	65611682	65616633	490.456	65.7366	93.7719
gene:Solyc12g098630.2	Solyc12g098630.2	SL4.0ch12	-	65601930	65610526	170.814	22.8944	32.6584
gene:Solyc12g098620.2	Solyc12g098620.2	SL4.0ch12	+	65596235	65598884	2.20567	0.29563	0.42171
gene:Solyc12g098607.1	Solyc12g098607.1	SL4.0ch12	-	65586195	65586958	0	0	0
gene:Solyc12g098603.1	Solyc12g098603.1	SL4.0ch12	-	65582012	65583778	3.164	0.424076	0.604936
gene:Solyc12g098600.1	Solyc12g098600.1	SL4.0ch12	+	65579997	65581388	3.87069	0.518795	0.74005
gene:Solyc12g098590.3	Solyc12g098590.3	SL4.0ch12	+	65577004	65579171	2.98176	0.39965	0.570092
gene:Solyc12g098580.1	Solyc12g098580.1	SL4.0ch12	-	65574152	65575549	0	0	0
gene:Solyc12g098570.2	Solyc12g098570.2	SL4.0ch12	-	65566433	65570354	86.9952	11.6601	16.6329
gene:Solyc12g098560.2	Solyc12g098560.2	SL4.0ch12	-	65560428	65562295	0	0	0
gene:Solyc12g098545.1	Solyc12g098545.1	SL4.0ch12	-	65552993	65554415	0	0	0
gene:Solyc12g098540.2	Solyc12g098540.2	SL4.0ch12	-	65540165	65546528	0	0	0
gene:Solyc12g098530.2	Solyc12g098530.2	SL4.0ch12	-	65534769	65538330	147.538	19.7747	28.2082
gene:Solyc12g098520.2	Solyc12g098520.2	SL4.0ch12	-	65529871	65533759	48.8508	6.54755	9.33994
gene:Solyc12g098510.1	Solyc12g098510.1	SL4.0ch12	-	65524844	65525302	141.505	18.9662	27.0549
gene:Solyc12g098500.2	Solyc12g098500.2	SL4.0ch12	+	65519657	65522105	101.03	13.5412	19.3163
gene:Solyc12g098490.2	Solyc12g098490.2	SL4.0ch12	-	65513429	65516619	124.914	16.7424	23.8827
gene:Solyc12g098480.1	Solyc12g098480.1	SL4.0ch12	-	65509435	65509626	0	0	0
gene:Solyc12g098467.1	Solyc12g098467.1	SL4.0ch12	-	65497988	65504258	65.1844	8.73677	12.4628
gene:Solyc12g098463.1	Solyc12g098463.1	SL4.0ch12	-	65496069	65498184	79.3455	10.6348	15.1703
gene:Solyc12g098460.2	Solyc12g098460.2	SL4.0ch12	+	65486611	65487819	0	0	0
gene:Solyc12g098450.2	Solyc12g098450.2	SL4.0ch12	-	65476448	65480331	17.6752	2.36903	3.37938
gene:Solyc12g098440.2	Solyc12g098440.2	SL4.0ch12	+	65470804	65475144	222.639	29.8406	42.567
gene:Solyc12g098430.2	Solyc12g098430.2	SL4.0ch12	+	65464472	65469568	119.062	15.958	22.7638
gene:Solyc12g098420.3	Solyc12g098420.3	SL4.0ch12	+	65457704	65463789	377.089	50.5419	72.097
gene:Solyc12g098410.2	Solyc12g098410.2	SL4.0ch12	+	65455058	65456782	0	0	0
gene:Solyc12g098400.2	Solyc12g098400.2	SL4.0ch12	+	65450077	65453563	0	0	0
gene:Solyc12g098390.3	Solyc12g098390.3	SL4.0ch12	-	65442471	65447004	0	0	0
gene:Solyc12g098380.3	Solyc12g098380.3	SL4.0ch12	+	65435324	65443056	63.4744	8.50758	12.1359
gene:Solyc12g098370.2	Solyc12g098370.2	SL4.0ch12	+	65430391	65434549	125.383	16.8052	23.9723
gene:Solyc12g098360.2	Solyc12g098360.2	SL4.0ch12	-	65420401	65428947	51.7327	6.93381	9.89094
gene:Solyc12g098350.1	Solyc12g098350.1	SL4.0ch12	-	65417374	65417844	109.652	14.6968	20.9647
gene:Solyc12g098340.2	Solyc12g098340.2	SL4.0ch12	+	65413327	65417286	3.37726	0.45266	0.64571
gene:Solyc12g098330.3	Solyc12g098330.3	SL4.0ch12	+	65409846	65412296	2561.32	343.297	489.706
gene:Solyc12g098320.3	Solyc12g098320.3	SL4.0ch12	-	65407492	65408758	0	0	0
gene:Solyc12g098310.2	Solyc12g098310.2	SL4.0ch12	+	65400573	65402903	283.794	38.0374	54.2596
gene:Solyc12g098300.1	Solyc12g098300.1	SL4.0ch12	+	65396800	65397048	0	0	0
gene:Solyc12g098290.1	Solyc12g098290.1	SL4.0ch12	+	65394413	65394661	0	0	0
gene:Solyc12g098280.3	Solyc12g098280.3	SL4.0ch12	+	65387826	65390930	0	0	0
gene:Solyc12g098270.1	Solyc12g098270.1	SL4.0ch12	+	65378431	65378694	0	0	0
gene:Solyc12g098260.1	Solyc12g098260.1	SL4.0ch12	-	65377122	65377370	0	0	0
gene:Solyc12g098250.1	Solyc12g098250.1	SL4.0ch12	-	65374650	65374895	0	0	0
gene:Solyc12g098240.1	Solyc12g098240.1	SL4.0ch12	-	65371451	65371699	0	0	0
gene:Solyc12g098225.1	Solyc12g098225.1	SL4.0ch12	-	65365113	65366298	64.8237	8.68842	12.3938
gene:Solyc12g098220.2	Solyc12g098220.2	SL4.0ch12	-	65357974	65358437	148.027	19.8402	28.3017
gene:Solyc12g098210.3	Solyc12g098210.3	SL4.0ch12	-	65347119	65354847	0	0	0
gene:Solyc12g098200.2	Solyc12g098200.2	SL4.0ch12	-	65344345	65346098	0	0	0
gene:Solyc12g098190.2	Solyc12g098190.2	SL4.0ch12	-	65340513	65342605	36.6699	4.91492	7.01104
gene:Solyc12g098180.3	Solyc12g098180.3	SL4.0ch12	+	65337957	65339979	0	0	0
gene:Solyc12g098170.1	Solyc12g098170.1	SL4.0ch12	+	65335914	65336831	0	0	0
gene:Solyc12g098160.2	Solyc12g098160.2	SL4.0ch12	-	65309981	65333931	171.178	22.9433	32.7281
gene:Solyc12g098150.2	Solyc12g098150.2	SL4.0ch12	+	65298986	65303554	582.763	78.1086	111.42
gene:Solyc12g098140.2	Solyc12g098140.2	SL4.0ch12	+	65295431	65296567	0	0	0
gene:Solyc12g098130.1	Solyc12g098130.1	SL4.0ch12	-	65293330	65293737	0.622549	0.083441	0.119027
gene:Solyc12g098120.3	Solyc12g098120.3	SL4.0ch12	+	65291322	65292191	0	0	0
gene:Solyc12g098110.1	Solyc12g098110.1	SL4.0ch12	-	65287202	65287654	0	0	0
gene:Solyc12g098100.3	Solyc12g098100.3	SL4.0ch12	+	65279983	65283914	13.5767	1.8197	2.59577
gene:Solyc12g098095.1	Solyc12g098095.1	SL4.0ch12	+	65278725	65279971	1.6581	0.222238	0.317018
gene:Solyc12g098090.1	Solyc12g098090.1	SL4.0ch12	+	65273268	65275129	0	0	0
gene:Solyc12g097090.3	Solyc12g097090.3	SL4.0ch12	+	65245388	65246832	0	0	0
gene:Solyc12g097080.2	Solyc12g097080.2	SL4.0ch12	-	65239681	65240820	0	0	0
gene:Solyc12g097070.3	Solyc12g097070.3	SL4.0ch12	-	65225498	65238035	64.192	8.60375	12.2731
gene:Solyc12g097060.1	Solyc12g097060.1	SL4.0ch12	-	65219691	65221002	6.81482	0.9134	1.30295
gene:Solyc12g097050.2	Solyc12g097050.2	SL4.0ch12	+	65217921	65218822	0	0	0
gene:Solyc12g097040.1	Solyc12g097040.1	SL4.0ch12	+	65215216	65215410	197.508	26.4723	37.7621
gene:Solyc12g097030.2	Solyc12g097030.2	SL4.0ch12	+	65207164	65214660	74.8971	10.0386	14.3198
gene:Solyc12g097020.2	Solyc12g097020.2	SL4.0ch12	-	65205057	65206270	14.7462	1.97646	2.81938
gene:Solyc12g097010.1	Solyc12g097010.1	SL4.0ch12	-	65201250	65204709	20.9697	2.8106	4.00926
gene:Solyc12g097000.2	Solyc12g097000.2	SL4.0ch12	-	65199381	65200267	5.75955	0.771962	1.10119
gene:Solyc12g096990.2	Solyc12g096990.2	SL4.0ch12	-	65192813	65195034	195.363	26.1849	37.3522
gene:Solyc12g096980.3	Solyc12g096980.3	SL4.0ch12	+	65186694	65189272	0	0	0
gene:Solyc12g096970.2	Solyc12g096970.2	SL4.0ch12	+	65181563	65183609	0	0	0
gene:Solyc12g096960.2	Solyc12g096960.2	SL4.0ch12	+	65179005	65180440	0	0	0
gene:Solyc12g096950.2	Solyc12g096950.2	SL4.0ch12	-	65173188	65176879	21.5506	2.88846	4.12033
gene:Solyc12g096940.3	Solyc12g096940.3	SL4.0ch12	-	65167779	65169533	0	0	0
gene:Solyc12g096930.2	Solyc12g096930.2	SL4.0ch12	+	65162921	65166064	0	0	0
gene:Solyc12g096920.1	Solyc12g096920.1	SL4.0ch12	+	65156881	65160393	0	0	0
gene:Solyc12g096910.1	Solyc12g096910.1	SL4.0ch12	-	65151312	65151752	0	0	0
gene:Solyc12g096900.2	Solyc12g096900.2	SL4.0ch12	+	65148256	65150941	0.65123	0.087285	0.124511
gene:Solyc12g096890.1	Solyc12g096890.1	SL4.0ch12	+	65144797	65145910	0	0	0
gene:Solyc12g096880.3	Solyc12g096880.3	SL4.0ch12	+	65143436	65144752	0	0	0
gene:Solyc12g096870.1	Solyc12g096870.1	SL4.0ch12	+	65138115	65139575	0.615332	0.082474	0.117647
gene:Solyc12g096860.3	Solyc12g096860.3	SL4.0ch12	+	65131418	65135451	32.893	4.4087	6.28891
gene:Solyc12g096850.3	Solyc12g096850.3	SL4.0ch12	-	65122468	65127081	4.78493	0.641331	0.914845
gene:Solyc12g096840.3	Solyc12g096840.3	SL4.0ch12	-	65114607	65115451	0	0	0
gene:Solyc12g096830.2	Solyc12g096830.2	SL4.0ch12	+	65103098	65105259	125.625	16.8378	24.0187
gene:Solyc12g096820.1	Solyc12g096820.1	SL4.0ch12	+	65100746	65102580	20.881	2.79871	3.99231
gene:Solyc12g096810.2	Solyc12g096810.2	SL4.0ch12	+	65086807	65096754	60.4316	8.09974	11.5541
gene:Solyc12g096800.1	Solyc12g096800.1	SL4.0ch12	-	65084258	65085637	0.217391	0.029137	0.041564
gene:Solyc12g096790.1	Solyc12g096790.1	SL4.0ch12	-	65082246	65083592	1.55753	0.208759	0.29779
gene:Solyc12g096780.2	Solyc12g096780.2	SL4.0ch12	+	65073083	65076085	80.0685	10.7317	15.3086
gene:Solyc12g096770.1	Solyc12g096770.1	SL4.0ch12	+	65063581	65064906	3.8273	0.512979	0.731754
gene:Solyc12g096760.2	Solyc12g096760.2	SL4.0ch12	+	65055509	65059255	295.169	39.5619	56.4343
gene:Solyc12g096750.2	Solyc12g096750.2	SL4.0ch12	+	65052772	65054550	0	0	0
gene:Solyc12g096740.1	Solyc12g096740.1	SL4.0ch12	-	65045086	65046522	0	0	0
gene:Solyc12g096730.3	Solyc12g096730.3	SL4.0ch12	+	65042351	65044723	0.247783	0.033211	0.047374
gene:Solyc12g096710.2	Solyc12g096710.2	SL4.0ch12	+	65035766	65040625	4.06471	0.5448	0.777145
gene:Solyc12g096700.2	Solyc12g096700.2	SL4.0ch12	-	65031806	65034156	4348.2	582.796	831.346
gene:Solyc12g096690.2	Solyc12g096690.2	SL4.0ch12	-	65028510	65031419	456.594	61.1981	87.2978
gene:Solyc12g096680.1	Solyc12g096680.1	SL4.0ch12	-	65025495	65027459	9.89313	1.32599	1.8915
gene:Solyc12g096670.2	Solyc12g096670.2	SL4.0ch12	-	65017758	65021696	8.49365	1.13842	1.62393
gene:Solyc12g096660.3	Solyc12g096660.3	SL4.0ch12	+	64998476	65006415	6.56746	0.880247	1.25565
gene:Solyc12g096650.2	Solyc12g096650.2	SL4.0ch12	+	64992337	64997841	154.995	20.7743	29.6341
gene:Solyc12g096640.3	Solyc12g096640.3	SL4.0ch12	-	64986721	64990603	0	0	0
gene:Solyc12g096630.2	Solyc12g096630.2	SL4.0ch12	+	64983248	64985002	0	0	0
gene:Solyc12g096620.1	Solyc12g096620.1	SL4.0ch12	-	64973743	64974885	0	0	0
gene:Solyc12g096610.2	Solyc12g096610.2	SL4.0ch12	+	64966931	64970787	22.0937	2.96125	4.22417
gene:Solyc12g096600.2	Solyc12g096600.2	SL4.0ch12	+	64964844	64966728	5.13013	0.687599	0.980846
gene:Solyc12g096590.3	Solyc12g096590.3	SL4.0ch12	-	64959483	64964729	217.236	29.1165	41.5341
gene:Solyc12g096580.2	Solyc12g096580.2	SL4.0ch12	+	64953370	64959811	25.0461	3.35697	4.78865
gene:Solyc12g096570.1	Solyc12g096570.1	SL4.0ch12	-	64948133	64948489	3.89916	0.522611	0.745493
gene:Solyc12g096560.2	Solyc12g096560.2	SL4.0ch12	+	64942159	64947237	456.104	61.1323	87.204
gene:Solyc12g096550.2	Solyc12g096550.2	SL4.0ch12	-	64937046	64940302	46.67	6.25526	8.92299
gene:Solyc12g096540.2	Solyc12g096540.2	SL4.0ch12	-	64933409	64936054	5361.73	718.64	1025.13
gene:Solyc12g096530.1	Solyc12g096530.1	SL4.0ch12	-	64928790	64932253	38.581	5.17108	7.37644
gene:Solyc12g096520.3	Solyc12g096520.3	SL4.0ch12	-	64919602	64926163	189.885	25.4506	36.3047
gene:Solyc12g096510.3	Solyc12g096510.3	SL4.0ch12	+	64917755	64919635	15.2275	2.04097	2.9114
gene:Solyc12g096500.2	Solyc12g096500.2	SL4.0ch12	+	64913638	64915137	227.224	30.4551	43.4436
gene:Solyc12g096490.1	Solyc12g096490.1	SL4.0ch12	-	64904731	64905225	8.71717	1.16838	1.66667
gene:Solyc12g096480.1	Solyc12g096480.1	SL4.0ch12	-	64900573	64901031	1.2963	0.173745	0.247843
gene:Solyc12g096470.2	Solyc12g096470.2	SL4.0ch12	-	64895828	64899493	245.655	32.9255	46.9675
gene:Solyc12g096460.3	Solyc12g096460.3	SL4.0ch12	+	64891617	64895582	156.626	20.9928	29.9458
gene:Solyc12g096450.2	Solyc12g096450.2	SL4.0ch12	+	64887455	64890474	258.378	34.6308	49.4002
gene:Solyc12g096440.1	Solyc12g096440.1	SL4.0ch12	+	64884627	64886367	0	0	0
gene:Solyc12g096430.1	Solyc12g096430.1	SL4.0ch12	-	64874444	64882128	3.7027	0.496279	0.707931
gene:Solyc12g096420.2	Solyc12g096420.2	SL4.0ch12	+	64863573	64866646	39.3593	5.27539	7.52524
gene:Solyc12g096400.2	Solyc12g096400.2	SL4.0ch12	-	64848307	64850509	0	0	0
gene:Solyc12g096390.2	Solyc12g096390.2	SL4.0ch12	+	64845368	64847304	218.995	29.3522	41.8704
gene:Solyc12g096380.1	Solyc12g096380.1	SL4.0ch12	-	64841808	64844163	0	0	0
gene:Solyc12g096370.2	Solyc12g096370.2	SL4.0ch12	-	64838333	64840357	90.5551	12.1372	17.3135
gene:Solyc12g096350.2	Solyc12g096350.2	SL4.0ch12	+	64831785	64833481	119.999	16.0836	22.943
gene:Solyc12g096340.2	Solyc12g096340.2	SL4.0ch12	+	64820145	64825346	100.076	13.4133	19.1339
gene:Solyc12g096330.3	Solyc12g096330.3	SL4.0ch12	-	64816664	64818791	55.8677	7.48803	10.6815
gene:Solyc12g096320.2	Solyc12g096320.2	SL4.0ch12	+	64812588	64816103	222.975	29.8857	42.6314
gene:Solyc12g096310.2	Solyc12g096310.2	SL4.0ch12	+	64806789	64809618	0	0	0
gene:Solyc12g096300.2	Solyc12g096300.2	SL4.0ch12	-	64799434	64802302	4755.42	637.376	909.204
gene:Solyc12g096295.1	Solyc12g096295.1	SL4.0ch12	+	64798539	64799213	1.27481	0.170865	0.243735
gene:Solyc12g096290.3	Solyc12g096290.3	SL4.0ch12	+	64796141	64798438	94.0052	12.5997	17.9732
gene:Solyc12g096280.2	Solyc12g096280.2	SL4.0ch12	-	64788807	64793274	82.5375	11.0626	15.7806
gene:Solyc12g096270.2	Solyc12g096270.2	SL4.0ch12	-	64785658	64787738	96.5789	12.9446	18.4652
gene:Solyc12g096260.2	Solyc12g096260.2	SL4.0ch12	+	64785297	64785857	1.54332	0.206853	0.295072
gene:Solyc12g096250.2	Solyc12g096250.2	SL4.0ch12	-	64781277	64783284	98.4989	13.202	18.8323
gene:Solyc12g096240.3	Solyc12g096240.3	SL4.0ch12	+	64771556	64776965	0	0	0
gene:Solyc12g096230.2	Solyc12g096230.2	SL4.0ch12	+	64765130	64769940	43.8955	5.88339	8.39253
gene:Solyc12g096220.2	Solyc12g096220.2	SL4.0ch12	+	64755334	64761590	2608.43	349.612	498.715
gene:Solyc12g096210.2	Solyc12g096210.2	SL4.0ch12	+	64746925	64749506	2.03801	0.273158	0.389654
gene:Solyc12g096200.2	Solyc12g096200.2	SL4.0ch12	-	64740273	64741296	0	0	0
gene:Solyc12g096195.1	Solyc12g096195.1	SL4.0ch12	-	64739619	64740248	0	0	0
gene:Solyc12g096190.2	Solyc12g096190.2	SL4.0ch12	+	64732215	64735541	156.89	21.0282	29.9963
gene:Solyc12g096180.1	Solyc12g096180.1	SL4.0ch12	-	64729367	64729960	0	0	0
gene:Solyc12g096175.1	Solyc12g096175.1	SL4.0ch12	+	64725206	64725890	0	0	0
gene:Solyc12g096170.2	Solyc12g096170.2	SL4.0ch12	-	64713331	64717279	314.32	42.1288	60.0959
gene:Solyc12g096160.2	Solyc12g096160.2	SL4.0ch12	-	64706214	64712081	152.352	20.42	29.1287
gene:Solyc12g096150.2	Solyc12g096150.2	SL4.0ch12	+	64703132	64705802	1523.95	204.257	291.368
gene:Solyc12g096145.1	Solyc12g096145.1	SL4.0ch12	-	64700548	64701306	4.73221	0.634266	0.904767
gene:Solyc12g096140.3	Solyc12g096140.3	SL4.0ch12	-	64699147	64700169	196.246	26.3032	37.521
gene:Solyc12g096130.2	Solyc12g096130.2	SL4.0ch12	+	64696277	64696360	84.2024	11.2858	16.0989
gene:Solyc12g096120.2	Solyc12g096120.2	SL4.0ch12	-	64688535	64693848	152.29	20.4117	29.1168
gene:Solyc12g096110.3	Solyc12g096110.3	SL4.0ch12	+	64688419	64690368	9.35248	1.25353	1.78813
gene:Solyc12g096105.1	Solyc12g096105.1	SL4.0ch12	+	64683754	64688416	2.30284	0.308653	0.440288
gene:Solyc12g096100.2	Solyc12g096100.2	SL4.0ch12	+	64677855	64678432	55.4567	7.43295	10.603
gene:Solyc12g096090.2	Solyc12g096090.2	SL4.0ch12	-	64673792	64677178	104.876	14.0568	20.0517
gene:Solyc12g096080.2	Solyc12g096080.2	SL4.0ch12	-	64670154	64672826	0	0	0
gene:Solyc12g096070.2	Solyc12g096070.2	SL4.0ch12	+	64665620	64669406	434.757	58.2712	83.1226
gene:Solyc12g096060.2	Solyc12g096060.2	SL4.0ch12	-	64656776	64662735	100.993	13.5363	19.3092
gene:Solyc12g096050.2	Solyc12g096050.2	SL4.0ch12	-	64641107	64655201	46.4639	6.22763	8.88359
gene:Solyc12g096040.3	Solyc12g096040.3	SL4.0ch12	-	64632026	64639747	1040.03	139.397	198.847
gene:Solyc12g096030.1	Solyc12g096030.1	SL4.0ch12	+	64628129	64629163	56.1333	7.52364	10.7323
gene:Solyc12g096020.3	Solyc12g096020.3	SL4.0ch12	-	64618555	64621064	104.234	13.9706	19.9288
gene:Solyc12g096010.3	Solyc12g096010.3	SL4.0ch12	-	64611356	64617035	33.4826	4.48773	6.40165
gene:Solyc12g096000.2	Solyc12g096000.2	SL4.0ch12	-	64604056	64608553	1098.62	147.249	210.048
gene:Solyc12g095990.2	Solyc12g095990.2	SL4.0ch12	-	64596152	64602369	2115.34	283.522	404.439
gene:Solyc12g095980.2	Solyc12g095980.2	SL4.0ch12	+	64593507	64594346	33.475	4.48671	6.40019
gene:Solyc12g095970.3	Solyc12g095970.3	SL4.0ch12	-	64589254	64590458	0	0	0
gene:Solyc12g095960.3	Solyc12g095960.3	SL4.0ch12	-	64579725	64585397	3867.79	518.406	739.495
gene:Solyc12g095950.1	Solyc12g095950.1	SL4.0ch12	+	64579929	64580271	991.901	132.946	189.645
gene:Solyc12g095940.1	Solyc12g095940.1	SL4.0ch12	+	64550475	64550861	221.935	29.7463	42.4326
gene:Solyc12g095930.2	Solyc12g095930.2	SL4.0ch12	+	64544434	64549622	473.898	63.5173	90.6061
gene:Solyc12g095920.2	Solyc12g095920.2	SL4.0ch12	-	64539181	64543901	319.951	42.8835	61.1725
gene:Solyc12g095910.2	Solyc12g095910.2	SL4.0ch12	+	64533707	64539030	896.389	120.144	171.384
gene:Solyc12g095900.2	Solyc12g095900.2	SL4.0ch12	-	64525215	64532144	52.2156	6.99854	9.98327
gene:Solyc12g095890.2	Solyc12g095890.2	SL4.0ch12	+	64516602	64523622	131.431	17.6159	25.1287
gene:Solyc12g095880.2	Solyc12g095880.2	SL4.0ch12	-	64506045	64515229	163.357	21.895	31.2327
gene:Solyc12g095870.3	Solyc12g095870.3	SL4.0ch12	+	64502257	64505727	170.046	22.7916	32.5117
gene:Solyc12g095860.2	Solyc12g095860.2	SL4.0ch12	-	64495211	64499961	303.953	40.7393	58.1137
gene:Solyc12g095850.2	Solyc12g095850.2	SL4.0ch12	+	64484420	64494648	76.1976	10.2129	14.5685
gene:Solyc12g095840.2	Solyc12g095840.2	SL4.0ch12	-	64473830	64480794	77.7936	10.4268	14.8736
gene:Solyc12g095830.3	Solyc12g095830.3	SL4.0ch12	+	64466916	64471621	343.155	45.9936	65.6089
gene:Solyc12g095820.3	Solyc12g095820.3	SL4.0ch12	+	64457324	64464936	60.2301	8.07274	11.5156
gene:Solyc12g095810.2	Solyc12g095810.2	SL4.0ch12	+	64450021	64455662	28.5458	3.82605	5.45777
gene:Solyc12g095800.2	Solyc12g095800.2	SL4.0ch12	-	64439271	64448604	214.508	28.7508	41.0124
gene:Solyc12g095790.2	Solyc12g095790.2	SL4.0ch12	-	64431843	64436116	153.163	20.5287	29.2838
gene:Solyc12g095780.2	Solyc12g095780.2	SL4.0ch12	-	64425006	64428616	427.18	57.2556	81.6739
gene:Solyc12g095770.2	Solyc12g095770.2	SL4.0ch12	+	64419845	64424789	292.249	39.1706	55.876
gene:Solyc12g095760.2	Solyc12g095760.2	SL4.0ch12	-	64411731	64418455	784.512	105.149	149.993
gene:Solyc12g095750.2	Solyc12g095750.2	SL4.0ch12	+	64406254	64410055	28.0055	3.75362	5.35446
gene:Solyc12g095740.3	Solyc12g095740.3	SL4.0ch12	+	64397907	64398787	0	0	0
gene:Solyc12g094740.3	Solyc12g094740.3	SL4.0ch12	-	64356861	64397788	0	0	0
gene:Solyc12g094720.3	Solyc12g094720.3	SL4.0ch12	+	64340304	64344150	7.13741	0.956639	1.36462
gene:Solyc12g094710.2	Solyc12g094710.2	SL4.0ch12	-	64334246	64338711	509.287	68.2605	97.3723
gene:Solyc12g094700.3	Solyc12g094700.3	SL4.0ch12	+	64329964	64332739	0	0	0
gene:Solyc12g094690.1	Solyc12g094690.1	SL4.0ch12	+	64325990	64326550	28.9109	3.87497	5.52757
gene:Solyc12g094680.3	Solyc12g094680.3	SL4.0ch12	+	64320292	64323049	0	0	0
gene:Solyc12g094670.1	Solyc12g094670.1	SL4.0ch12	+	64316119	64317591	0	0	0
gene:Solyc12g094660.2	Solyc12g094660.2	SL4.0ch12	-	64304662	64308163	27.2492	3.65225	5.20986
gene:Solyc12g094650.3	Solyc12g094650.3	SL4.0ch12	-	64301014	64303874	2.0196	0.27069	0.386134
gene:Solyc12g094640.3	Solyc12g094640.3	SL4.0ch12	+	64297368	64300414	0.143184	0.019191	0.027376
gene:Solyc12g094630.2	Solyc12g094630.2	SL4.0ch12	+	64291651	64295980	192.102	25.7478	36.7287
gene:Solyc12g094620.3	Solyc12g094620.3	SL4.0ch12	+	64287079	64289521	793.262	106.322	151.666
gene:Solyc12g094610.3	Solyc12g094610.3	SL4.0ch12	+	64265825	64268860	0	0	0
gene:Solyc12g094600.3	Solyc12g094600.3	SL4.0ch12	-	64259518	64262406	2.53891	0.340293	0.485422
gene:Solyc12g094590.2	Solyc12g094590.2	SL4.0ch12	-	64251780	64257276	66.7453	8.94598	12.7613
gene:Solyc12g094580.3	Solyc12g094580.3	SL4.0ch12	-	64247400	64249965	62.6766	8.40064	11.9833
gene:Solyc12g094570.1	Solyc12g094570.1	SL4.0ch12	-	64245527	64247212	105.973	14.2037	20.2613
gene:Solyc12g094560.2	Solyc12g094560.2	SL4.0ch12	-	64241439	64243960	0	0	0
gene:Solyc12g094550.2	Solyc12g094550.2	SL4.0ch12	-	64231385	64234189	30.2245	4.05104	5.77873
gene:Solyc12g094540.1	Solyc12g094540.1	SL4.0ch12	+	64230331	64230945	185.668	24.8854	35.4985
gene:Solyc12g094530.1	Solyc12g094530.1	SL4.0ch12	-	64226445	64227149	0	0	0
gene:Solyc12g094520.2	Solyc12g094520.2	SL4.0ch12	-	64220588	64224520	104.53	14.0104	19.9855
gene:Solyc12g094510.2	Solyc12g094510.2	SL4.0ch12	+	64216701	64220138	68.3413	9.15989	13.0664
gene:Solyc12g094500.3	Solyc12g094500.3	SL4.0ch12	+	64212297	64216095	156.011	20.9104	29.8282
gene:Solyc12g094490.2	Solyc12g094490.2	SL4.0ch12	+	64188541	64197037	127.513	17.0907	24.3796
gene:Solyc12g094480.3	Solyc12g094480.3	SL4.0ch12	-	64184711	64187813	117.157	15.7027	22.3995
gene:Solyc12g094470.3	Solyc12g094470.3	SL4.0ch12	+	64174913	64177255	0	0	0
gene:Solyc12g094460.2	Solyc12g094460.2	SL4.0ch12	-	64155769	64159770	0	0	0
gene:Solyc12g094450.3	Solyc12g094450.3	SL4.0ch12	-	64150988	64154667	142.588	19.1113	27.2618
gene:Solyc12g094440.2	Solyc12g094440.2	SL4.0ch12	-	64133929	64139290	772.419	103.529	147.681
gene:Solyc12g094435.1	Solyc12g094435.1	SL4.0ch12	-	64129792	64132126	0	0	0
gene:Solyc12g094430.1	Solyc12g094430.1	SL4.0ch12	+	64127267	64129423	258.225	34.6103	49.3709
gene:Solyc12g094420.2	Solyc12g094420.2	SL4.0ch12	+	64122886	64126269	60.7435	8.14155	11.6138
gene:Solyc12g094410.3	Solyc12g094410.3	SL4.0ch12	+	64117176	64121843	0	0	0
gene:Solyc12g094400.2	Solyc12g094400.2	SL4.0ch12	+	64107691	64115082	0	0	0
gene:Solyc12g094390.1	Solyc12g094390.1	SL4.0ch12	+	64102919	64103647	0	0	0
gene:Solyc12g094385.1	Solyc12g094385.1	SL4.0ch12	-	64094968	64095892	0.96973	0.129974	0.185406
gene:Solyc12g094380.2	Solyc12g094380.2	SL4.0ch12	-	64084294	64085782	0	0	0
gene:Solyc12g089385.1	Solyc12g089385.1	SL4.0ch12	-	64067091	64071402	0	0	0
gene:Solyc12g089380.2	Solyc12g089380.2	SL4.0ch12	-	64059747	64061777	1.90142	0.254851	0.363539
gene:Solyc12g089370.2	Solyc12g089370.2	SL4.0ch12	-	64056660	64057872	0	0	0
gene:Solyc12g089360.1	Solyc12g089360.1	SL4.0ch12	-	64053989	64055191	0	0	0
gene:Solyc12g089350.3	Solyc12g089350.3	SL4.0ch12	+	64049776	64053437	0	0	0
gene:Solyc12g089340.2	Solyc12g089340.2	SL4.0ch12	-	64034028	64046382	112.076	15.0217	21.4282
gene:Solyc12g089330.2	Solyc12g089330.2	SL4.0ch12	-	64028338	64032904	0	0	0
gene:Solyc12g089320.3	Solyc12g089320.3	SL4.0ch12	-	64014712	64017723	123.172	16.5089	23.5497
gene:Solyc12g089310.2	Solyc12g089310.2	SL4.0ch12	-	64011041	64013635	2.40131	0.321851	0.459114
gene:Solyc12g089300.2	Solyc12g089300.2	SL4.0ch12	-	64004949	64006431	0	0	0
gene:Solyc12g089290.3	Solyc12g089290.3	SL4.0ch12	+	63975959	63978355	66.1499	8.86617	12.6474
gene:Solyc12g089280.2	Solyc12g089280.2	SL4.0ch12	+	63952985	63973532	250.297	33.5477	47.8551
gene:Solyc12g089270.1	Solyc12g089270.1	SL4.0ch12	+	63948978	63949424	0	0	0
gene:Solyc12g089260.3	Solyc12g089260.3	SL4.0ch12	+	63931133	63939594	94.4909	12.6648	18.066
gene:Solyc12g089250.1	Solyc12g089250.1	SL4.0ch12	+	63925329	63927041	2.71103	0.363364	0.518331
gene:Solyc12g089240.2	Solyc12g089240.2	SL4.0ch12	+	63915734	63918419	20.4348	2.73891	3.90699
gene:Solyc12g089230.2	Solyc12g089230.2	SL4.0ch12	+	63898428	63906797	22.6321	3.03342	4.32711
gene:Solyc12g089220.3	Solyc12g089220.3	SL4.0ch12	-	63891678	63896335	12.8847	1.72696	2.46347
gene:Solyc12g089210.2	Solyc12g089210.2	SL4.0ch12	-	63885900	63890340	191.472	25.6633	36.6082
gene:Solyc12g089205.1	Solyc12g089205.1	SL4.0ch12	-	63884208	63884774	17.8296	2.38973	3.40889
gene:Solyc12g089200.3	Solyc12g089200.3	SL4.0ch12	+	63881747	63881974	14.5526	1.95051	2.78236
gene:Solyc12g089190.1	Solyc12g089190.1	SL4.0ch12	-	63870449	63871963	0	0	0
[truncated: 33,608 more rows]

## Sheet: WT_TM_rep_1
Gene ID	Gene Name	Reference	Strand	Start	End	Coverage	FPKM	TPM
[truncated: 34,075 more rows]

## Sheet: WT_TM_rep_2
Gene ID	Gene Name	Reference	Strand	Start	End	Coverage	FPKM	TPM
[truncated: 34,075 more rows]

[truncated: 38 more sheets: WT_TM_rep_3, WT_FM_IM_rep_1, WT_FM_IM_rep_2, WT_FM_IM_rep_3, mt_VM_rep_1, mt_VM_rep_2, mt_VM_rep_3, mt_TM_rep_1, mt_TM_rep_2, mt_TM_rep_3, mt_FM_IM_rep_1, mt_FM_IM_rep_2, mt_FM_IM_rep_3, WT_FM_1, WT_FM_2, WT_FM_3, WT_FM_4, WT_IM_1, WT_IM_2, WT_IM_3 …]
