# Supplementary material for: TM3 and STM3 Promote Flowering Together with FUL2 and MBP20, but Act Antagonistically in Inflorescence Branching in Tomato
Source: Plants (Basel). 2023 Jul 25;12(15):2754. doi: 10.3390/plants12152754 (PMC10420972; doi:10.3390/plants12152754)
Supplement: Supplementary file 1 [file plants-12-02754-s001.zip › Supplemetary Table primers.xlsx]

## Sheet: Sheet1
Experiment	Gene	Forward primer (5' - 3')	Reverse primer (5' - 3')
RT-qPCR	CAC	CCTCCGTTGTGATGTAACTGG	ATTGGTGGAAAGTAACATCATCG
	MBP13	TGCTCAACTGAAGGAAGAGG	AGTCAATGGTAGCACCTGACAC
	MBP14	AGAACCAGCTATTCAAGGAAC	TGAGGACTTTCATCTTCTCGTC
	MBP18	CGTGAAAAGTGCGGGCTTAGG	GCTGGTGGTGTTGATGGTGG
	MBP19	AGATCATCAGGGCGAGAAAGTC	GCTGCTCGTCCACACTTTTGAG
	MBP23	ATCCGCGCAAGAAAGATGGA	GCATTTCAAAACCACCACACT
	STM3	GCAATTGGAGCAGAGTGTCA	TCGTCTCTCTTCATCTCCTCCA
	TM3	GGAAGTTCTTGGGAGAAGGTCTG	AGTCGCTCAACCTGTTCCTTG
Y2H	EJ2	CACCATGGGAAGAGGAAGAGTTGAGCTTAAG	TTAAAGCATCCATCCATGAATAAATC
	FUL1	AAAAAGCAGGCTTGGGAAGAGGAAGAGTCCA	AGAAAGCTGGGTTTAATTATTAAGATGACGAAGCA
	FUL2	AAAAAGCAGGCTTGGGTAGAGGAAGAGTACA	AGAAAGCTGGGTTTAACCGTTGAGATGTCGAAGCA
	J2	CACCATGGGAAGAGGAAGAGTAGAACTAAAGAG	TTAGAGCATCCACCCTGGAATAAATC
	MBP10	AAAAAGCAGGCTTGGGGCGGGGTAGGGTG	AGAAAGCTGGGTTCATCCTTTGTTGTGGACATGGT
	MBP12	AAAAAGCAGGCTTGGGGAGAGGAAAGATATTG	AGAAAGCTGGGTTCCACTAATGCAGTGACAG
	MBP13	AAAAAGCAGGCTTGGTGAGAGGAAAAACTGAGT	AGAAAGCTGGGTTTAAAGTGATGTAGGTAGTGTG
	MBP14	AAAAAGCAGGCTTGGTGAGGGGAAAAACTGAG	AGAAAGCTGGGTTCATCTTTCAGGAAGTCCAA
	MBP18	AAAAAGCAGGCTTGGTGAGAGGAAAAGTAGAAATG	AGAAAGCTGGGTCTATAAGCAGCGCATTTGAG
	MBP20	AAAAAGCAGGCTTGGGAAGAGGTAGGGTAGAGT	AGAAAGCTGGGTTCATCCTTCGTTGCTGACGTGG
	MBP22	AAAAAGCAGGCTTGGGGAGAGGAAAGATAG	AGAAAGCTGGGTTCAATCGTAGGTAGAGGGAG
	MBP23	AAAAAGCAGGCTTGGTGAGAGGGAAAACTGAAA	AGAAAGCTGGGTGGAAATCAATTTAGGGACATTGG
	MBP24	AAAAAGCAGGCTTGATGGTGAGACAAAAAATTCAG	AGAAAGCTGGGTCTAAGGAAAAGCCAAGCATAACTTG
	MBP9	AAAAAGCAGGCTTGGGGAGAGGTAAGATAGTG	AGAAAGCTGGGTGGTTTTCACTGCGAATGC
	MC	AAAAAGCAGGCTTGGGAAGAGGAAAAGTTG	AGAAAGCTGGGTTCATAGATGTTTATTCATGTT
	RIN	CACCATGGGTAGAGGGAAAGTAGAATTGAAG	TCAAAGCATCCATCCAGGTACAA
	STM3	AAAAAGCAGGCTTGGTTCGAGGTAAAACCCAGA	AGAAAGCTGGGTAAGGGCTAAAAGTTAAACTCCATC
	TAG1	AAAAAGCAGGCTATATGGACTTCCAAAGTGATCTAACC	AGAAAGCTGGGTTTAGACTAGTTGAATAGGGGGTTGG
	TM3	AAAAAGCAGGCTTGGTTCGAGGTAAAACCCAG	AGAAAGCTGGGTTAGAGACGTCTTTCTCTGCAC
	TM5	CACCATGGGAAGGGGTAGGGTTGAGCT	TCAAGGCAACCAGCCAGCCA
CRISPR mutagenesis	MADS sequence of TM3 and STM3, sgRNA1	ATTGTTCGAGGTAAAACCCAGATG	AAACCATCTGGGTTTTACCTCGAA
	MADS sequence of TM3 and STM3, sgRNA2	ATTGTGTCTTATGTGATGCTGAAG	AAACCTTCAGCATCACATAAGACA
	MBP18 sgRNA1	ATTGGCAGGAATTTAAATGGTGAG	AAACCTCACCATTTAAATTCCTGC
	MBP18 sgRNA2	ATTGGAATAGAAAATTCAACGAGC	AAACGCTCGTTGAATTTTCTATTC
	MBP23 sgRNA1	ATTGTGAGAGGGAAAACTGAAATG	AAACCATTTCAGTTTTCCCTCTCA
	MBP23 sgRNA2	ATTGGTATCGAAAACGCGACAAGC	AAACGCTTGTCGCGTTTTCGATAC
	STM3_sgRNA1	ATTGTTATATCGTTCAATTACCTC	AAACGAGGTAATTGAACGATATAA
	STM3_sgRNA2	ATTGATCTGATGAAAATCAATCTG	AAACCAGATTGATTTTCATCAGAT
	TM3_sgRNA1	ATTGAGATAATAGAGCGATATAAG	AAACCTTATATCGCTCTATTATCT
	TM3_sgRNA2	ATTGAGCTGGGCCACAGTATCTAC	AAACGTAGATACTGTGGCCCAGCT
CRISPR genotyping	MBP18	CGGAAATCCTTAATGTCTTGGA	AGCCCACGCCTATTGACTTTG
	MBP23	GCAATTTTCCACTCACTTACAAG	CCGTAACTAGGATTGCTTCACA
	STM3 exon 1	GCAACCAAAATCTTGTCTGAGA	AATCAAAAGGACTTGGATCTGC
	STM3 exon 2	GTGCATCATGAATACCACCAAT	CATCAAACTTGCTGTCTCTTGC
	TM3 exon 1	GCAACCAAAATCTTGTCTGAGA	TGTTATCTAGGGCACCAAAAGC
	TM3 exon 2/3	CCAATTTTAACCAACCCTCAAC	ATGACAGTGCAACAACTTTTGG
