# Supplementary material for: TM3 and STM3 Promote Flowering Together with FUL2 and MBP20, but Act Antagonistically in Inflorescence Branching in Tomato
Source: Plants (Basel). 2023 Jul 25;12(15):2754. doi: 10.3390/plants12152754 (PMC10420972; doi:10.3390/plants12152754)
Supplement: Supplementary file 1 [file plants-12-02754-s001.zip › Tree_amino_acid_seqs.xlsx]

## Sheet: Sheet1
>TM3	MVRGKTQMRRIENATSRQVTFSKRRNGLLKKAFELSVLCDAEVGLIIFSPRGKLYEFASSSTQEIIERYKRHTKDRVQPENQAGPQYLQYMQHEAANLMKKIELLETAKRRKFLGEGLQSCTLQEVQQIEKQLERSVGTIRARKLQVFKEQVERLKEKEKILAAENAELREKFGSLQQRETPNVEKEGEALCIDGSEKSDVETELFIGLPECRERRL
>STM3	MVRGKTQMRRIENATSRQVTFSKRRNGLLKKAFELSVLCDAEVGLIIFSPRGKLYEFASSSIPEVIERYKRHTKDKVKSDENQSVDIQHTKQETASLMKKIELLESSKRKLLGEGLGSCSLEEVQQLEKQLEQSVITIRARKMQVFREQMERLKERERALTAENMMLRELKFGGDEERRKSSGEKEREVVFCIEGGSTGSEKSDVETELFIGQPHYHDSRIRRPEWS
>SlMBP18	MVRGKVEMKRIENSTSRQVTFSKRRNGLTKKAYELSVLCDAEVAFIIFSHKGRLYEFASSNMQKIIERYRGRARETTTVDKSTELEHYMENLKHETANMAKKIEILEISKRKLMGQGLGSCSMDELEDIDSQLERTLKIIRARKTQLFKEEIESLKAKERLLLQQNASLREKCGLRPMLSESASAPEPIPAPPSTPPAQSKERGNCSQSTKSWEVETELFIGLPQMRCL
>SlMBP13	MVRGKTELKRIENATSRQVTFSKRRSGLLKKAFELSVLCDAEVALIVFSPKGKLYEFSSSSTNKTIERYQKNEKSLGRLNRKLTDQLTTEHLKEEVATMTRKLEFLEDSKRKLLGHGLESSTFDELQKVEEQLEKSLSNIRARKNLLFKEQIAQLKEEEKILLKENVDLKKKCQVLPLTLTPVPLVEKDVERQIMEVETELFIGLPETRKSSYCPNLNTLPTLL
>SlMBP14	MVRGITEMKRIENTTSRQVTFSKRRGGLLKKAFELSVLCDAEVSLIIFSQKGKLFEFSSSSTNKTIERYQKNDKNLGHENILLEQTTEHLKGEVMSMTRNLEVLEISKRRLLGEDLESCSIDELEKVEGQLDQSLRNIRAKKNQLFKEQISLLKDEEKVLMNKNAELREKYEARSLPLFIDRREDESPQTQNMEVDTQLFIGLPER
>SlMBP23	MVRGKTEMRRIENATSRQVTFSKRRNGLLKKAFELSVLCDAQVGLVILSPRDKLYEFSTSSMQEIIERYQRHTKDIQCENPAMEQNNMQNLKHDTSSLMKKIELLEKSKRKLLGESLESCSLEGLQQMEHQLEWSINIIRARKMEVFSEQIERLKENVKDLASENVMLLEKCGGFEMQQTSGGEDVSMVISSEKSDVETELLIGLPMSLN
>SlMBP19	MVRGKVEMKRIENATSRQVTFSKRRNGVIKKAYELSVLCDAQVALIIFSNKGRLFQFSSSCMQKTIERYREYTKETLININTFEVEQQMEKLKEETANIAKKIEILELSKRKLLGQGIGSCSINELQEIDNQLERSLKIIRARKSQVFKDEIQRLKERERQMLEENARLSQKCGRAALESAQLKEKETSCSRVTMETDLKIGLPDIGWW
>TM29	MGRGRVELKRIENKINRQVTFAKRRNGLLKKAYELSVLCDAEVALLVFSNRGKLYEFCSTNNMLKTLDRYQKCSYGTLEVNRSIKDNEQSSYREYLKLKAKYESLQRYQRHLLGDELGPLTIDDLEHLEVQLDTSLKHIRSTRTQMMLDQLSDLQTKEKLWNEANKVLERKMEEIYAENNMQQAWGGGEQSLNYGQQQHPQSQGFFQPLECNSSLQIGYDPITTSSQITAVTNAQNVNGMIPGWML
>J2	MGRGRVELKRIENKINRQVTFAKRRNGLLKKAYELSILCDAEVALIIFSSRGKLYEFSSASSMMTTLEKYQQCSYASLDPMLPVSDTQMNYNEYVRLKARVELLQRSQRHILGEDLGTLNSKELEQLEHQLDASLKKVRSKKTQSMLDQLADLQEKEQMLEEANKQLKNKLEESAARIPLGLSWGNNGGQTMEYNRLPPQTTAQPFFQPLRLNSSSPQFGYNPNMGANDHEVNAATTAHNINGFIPGWML
>EJ2	MGRGRVELKRIENKINRQVTFAKRRNGLLKKAYELSVLCDAEVALIIFSNRGKLYEFCSTSSMVKTIEKYQRCSYATLEANQSVTDTQNNYHEYLRLKARVELLQRSQRNFLGEDLGTLSSKDLEQLENQLESSLKQIRSRKTQFMLDQLADLQQKEQMLAESNRLLRRKLEESVAGFPLRLCWEDGGDHQLMHQQNRLPNTEGFFQPLGLHSSSPHFGYNPVNTDEVNAAATAHNMNGFIHGWML
>SOC1	MVRGKTQMKRIENATSRQVTFSKRRNGLLKKAFELSVLCDAEVSLIIFSPKGKLYEFASSNMQDTIDRYLRHTKDRVSTKPVSEENMQHLKYEAANMMKKIEQLEASKRKLLGEGIGTCSIEELQQIEQQLEKSVKCIRARKTQVFKEQIEQLKQKEKALAAENEKLSEKWGSHESEVWSNKNQESTGRGDEESSPSSEVETQLFIGLPCSSRK
>AGL72	MVRGKIEIKKIENVTSRQVTFSKRRSGLFKKAHELSVLCDAQVAAMIFSQKGRLYEFASSDIRNTIKRYAEYKREYFVAETHPIEQYVQGLKKEMVTMVKKIEVLEVHNRKMMGQSLDSCSVKELSEIATQIEKSLHMVRLRKAKLYEDELQKLKAKERELKDERVRLSLKKTIYTHLCQVGERPMGMPSGSKEKEDVETDLFIGFLKNRP
>AGL71	MVRGKIEIKKIENVTSRQVTFSKRRSGLFKKAHELSVLCDAQVAAIVFSQSGRLHEYSSSQMEKIIDRYGKFSNAFYVAERPQVERYLQELKMEIDRMVKKIDLLEVHHRKLLGQGLDSCSVTELQEIDTQIEKSLRIVRSRKAELYADQLKKLKEKERELLNERKRLLEEQNRERLMRPVVPATLQICDKGNTEGGHRTKHSSEVETDLFIGLPVTRL
>AGL42	MVRGKIEMKKIENATSRQVTFSKRRNGLLKKAYELSVLCDAQLSLIIFSQRGRLYEFSSSDMQKTIERYRKYTKDHETSNHDSQIHLQQLKQEASHMITKIELLEFHKRKLLGQGIASCSLEELQEIDSQLQRSLGKVRERKAQLFKEQLEKLKAKEKQLLEENVKLHQKNVINPWRGSSTDQQQEKYKVIDLNLEVETDLFIGLPNRNC
>SEP3	MGRGRVELKRIENKINRQVTFAKRRNGLLKKAYELSVLCDAEVALIIFSNRGKLYEFCSSSSMLRTLERYQKCNYGAPEPNVPSREALAVELSSQQEYLKLKERYDALQRTQRNLLGEDLGPLSTKELESLERQLDSSLKQIRALRTQFMLDQLNDLQSKERMLTETNKTLRLRLADGYQMPLQLNPNQEEVDHYGRHHHQQQQHSQAFFQPLECEPILQIGYQGQQDGMGAGPSVNNYMLGWLPYDTNSI
>SEP4	MGRGKVELKRIENKINRQVTFAKRRNGLLKKAYELSVLCDAEIALLIFSNRGKLYEFCSSPSGMARTVDKYRKHSYATMDPNQSAKDLQDKYQDYLKLKSRVEILQHSQRHLLGEELSEMDVNELEHLERQVDASLRQIRSTKARSMLDQLSDLKTKEEMLLETNRDLRRKLEDSDAALTQSFWGSSAAEQQQQHQQQQQGMSSYQSNPPIQEAGFFKPLQGNVALQMSSHYNHNPANATNSATTSQNVNGFFPGWMV
>SpTM3_ Sopen01g037760	MVRGKTQMRRIENATSRQVTFSKRRNGLLKKAFELSVLCDAEVGLIIFSPRGKLYEFASSSSQEIIERYKRHTKDRVQPENHQAGPQYLQYMQHEAANLMKKIELLETAKRKFLGEGLQSCTLQEVQQIEKQLERSVGTIRARKLQVFKEQVERLKEKEKILGAENAELREKFGSLQQRETPNVEKEGEALCIDGSEKSDVETELFIGLPECRERRL
>SpSOC1_Sopen10g006560	MVRGKTEMRRIENATSRQVTFSKRRYGLLKKAFELSVLCDAQVGLVIFSPRDKLYEFSTSSMQEIIERYQRHTKDIQCENPAMEQNNMHNLKHDTSSLMKKIELLEKSKRKLLGESLESCSLEELQQMEHQLEWSINIIRARKMEVFREQIERLKENVKDLASENVMLLEKCGGFEMQQTSGGEDVSIVISSEKSDVETELLIGLPMSLN
>SpSTM3_ Sopen01g037750	MVRGKTQMRRIENATSRQVTFSKRRNGLLKKAFELSVLCDAEVGLIIFSPRGKLYEFASSSIPEVIERYKRHTKDKVQPDESQSVDIQHTKQETASLMKKIELLESSKRKLLGEGLGSCSLEEVQQLEKQLEQSVTTIRARKMQVFREQMERLKERERALTAENMMLRELKFGGDEERRKSSGVICIEGGSTGSEKSDVETELFIGQPHYHDSRIRRPEWS
>SpMBP18_Sopen03g002820	MVRGKVEMKRIENSTSRQVTFSKRRNGLTKKAYELSVLCDAEVAFIIFSHKGRLFEFASSNMQKIIERYRRRARETTTVDKSTELEHYMENLKNETANMAKKIEILEISKRKLMGQGLGSCSMDELEDIDSQLQRTLKIIRARKAQLFKEEIENLKAKERLLLQQNASLREKCGLRPMVSESAPAPAPEPIPAPPSTPPAQSKERGNCSKSTKSWEVETELFIGLPQTRCL
>SpMBP13_Sopen08g028450	MVRGKTELKRIENATSRQVTFSKRRSGLLKKAFELSVLCDAEVALIVFSPKGKLYEFSSSSTNKTIERYQKNEKSLGRLNRKLTDQLTTEHLKEEVATMTRKLEFLEDSKRKLLGHGLESSTFDELQQVEEQLEKSLSNIKARKNLFFKEQIAQLKEEEKILLKENVDLKKKCEVLPLTLKPVPQVEKDVERQIMEVETELFIGLPETRKSSYCPNLNTLPTSL
>SpMBP14_Sopen12g029050	MVRGKTEIKRIENTTSRQVTFSKRRGGLLKKAFELSVLCDAEVSLIIFSQKGKLFEFSSSSTNKTIERYQKNDKNLGHENILLEQTTEHLKGEVMSMTRNLEVLEISKRRLLGEDLESCSIDELEKVEGQLDQSLRNIRAKKNQLFKEQISLLKDKEKVLMKKNAELREKYEARSLPLFIDRREDESPQTQNMEVDTQLFIGLPER
>PhFBP20_AF335238	MVRGKTQMRRIENATSRQVTFSKRRNGLLKKAFELSVLCDAQVGLVIFSPRGKQYEFSSSSMQEIIERYKGHTKDKVQTENQAGEQNLQHETAGLMKKIEFLETSKRKLLGEGLGSCTLEELQKIEKQLERSVSIIRARKMQVFKEQIEKLNEKEKALAAENAMLREKFG
>PhFBP21_AF335239	MVRGKTQMRRIENATSRQVTFSKRRNGLLKKAFELSVLCDAEVGLVIFSPRGKLYEFASSCMQEIIERYKRHTKDKVQNENQAGEQNLQLQHEAASLMKKIELLEISRRRLMGEGLQSCTLQEIQQLEKQLERSVSTIRARKIQVFKEQIARLKEKEKILAAENAMLKEKFG
>PhFBP28_AF335244	MVRGKTQMRRIENATSRQVTFSKRRNGLLKKAFELSVLCDAEVSLIIFSTRGKLYEFSSSSMQEIIERYRRHSEDVQGEKPAVEQNNMQNLKLDAASLMKKIEILETSKRKLLGEDLGSCSLEELQQIEKQLERSISTIRARKMEVFREQIERLKGNVKVLATENAMLWEKCG
>PhFBP22_AF335240	MVRGKVQMKRIENATSRQVTFSKRRNGLMKKAYELSVLCDAEVAVVIFSQRGRLYEFSSSSMQKTIDRYRECARETLTNNSIQAQQQIQYLKEETENMAKKIEVLEVSRRKLTGQSLGSCSMNELQQIDSQLERSLKNIRARKSQLFEDEIERLKAKKNLLLEENARLSEKCG
>PaFBP20_Peaxi162Scf00021g00117	MVRGKTQMRRIENATSRQVTFSKRRNGLLKKAFELSVLCDAQVGLVIFSPRGKQYEFSSSSMQEIIERYKGHTKDKVQTENQAGEQNLQHETAGLMKKIEFLETSKRKLLGEGLGSCTLEELQKIEKQLERSVSIIRARKMQVFKEQIEKLNEKEKALAAENAMLREKFGGLQQRQASSGEKEGEVVCTEGSDKSDVETELFIGPPECRIRHRLQN
>PaFBP21_Peaxi162Scf00021g00016	MVRGKTQMRRIENATSRQVTFSKRRNGLLKKAFELSVLCDAEVGLVIFSPRGKLYEFASSCMQEIIERYKRHTKDKVQNENQAGEQNLQLQHEAASLMKKIELLEISRRRLMGEGLQSCTLQEIQQLEKQLERSVSTIRARKIQVFKEQIARLKEKEKILAAENAMLKEKFGGFQERQVSSGEQVGEALCAEGNEKSDVETELFIGPPEGRIRRPSQN
>PaFBP28_Peaxi162Scf00008g01620	MVRGKTQMRRIENATSRQVTFSKRRNGLLKKAFELSVLCDAEVSLIIFSTRGKLYEFSSMCMQEIIERYRRHSEDVQGEKPAVEQNNMQNLKLDAASLMKKIEILETSKRKLLGEDLGSCSLEELQQIEKQLERSISTIRARKMEVFREQIERLKGNVKVLATENAMLWEKCGDLEMQQTSGGEDLSIEGSEKSDVETELFIGLPECRTKRPLQN
>Peaxi162Scf00620g00624	MVRGKTQLKRIENATSRQVTFSKRRSGLLKKAFELSVLCDAEVSLIVFSPKGKLYEFSSSSTNKTIERYQKNDKYLAHNRKTAEQTSEHLKEEVATMTRKLEHLEDSKRKLLGQGLDSSSFDELQQVEEQLEKSLSNIRARKNQLFREQIAHLKEE
>Peaxi162Scf01294g00240	MVRGKTQIKRIENATSRQVTFSKRRSGLLKKAFELSVLCDAEVSLIIFSTKGKLYEFSSSSTNKTIERYQKNGKNLRLDNKVLEQTAEHLKEEVVTMSRKLELLENSKRRLLGEGLDSCSIDELEQVEEQLERSLRNVRAKKNQLFREQVALLKEEEKVLMEQNAELRKKYEAQPLPLFIDRQEKEEPMDVETQLFIGLPERRSP
>StFBP28_PGSC0003DMT400026576	MVRGKTEMRRIENATSRQVTFSKRRNGLLKKAFELSVLCDAQVGLIIFSPRDKLYEFSTSSMQEIIERYQRHTKDIQCENPDMEQNNMHNLKHNTSSLMKKIELLEKSKRKLLGESLESCSLEELQQMEHQLERSINIIRARKMEVFREQIVRLKENVKELSSENVMLLEKCGGLEMQQTSGGEDVSIVISSEKSYVETELFIGLPESCKTKRP
>PGSC0003DMG400000008	MVRGKTQMRRIENTTSRQVTFSKRRNGLLKKAFELSVLCDAEVGLIIFSPRGKLYEFASSSVPEVIERYKRHTKDKVQPDVNQSVDIQNNKQETASLMKKIELLESSKRKLLGEGLGSCSLEEVQQIEKQLEQSVTTIRARKMQVFREQMERLKERERALTAENMMLRELKFGGDEERGKSSGEKEREVVICIEGGSDKSDVETELFIGQPHHHDSRIRRPEWS
>StFBP22_PGSC0003DMT400062322	MVRGKVEMKRIENSTSRQVTFSKRRNGLTKKAYELSVLCDAEVAFIIFSHKGRLFEFASSNMQKIIERYHARARETMTVDKSTELEHYMENLKHETANMAKKIEILEVSKRKLMGQGLGSCSMDELEDIDSQLERTLKIIRARKTQLFKDEIEHLNAKERLLLQQNASLREKCGFMPMLLESAPAPAPVPVPPPQAKERGNCSQSTKSWEVETELFIGFPQMRCL
>PGSC0003DMT400000028	MVRGKTQMRRIENTTSRQVTFSKRRNGLLKKAFELSVLCDAEVGLIIFSPRGKLYEFASSSVPEVIERYKRHTKDKVQPDVNQSVDIQNNKQETASLMKKIELLESSKRKLLGEGLGSCSLEEVQQIEKQLEQSVTTIRARKMQVFREQMERLKERERALTAENMMLRELKFGGDEERGKSSGEKEREVVICIEGGSDKSDVETELFIGQPHHHDSRIRRPEWS
>PGSC0003DMT400000027	MVRGKTQMRRIENTTSRQVTFSKRRNGLLKKAFELSVLCDAEVGLIIFSPRGKLYEFASSSVPEVIERYKRHTKDKVQPDVNQSVDIQNNKQETASLMKKIELLESSKRKLLGEGLGSCSLEEVQQIEKQLEQSVTTIRARKMQVFREQMERLKERVRLVALSQFIHA
>PGSC0003DMT400058558	MVRGKTELKRIENATSRQVTFSKRRSGLLKKAFELSVLCDAEVALIVFSPKGKLYEFSSSRKLLGHGLESSTLDELQQVEEQLEKSLSNIRARKVKIYICLNL
>PGSC0003DMT400058560	MVRGKTELKRIENATSRQVTFSKRRSGLLKKAFELSVLCDAEVALIVFSPKGKLYEFSSSSTTKTIERYQKNDKSLGRLNRKLTDQLTTEHLKEEVATMTRKLEFLEDSKRKLLGHGLESSTLDELQQVEEQLEKSLSNIRARKNLLFKEQIAQLKEEEKILLKKNADLRKRCEVLPLTLTPFPQVEKDVERQIMEVETELFIGRPETRKNSYCPNLNTPPTSL
>PGSC0003DMT400058559	MVRGKTELKRIENATSRQVTFSKRRSGLLKKAFELSVLCDAEVALIVFSPKGKLYEFSSSSTTKTIERYQKNDKSLGRLNRKLTDQLTTEHLKEEVATMTRKLEFLEDSKRKLLGHGLESSTLDELQQVEEQLEKSLSNIRARKCEVLPLTLTPFPQVEKDVERQIMEVETELFIGRPETRKNSYCPNLNTPPTSL
>Smel_004g206370	MVRGKTQMRRIENATSRQVTFSKRRNGLLKKAFELSVLCDAQVGLIIFSPRGKLYEFASSMQEIIERYQRHTKDVQCEKPSVEQNNVQNLKHDTISLMEKIQLLETSKRKLVGESLESCSLEELKQMEHQLERSVNIIRARKMEVFRKQIERLKETVKDLESENTMLLKKCGDVEKQQTSGGEELSIVSSEKSDVETELFIGLPECKTKRSF
>Smel_001g130580	MVRGKTQMRRIENATSRQVTFSKRRNGLLKKAFELSVLCDAQVGLIIFSPRGKLYEFASSMQEIIERYKRHTKDRVQPENQAGAQHLQHMQHEAASLLKKIELLETSKRKFLGEGLQSCTLQEVQQIEKQLEWSVSTIRARKVQVFKEQVERLKEKFGGLQQREKPNEEKEGEALCTDGSEKSDVETELFIGLPECRIRRPLQN
>Smel_001g130600	MVRGKTQMRRIENATSRQVTFSKRRNGLLKKAFELSVLCDAQVGLIIFSPRGKLYEFASSIPEVIELYKRHTKDKVQPDANEFGDMQHMKQETASLMKKIELLESSKLEEVQKLEKQLEQSVRTIRARKERALTAENVMLRELMGGIEERRNKEGELMVCTEGGSDKSDVETELFIGPPHDSRTRRLI
>Smel_008g318120	MVRGKTELKRIENATSRQVTFSKRRNGLLKKAFELSVLCDAEVALIVFSPKGKLYEFSSSSTNKTIERYQKNVKNLGRFNRKLSDQLTTENLKEEVAAMTRKLEFLEDSKRKLLGQGLESSTLDELQQVEGQLERSLSNIRARKNLKEEVAAMTRKLEFLEDSKRKLLGQGLESSTLDELQQVEGQLERSLSNIRARKNLLFRQQIAQLKEEEKILLKENADLKKRCEVLQLTLTTAPQVEKDLERQIMEVETELFIGLPEPRKIIAGFSSF
>Smel_001g130570	MGRGRVELKRIENKINRQVTFSKRRNGLLKKAYELSVLCDAEVALIIFSGRGKLYEFGSAGITKTLERYQRCCLNPQDNYGERETQSWYQEVSKLKAKFEALQRTQRHLLGEDLGALSVKELQNLEKQLEGALAQARQRKTQIMTEQMEELRKKERHLGDVNKQLKIKVSLGLSTLESEGQDGLRGLPFPWSCNASAEAGSSTFHVHHSQSNHMDCDQPDPVLQIGYHEYMAADGASGSRSMAIESNIIHGWGL
>Capang01g001156_LOC107872543	MVRGKTQMRRIENATSRQVTFSKRRNGLLKKAFELSVLCDAEVGLIIFSPRGKLYEFASSSIPEVLDRYKRHTKDKVQPDQIQSVEDIQHTKQETASLMKKIELLESSKRKLLGDGLGSCSLEEVKQIEKQLEQSVGIIRARKMQVYREQMERLKEKEKTLLAENVMLREKFEGLEDRRKSSRQTEDVICISGGGSDKSDVETELFIGPPHDSRITRPLLN
>Capang01g001154_LOC107872527	MVRGKTQMRRIENATSRQVTFSKRRNGLLKKAFELSVLCDAEVGLIIFSPRGKLYEFASSSMQEVIDRYKRHTKDRVQPENQAEAQNLQHMQHEAASLMKKIELLEISKRKFLGESLQSCTLQEIQQIEKQLERSVSTIRARKTQVFKEQVERLKEKEKILTAENAKLREKFVGLQQNQTPSEDKEGEAVCTDSSEKSDVETELIIGPPESRTRRLLQN
>Capan_LOC107863358	MVRGKVEMKRIENTTSRQVTFNKRKNGLTKKAYELSVLCDAEVAFIIFSHKGRLFEFTSSNMQKTIARYRARARETTMVDDSTEFEHYMEHLKHQTANMAKKIEILEVSKRKLMGQGLGSCSMDELQDIDSQLQRSLKNIRARKAQLFEDEIERLKARERLLLQENASLREKFGLMPMLLAPAPVPVPAAPPTPPAQAKEIGNCSQSTQSWEVETELFIGLPQMRCS
>Capan_LOC107866303	MVRGKTQLKRIENATSRQVTFSKRRSGLLKKAFELSVLCDAEVALIIFSSRGKLYEFSSSSTHKTIERYQKNDKSLGQFNRKLPDQLTTEHLKEEIATMTRKLEFLEDSKRKLLGQGLESSTLDELEQVEEQLERGLSNIRARKNLLFREQIAQLKEEGKILLKENADLKKRSEMLSLTLTTIAKEKKDDGRQIMEVETELFIGLPDTRKNSY
>Capan_LOC107851236	MVRGKTEIKRIENATSRQVTFSKRRSGLLKKASELSILCDAEVTLIIFSQKGKLFEFSSSSTNKTIERYQKNDKNSRHDKTLLEQTTEHLKEEVVSMSKKLELLENSKRRLLGEDLDSSSIDELEQAEEQLDLSLRNIRARKNQLFREQISLLKYEEKVLVEENAELREKFEISPRPLFIDGQEDENPQTQKMEVETQLFIGLPRR
>Niatv7_g26055	MVRGKVQMKRIEDATSRQVTFSKRRNGIMKKAYELSVLCDAEVAVIIFSQKGRLYEFSSSSSMQKAIGRYRENTKEALKNNNSIEVEHHMEHLKEETANIAKKIEILEVSKRKLMGQGIGSCSMNELQEIDNQLERNLKNIRARKTQLFKDEIERLKAKEKQLLEENERLSEECGLRRQPEAPPPPLTRISQQKETASCSHSVQNTEVETDLFIGLPDICWS
>Niatv7_g15849	MVRGKTQMRRIENATSRQVTFSKRRNGLLKKAFELSVLCDAEVGLVIFSPRGKLYEFASSSMQEIIERYKRHSKDKVLPENQAVGHNMQHLKHETASLMKKIELLETSKRKLLGEGLGSCTLEELQQIEKQLERSVSAIRSRKMQVFREQMQRLKEKEKALAVENAMLREKFGGHQQRQTSTGEKEGEVICIEGSSDKSDVETELFIGPPDECRIRRPLQN
>Niatv7_g23145	MVRGKTQMRRIENATSRQVTFSKRRNGLLKKAFELSVLCDAEVGLVIFSPRGKLYEFASSSMQEIIERYKRHTKDKVQPENQVGEQNLQHMQHEAASLMKKIELLEESKRKLLGEGLQSCTLGELQQIEKQLERSVSTIRARKIQVFKEQIERLKEKEKILASENAILREKFGDLQQRQGSSGEKEGEALCTESSEKSDVETELFIGPPECRIRRPLQN
>Niatv7_g63038	MVRGKTEMKRIENATSRQVTFSKRRSGLLKKAFELSVLCDAEVALIVFSPKGKLYEFSSSSTNKTIERYQKNDKYLGLNRPKIADIQTTEHLKEEVATMTRKLEFLEDSKRKLLGEGLDSSSYDELQQVEEQLERSLSCIRARKNLLFREQIARLKEEEKILMKQNADLKKRCEVLPLLMTTVHKEKEDTERQTMEVETELFIGLPQRQSSHLFFSNCEK
>Niatv7_g28440	MVRGKTQIKRIENATSRQVTFSKRRSGLLKKAFELSVLCDAEVSLMVFSQKGKLYEFSSSSSTNKTIERYQKNDKNLRHDKILLEQTTEHLKEEAATMSRKLELLENSKRRILGEDLDSCSIDELEKVEEQLERSLRNIRARKSQLLREQIALLKDEEKVLMEENAELRKEYEVRPLPLFIDRQEEEHLQRQTMDVETQLFIGPPERRSSH
>Nitab4.5_0003182g0070	MVRGKTQMRRIENATSRQVTFSKRRNGLLKKAFELSVLCDAEVGLVIFSPRGKLYEFASSSMQEIIERYKRHSKDKFLPENQAVGYNMQHLKHETASLMKKIELLETSKRKLLGEGLGSCTLEELQQIEKQLERSVSAIRARKMKVFREQMERLKAKFGGLQQRQTSSGEKEGEVICIEGGSDKSDVETELFIGPPDECRIRRPLQN
>Nitab4.5_0000140g0130	MVRGKTQIKRIENATSRQVTFSKRRSGLLKKAFELSVLCDAEVSLMVFSQKGKLYEFSSSSTNKTIERYQKNDKNLRHDKILLEQTTEHLKEEVATMSRKLELLENSKRRILGEDLDTCSIDELEKVEEQLDRSLRNIRARKNQLLREQIALLNDEEKVLMEKNAELRKKYEVRPLPLFIDRQEEEHLQRQTMDVETHLFIGPPERRSSH
>Nitab4.5_0003356g0020	MVRGKTQMRRIENATSRQVTFSKRRNGLLKKAFELSVLCDAEVGLIIFSPRGKLYEFASSSMQEIMERYRKHNEDVRGEIPPVEQNNMQNLKHETTTLMKKIELLETSKRKLLGEGLGSCSLEEIQQIERQLERSLNVIRARKMEVFREQIGRLKENVKDLSSENAMLLEKCGDLEQPKASSGEDQGEDLSLSVEGSEKSDVETELFIGLPECRTKRPLQN
>Nitab4.5_0001127g0080	MVRGKTQMRRIENATSRQVTFSKRRNGLLKKAFELSVLCDAEVGLVIFSPRGKLYEFASSSMQEIVERYKRHSKDKVQPENQAVGQNMQFGGLQQRQTSSGEKEGEVICIEGGSDKSDVETELFIGPPDECRIRRPLQN
>Nitab4.5_0000599g0010	MVRGKVQMKRIENLSSRQVTFSKRRNGLLKKANELSVLCDAEVALIIFSQKGRLYDFASSNMQKTIERYHERARETMVDNSTELQQYMQHLKHETANMAKKIEILEVSKRKLMGQGLGSCSMDELQEIDSKLERSLENIRARKAQLFKDEIESLKARQCLLLEENANLREKLYKYISMHSVTNIWFMFSFAHLKNHLSTQCRLMPTPSATPPTQRKERGNCSKNAQNSEVETELFIGLPVMRCS
>Nisyl_LOC104239268	MVRGKTQMRRIENATSRQVTFSKRRNGLLKKAFELSVLCDAEVGLVIFSPRGKLYEFASSSMQEIIERYKRHSKDKFLPENQAVGYNMQHLKHETASLMKKIELLETSKRKLLGEGLGSCTLEELQQIEKQLERSVSAIRARKMKVFREQMERLKEKGKDLAVENAMLREKFGGLQQRQTSSGEKEGEVICIEGGSDKSDVETELFIGPPDECRIRRPLQN
>Nisyl_LOC104242685	MVRGKTQMRRIENATSRQVTFSKRRNGLLKKAFELSVLCDAEVGLVIFSPRGKLYEFASSSMQEIIERYKRHTKDKVQPENQVGEQNLQHMQHAAASLMEKIELLEESKRKLLGEGLQSCSLVELQQIEKQLERSVSTIRARKIQVFKEQIERLKEKEKILASENAILREKFGGLQQRQGSSGEKEGEALCTESSEKSDVETELFIGPPECRIRRPLQN
>Nisyl_LOC104230913	MVRGKTQMRRIENATSRQVTFSKRRNGLLKKAFELSVLCDAEVGLIIFSPRGKLYEFASSSMQEIMERYRKHNEDVRGEIPPVEQNNMQNLKHETTTLMKKIELLETSKRKLLGEGLGSCSLEEIQQIERQLERSLNVIRARKMEVFREQIGRLKENVKDLSSENAMLLEKCGDLEQPKASSGEDQGEDLSLSVEGSEKSDVETELFIGLPECRTKRPLQN
>Nisyl_LOC104227239	MVRGKTEMKRIENATSRQVTFSKRRSGLLKKAFELSVLCDAEVALIIFSPKGKLYEFSSSSTNKTIERYKKNDKYLGLNRSKIADIQTTEHLKEEIATMTRKLEFLEDSKRKLLGEGLDSSSYDELQQVEEQLERSLSCIRARKNLLFREQIAHLKEEEKFLMKQNADLKKREKEDTERQTMEVETELFIGLPQRQRSH
>Nisyl_LOC104218072	MVRGKVQMKRIENLTSRQVTFSKRRNGLVKKANELSVLCDAEVALIIFSQKGRLYNFASSNMQKTIERYHERARETVVDNSTELQQYMEHLKHETANMAKKIEILEVSKRKLMGQGLGSCSMDELQEIDSKLERSLENIRARKAQLFNDEIESLKARESLLLEENKNLREKCRLMPTPSAPPPPPPTQLKERGNCSKNTQNLEVETELFIGLPAMRCS
>Nisyl_ LOC104248126	MVRGKTQIKRIENATSRQVTFSKRRSGLLKKAFELSVLCDAEVSLMVFSQKGKLYEFSSSSTNKTIERYQKNDKNLRHEKILLEQTTEHLKEEVATMSRKLELLENSKRRILGEDLDSCSIDELEKVEEQLERSLRNIRARKNQLFREQIALLKDENFLILLSQEKVLMEENAELRKEVSYYFNFNALNIHICYFIGSICLT
>Niben101Scf00490g01044	MVRGKTEMKRIENATSRQVTFSKRRSGLLKKAFELSVLCDAEVALIVFSPKGKLYEFSSSSTNKTIERYQKNDKYLGLNISKIADIQTTEHLKEEVATMTRKLEFLEDSKRKLLGEGLDSSSYDELQQVEKQLERSLSCIRARKNLLFREQIAHLKEEEKILMKQNADLKKRYEVLPLLMTTVPQEKEDTERQTMEVETELFIGLPQRQRSH
>Niben101Scf16022g03006	MVRGKTEMKRIENATSRQVTFSKRRSGLLKKAFELSVLCDAEVALIVFSPKGKLYEFSSSSTNKTIERYQKNDKYLGLNRSKIADIQTTEHLKEEVATMTRKLEFLEDSKRKLLGEGLDSSSYDELQQAEEQLERSLSCIRARKNLLLREQIAHLKEKEKFLMKQNADLKKRCEVLPLLMTTVSQEKETTERQTMEVETELFIGLPQRQSSHLFFFNCEK
>Niben101Scf02361g02001	MVRGKTQIKRIENATSRQVTFSKRRSGLLKKAFELSVLCDAEVSLMVFSQKGKLYEFSSSSTNKTIERYQKNDKNLRHDKILLEQTTEDLKEEVATMSKKLELLENSKRRILGEDLDSCSIDELEKVEEQLDRSLRNIRARKNQLFREKIALLKDEYELRPLPLFIDRQEEEHLQRQTMDVETQLFIGPPERQFPTNLINYQFSAKKVP
>Niben101Scf09778g00011	MVRGKTEMRRIENATSRQVTFSKRRNGLLKKAFELSVLCDAEVGLVIFSPRGKLYEFASMQEIIERYKRHSKDKVQPENQAVGHDMQHLKHETASLMKKIELLETSKRKLLGECLGSCTLEELQQIEKQLERSMQVFREQMQRLKEKEKALAVENAMLREKFGGLQQRQTSSGEKEGEVICIEGGSDKSDVETELFIGPPDECRIRRPLQN
	0
